# Supplementary material for: Metagenomic Insight into Cecal Microbiota Shifts in Broiler Chicks Following Eimeria spp. Vaccination
Source: Microorganisms. 2025 Jun 24;13(7):1470. doi: 10.3390/microorganisms13071470 (PMC12300358; doi:10.3390/microorganisms13071470)
Supplement: Supplementary file 1 [file microorganisms-13-01470-s001.zip]

Archive with 6 entries (6 files):
- Table S1.pdf
- Table S2_Quality and Yield Characteristics of 16S DNA Sequencing Reads.xlsx
- Table S3_Microbial Alpha Diversity per Sample.xlsx
- Table S4_Relative Abundance Percentages.xlsx
- Table S5_Venn Diagram of Taxonomic Distribution.xlsx
- Table S6_Differential Abundance Analysis of MetaCyc Metabolic Pathways between groups.xlsx
