# Supplementary material for: Metagenomic Insight into Cecal Microbiota Shifts in Broiler Chicks Following Eimeria spp. Vaccination
Source: Microorganisms. 2025 Jun 24;13(7):1470. doi: 10.3390/microorganisms13071470 (PMC12300358; doi:10.3390/microorganisms13071470)
Supplement: Supplementary file 1 [file microorganisms-13-01470-s001.zip › Table S2_Quality and Yield Characteristics of 16S DNA Sequencing Reads.xlsx]

## Sheet: Sheet1
Quality and Yield Characteristics of 16S DNA Sequencing Reads
	Mean Read Quality	Median Read Quality	Mean Read Length	Median Read Length	N50 Base yield above read length	Reads post filtration	Sequencing depth	Median Sequencing depth	Mean Sequencing depth
Group A
1	14.7	14	1536.8	1590	1000	55768	55.768	32,602 reads per sample	33,715 reads per sample
2	14.8	14	1544.6	1590	1000	38229	38.229
3	14.7	14	1532.6	1591	1000	35581	35.581
4	14.7	14	1499.8	1584	1000	33715	33.715
5	14.8	14	1548.7	1590	1000	60536	60.536
Group B
1	14.9	14	1558	1594	1000	15267	15.267
2	14.8	14	1553.9	1597	1000	31477	31.477
3	14.9	14	1542.5	1597	1000	37696	37.696
4	16	16	1435	1484	1000	34589	34.589
Group C
1	14.8	14	1544.9	1589	1000	29971	29.971
2	14.8	14	1545.6	1589	1000	26123	26.123
3	14.7	14	1533.6	1590	1000	13376	13.376
4	14.3	13	1278.5	1453	8000	10492	10.492
