# Supplementary material for: Metagenomic Insight into Cecal Microbiota Shifts in Broiler Chicks Following Eimeria spp. Vaccination
Source: Microorganisms. 2025 Jun 24;13(7):1470. doi: 10.3390/microorganisms13071470 (PMC12300358; doi:10.3390/microorganisms13071470)
Supplement: Supplementary file 1 [file microorganisms-13-01470-s001.zip › Table S3_Microbial Alpha Diversity per Sample.xlsx]

## Sheet: Sheet1
Microbial Alpha Diversity per Sample
Group	Sample	Shannon	Simpson	Observed	Chao1
Group A	Sample 1A	9.73849	0.999923	18416	277668
Group A	Sample 2A	9.52824	0.999907	14995	186100
Group A	Sample 3A	9.5172	0.999911	14524	196080
Group A	Sample 4A	9.39219	0.999894	13087	136615
Group A	Sample 5A	9.66547	0.999895	18252	216296
Group B	Sample 1B	8.51745	0.99967	5763	63571.4
Group B	Sample 2B	8.9841	0.999764	9366	98413
Group B	Sample 3B	8.90606	0.999619	9269	89944.6
Group B	Sample 4B	8.3486	0.999712	4466	79769.6
Group C	Sample 1C	9.04302	0.999804	9989	96763.7
Group C	Sample 2C	9.28233	0.999875	11848	136134
Group C	Sample 3C	8.92494	0.99978	8676	86444.8
Group C	Sample 4C	8.39854	0.9997	4719	115001
