# Supplementary material for: Metagenomic Insight into Cecal Microbiota Shifts in Broiler Chicks Following Eimeria spp. Vaccination
Source: Microorganisms. 2025 Jun 24;13(7):1470. doi: 10.3390/microorganisms13071470 (PMC12300358; doi:10.3390/microorganisms13071470)
Supplement: Supplementary file 1 [file microorganisms-13-01470-s001.zip › Table S4_Relative Abundance Percentages.xlsx]

## Sheet: RA_Phylum
Realtive abundance percentages (Phylum)
OTU	Sample	Abundance	Domain	Phylum	RelativeAbundance
OTU_57906	Group A	0.975534	Bacteria	Bacillota	97.5534
OTU_57906	Group C	0.861218	Bacteria	Bacillota	86.1218
OTU_57906	Group B	0.779701	Bacteria	Bacillota	77.9701
OTU_32388	Group B	0.204196	Bacteria	Pseudomonadota	20.4196
OTU_32388	Group C	0.125784	Bacteria	Pseudomonadota	12.5784
OTU_32388	Group A	0.017132	Bacteria	Pseudomonadota	1.7132
OTU_57350	Group B	0.00689162	Bacteria	Other	0.689162
OTU_75937	Group C	0.00636667	Bacteria	Other	0.636667
OTU_75937	Group B	0.00551137	Bacteria	Other	0.551137
OTU_57350	Group C	0.003232	Bacteria	Other	0.3232
OTU_75937	Group A	0.00317704	Bacteria	Other	0.317704
OTU_69036	Group B	0.00292118	Bacteria	Other	0.292118
OTU_69036	Group C	0.00198004	Bacteria	Other	0.198004
OTU_69036	Group A	0.00196686	Bacteria	Other	0.196686
OTU_57350	Group A	0.00149013	Bacteria	Other	0.149013
OTU_126975	Group C	0.0013993	Bacteria	Other	0.13993
OTU_126975	Group B	0.000729987	Bacteria	Other	0.0729987
OTU_126975	Group A	0.000699713	Bacteria	Other	0.0699713
OTU_132872	Group B	2.46281e-05	Bacteria	Other	0.00246281
OTU_156403	Group B	2.39647e-05	Bacteria	Other	0.00239647
OTU_156403	Group C	1.99489e-05	Bacteria	Other	0.00199489
OTU_132872	Group A	0	Bacteria	Other	0
OTU_132872	Group C	0	Bacteria	Other	0
OTU_156403	Group A	0	Bacteria	Other	0

## Sheet: Order
Relative Abundance Percentages (Order)
OTU	Sample	Abundance	Domain	Phylum	Class	Order	RelativeAbundance
OTU_57906	Group A	0.707947	Bacteria	Bacillota	Clostridia	Eubacteriales	70.7947
OTU_57906	Group C	0.648811	Bacteria	Bacillota	Clostridia	Eubacteriales	64.8811
OTU_57906	Group B	0.496853	Bacteria	Bacillota	Clostridia	Eubacteriales	49.6853
OTU_72424	Group B	0.243514	Bacteria	Bacillota	Clostridia	Lachnospirales	24.3514
OTU_72424	Group A	0.241804	Bacteria	Bacillota	Clostridia	Lachnospirales	24.1804
OTU_32388	Group B	0.201427	Bacteria	Pseudomonadota	Gammaproteobacteria	Enterobacterales	20.1427
OTU_72424	Group C	0.176664	Bacteria	Bacillota	Clostridia	Lachnospirales	17.6664
OTU_32388	Group C	0.124225	Bacteria	Pseudomonadota	Gammaproteobacteria	Enterobacterales	12.4225
OTU_32388	Group A	0.0169575	Bacteria	Pseudomonadota	Gammaproteobacteria	Enterobacterales	1.69575
OTU_10189	Group C	0.00929196	Bacteria	Bacillota	Bacilli	Other	0.929196
OTU_104997	Group B	0.00892801	Bacteria	Bacillota	Bacillota sensu stricto incertae sedis	Other	0.892801
OTU_104997	Group A	0.00879755	Bacteria	Bacillota	Bacillota sensu stricto incertae sedis	Other	0.879755
OTU_104997	Group C	0.00740305	Bacteria	Bacillota	Bacillota sensu stricto incertae sedis	Other	0.740305
OTU_124927	Group B	0.0070832	Bacteria	Bacillota	Clostridia	Other	0.70832
OTU_111763	Group B	0.00651365	Bacteria	Bacillota	Erysipelotrichia	Other	0.651365
OTU_111763	Group C	0.00639761	Bacteria	Bacillota	Erysipelotrichia	Other	0.639761
OTU_75937	Group C	0.00636667	Bacteria	FCB group	Bacteroidota/Chlorobiota group	Other	0.636667
OTU_75937	Group B	0.00551137	Bacteria	FCB group	Bacteroidota/Chlorobiota group	Other	0.551137
OTU_61521	Group B	0.00543369	Bacteria	Bacillota	Bacilli	Other	0.543369
OTU_10189	Group B	0.00528385	Bacteria	Bacillota	Bacilli	Other	0.528385
OTU_124927	Group C	0.00521373	Bacteria	Bacillota	Clostridia	Other	0.521373
OTU_57350	Group B	0.0051218	Bacteria	Cyanobacteriota/Melainabacteria group	Cyanobacteriota	Other	0.51218
OTU_56706	Group B	0.00512065	Bacteria	Bacillota	Clostridia	Other	0.512065
OTU_10189	Group A	0.00459844	Bacteria	Bacillota	Bacilli	Other	0.459844
OTU_61521	Group A	0.00431068	Bacteria	Bacillota	Bacilli	Other	0.431068
OTU_61521	Group C	0.00362871	Bacteria	Bacillota	Bacilli	Other	0.362871
OTU_124927	Group A	0.00351912	Bacteria	Bacillota	Clostridia	Other	0.351912
OTU_75937	Group A	0.00317704	Bacteria	FCB group	Bacteroidota/Chlorobiota group	Other	0.317704
OTU_57350	Group C	0.00261284	Bacteria	Cyanobacteriota/Melainabacteria group	Cyanobacteriota	Other	0.261284
OTU_56706	Group C	0.00255648	Bacteria	Bacillota	Clostridia	Other	0.255648
OTU_69036	Group B	0.00253278	Bacteria	Actinomycetota	Actinomycetes	Other	0.253278
OTU_69036	Group A	0.00186422	Bacteria	Actinomycetota	Actinomycetes	Other	0.186422
OTU_102767	Group B	0.00176982	Bacteria	Cyanobacteriota/Melainabacteria group	Candidatus Melainabacteria	Other	0.176982
OTU_69036	Group C	0.00169184	Bacteria	Actinomycetota	Actinomycetes	Other	0.169184
OTU_56706	Group A	0.00167383	Bacteria	Bacillota	Clostridia	Other	0.167383
OTU_57350	Group A	0.00133378	Bacteria	Cyanobacteriota/Melainabacteria group	Cyanobacteriota	Other	0.133378
OTU_111763	Group A	0.00118247	Bacteria	Bacillota	Erysipelotrichia	Other	0.118247
OTU_32076	Group A	0.000892805	Bacteria	Bacillota	Clostridia	Other	0.0892805
OTU_65242	Group B	0.000808517	Bacteria	Pseudomonadota	Gammaproteobacteria	Other	0.0808517
OTU_66644	Group B	0.000695335	Bacteria	Pseudomonadota	Gammaproteobacteria	Other	0.0695335
OTU_126975	Group C	0.000640297	Bacteria	Mycoplasmatota	Mollicutes	Other	0.0640297
OTU_102767	Group C	0.000619159	Bacteria	Cyanobacteriota/Melainabacteria group	Candidatus Melainabacteria	Other	0.0619159
OTU_62012	Group A	0.000555157	Bacteria	Bacillota	Clostridia	Other	0.0555157
OTU_32076	Group C	0.000522318	Bacteria	Bacillota	Clostridia	Other	0.0522318
OTU_65242	Group C	0.000512471	Bacteria	Pseudomonadota	Gammaproteobacteria	Other	0.0512471
OTU_57425	Group C	0.000512383	Bacteria	Mycoplasmatota	Mollicutes	Other	0.0512383
OTU_126975	Group B	0.000446774	Bacteria	Mycoplasmatota	Mollicutes	Other	0.0446774
OTU_32076	Group B	0.00041195	Bacteria	Bacillota	Clostridia	Other	0.041195
OTU_57425	Group A	0.000394316	Bacteria	Mycoplasmatota	Mollicutes	Other	0.0394316
OTU_146425	Group B	0.0003884	Bacteria	Actinomycetota	Coriobacteriia	Other	0.03884
OTU_62012	Group C	0.000385953	Bacteria	Bacillota	Clostridia	Other	0.0385953
OTU_66644	Group C	0.00036759	Bacteria	Pseudomonadota	Gammaproteobacteria	Other	0.036759
OTU_108341	Group B	0.000316329	Bacteria	Pseudomonadota	Gammaproteobacteria	Other	0.0316329
OTU_146425	Group C	0.0002882	Bacteria	Actinomycetota	Coriobacteriia	Other	0.02882
OTU_62012	Group B	0.000251596	Bacteria	Bacillota	Clostridia	Other	0.0251596
OTU_55066	Group B	0.000236782	Bacteria	Pseudomonadota	Gammaproteobacteria	Other	0.0236782
OTU_65098	Group C	0.000226669	Bacteria	Mycoplasmatota	Mollicutes	Other	0.0226669
OTU_148600	Group B	0.000202024	Bacteria	Pseudomonadota	Gammaproteobacteria	Other	0.0202024
OTU_122546	Group B	0.000178375	Bacteria	Pseudomonadota	Gammaproteobacteria	Other	0.0178375
OTU_105700	Group A	0.00016774	Bacteria	Bacillota	Tissierellia	Other	0.016774
OTU_102767	Group A	0.000156351	Bacteria	Cyanobacteriota/Melainabacteria group	Candidatus Melainabacteria	Other	0.0156351
OTU_65098	Group B	0.000153431	Bacteria	Mycoplasmatota	Mollicutes	Other	0.0153431
OTU_108341	Group C	0.000152231	Bacteria	Pseudomonadota	Gammaproteobacteria	Other	0.0152231
OTU_71068	Group C	0.000149558	Bacteria	Bacillota	Bacillota sensu stricto incertae sedis	Other	0.0149558
OTU_65098	Group A	0.000140224	Bacteria	Mycoplasmatota	Mollicutes	Other	0.0140224
OTU_126975	Group A	0.00013834	Bacteria	Mycoplasmatota	Mollicutes	Other	0.013834
OTU_57425	Group B	0.000129782	Bacteria	Mycoplasmatota	Mollicutes	Other	0.0129782
OTU_105700	Group C	0.000123557	Bacteria	Bacillota	Tissierellia	Other	0.0123557
OTU_55066	Group C	0.000114028	Bacteria	Pseudomonadota	Gammaproteobacteria	Other	0.0114028
OTU_146425	Group A	0.000102643	Bacteria	Actinomycetota	Coriobacteriia	Other	0.0102643
OTU_66902	Group C	9.40788e-05	Bacteria	Pseudomonadota	Gammaproteobacteria	Other	0.00940788
OTU_151309	Group B	6.50485e-05	Bacteria	Pseudomonadota	Betaproteobacteria	Other	0.00650485
OTU_119070	Group B	6.47333e-05	Bacteria	Bacillota	Negativicutes	Other	0.00647333
OTU_135018	Group B	6.47333e-05	Bacteria	Bacillota	Clostridia	Other	0.00647333
OTU_168255	Group B	6.47333e-05	Bacteria	Pseudomonadota	Gammaproteobacteria	Other	0.00647333
OTU_168831	Group B	6.47333e-05	Bacteria	Bacillota	Clostridia	Other	0.00647333
OTU_71068	Group B	6.47333e-05	Bacteria	Bacillota	Bacillota sensu stricto incertae sedis	Other	0.00647333
OTU_156096	Group B	6.43851e-05	Bacteria	Pseudomonadota	Alphaproteobacteria	Other	0.00643851
OTU_66902	Group B	6.43851e-05	Bacteria	Pseudomonadota	Gammaproteobacteria	Other	0.00643851
OTU_122546	Group C	6.20257e-05	Bacteria	Pseudomonadota	Gammaproteobacteria	Other	0.00620257
OTU_155442	Group C	6.15309e-05	Bacteria	Pseudomonadota	Gammaproteobacteria	Other	0.00615309
OTU_65242	Group A	6.08067e-05	Bacteria	Pseudomonadota	Gammaproteobacteria	Other	0.00608067
OTU_105700	Group B	4.85928e-05	Bacteria	Bacillota	Tissierellia	Other	0.00485928
OTU_13507	Group C	4.81289e-05	Bacteria	Bacillota	Clostridia	Other	0.00481289
OTU_156096	Group C	4.20767e-05	Bacteria	Pseudomonadota	Alphaproteobacteria	Other	0.00420767
OTU_157621	Group A	3.60578e-05	Bacteria	Bacillota	Negativicutes	Other	0.00360578
OTU_148768	Group A	2.6834e-05	Bacteria	Mycoplasmatota	Mollicutes	Other	0.0026834
OTU_151309	Group C	2.6001e-05	Bacteria	Pseudomonadota	Betaproteobacteria	Other	0.0026001
OTU_132872	Group B	2.46281e-05	Bacteria	Spirochaetota	Spirochaetia	Other	0.00246281
OTU_165659	Group B	2.46281e-05	Bacteria	Pseudomonadota	Gammaproteobacteria	Other	0.00246281
OTU_170869	Group B	2.46281e-05	Bacteria	Pseudomonadota	Gammaproteobacteria	Other	0.00246281
OTU_13507	Group A	2.46268e-05	Bacteria	Bacillota	Clostridia	Other	0.00246268
OTU_156403	Group B	2.39647e-05	Bacteria	Thermodesulfobacteriota	Desulfobacteria	Other	0.00239647
OTU_60371	Group B	2.39647e-05	Bacteria	Pseudomonadota	Betaproteobacteria	Other	0.00239647
OTU_148600	Group C	2.21278e-05	Bacteria	Pseudomonadota	Gammaproteobacteria	Other	0.00221278
OTU_168831	Group C	2.21278e-05	Bacteria	Bacillota	Clostridia	Other	0.00221278
OTU_60096	Group C	2.21278e-05	Bacteria	Pseudomonadota	Gammaproteobacteria	Other	0.00221278
OTU_97665	Group C	2.21278e-05	Bacteria	Pseudomonadota	Alphaproteobacteria	Other	0.00221278
OTU_148768	Group C	1.99489e-05	Bacteria	Mycoplasmatota	Mollicutes	Other	0.00199489
OTU_156403	Group C	1.99489e-05	Bacteria	Thermodesulfobacteriota	Desulfobacteria	Other	0.00199489
OTU_158474	Group C	1.99489e-05	Bacteria	Pseudomonadota	Alphaproteobacteria	Other	0.00199489
OTU_165659	Group C	1.99489e-05	Bacteria	Pseudomonadota	Gammaproteobacteria	Other	0.00199489
OTU_64587	Group C	1.99489e-05	Bacteria	Pseudomonadota	Gammaproteobacteria	Other	0.00199489
OTU_119070	Group A	1.43999e-05	Bacteria	Bacillota	Negativicutes	Other	0.00143999
OTU_55066	Group A	1.43999e-05	Bacteria	Pseudomonadota	Gammaproteobacteria	Other	0.00143999
OTU_108341	Group A	1.37979e-05	Bacteria	Pseudomonadota	Gammaproteobacteria	Other	0.00137979
OTU_122546	Group A	1.37979e-05	Bacteria	Pseudomonadota	Gammaproteobacteria	Other	0.00137979
OTU_151309	Group A	1.37979e-05	Bacteria	Pseudomonadota	Betaproteobacteria	Other	0.00137979
OTU_66902	Group A	1.37979e-05	Bacteria	Pseudomonadota	Gammaproteobacteria	Other	0.00137979
OTU_155442	Group A	1.30361e-05	Bacteria	Pseudomonadota	Gammaproteobacteria	Other	0.00130361
OTU_56285	Group A	1.0829e-05	Bacteria	Bacillota	Bacillota sensu stricto incertae sedis	Other	0.0010829
OTU_66644	Group A	1.0829e-05	Bacteria	Pseudomonadota	Gammaproteobacteria	Other	0.0010829
OTU_148600	Group A	1.01076e-05	Bacteria	Pseudomonadota	Gammaproteobacteria	Other	0.00101076
OTU_170670	Group A	1.01076e-05	Bacteria	Pseudomonadota	Gammaproteobacteria	Other	0.00101076
OTU_114106	Group C	0	Bacteria	Mycoplasmatota	Mollicutes	Other	0
OTU_114106	Group B	0	Bacteria	Mycoplasmatota	Mollicutes	Other	0
OTU_114106	Group A	0	Bacteria	Mycoplasmatota	Mollicutes	Other	0
OTU_119070	Group C	0	Bacteria	Bacillota	Negativicutes	Other	0
OTU_132872	Group C	0	Bacteria	Spirochaetota	Spirochaetia	Other	0
OTU_132872	Group A	0	Bacteria	Spirochaetota	Spirochaetia	Other	0
OTU_135018	Group C	0	Bacteria	Bacillota	Clostridia	Other	0
OTU_135018	Group A	0	Bacteria	Bacillota	Clostridia	Other	0
OTU_13507	Group B	0	Bacteria	Bacillota	Clostridia	Other	0
OTU_148768	Group B	0	Bacteria	Mycoplasmatota	Mollicutes	Other	0
OTU_155442	Group B	0	Bacteria	Pseudomonadota	Gammaproteobacteria	Other	0
OTU_155812	Group B	0	Bacteria	Thermodesulfobacteriota	Desulfuromonadia	Other	0
OTU_155812	Group C	0	Bacteria	Thermodesulfobacteriota	Desulfuromonadia	Other	0
OTU_155812	Group A	0	Bacteria	Thermodesulfobacteriota	Desulfuromonadia	Other	0
OTU_156096	Group A	0	Bacteria	Pseudomonadota	Alphaproteobacteria	Other	0
OTU_156403	Group A	0	Bacteria	Thermodesulfobacteriota	Desulfobacteria	Other	0
OTU_157621	Group B	0	Bacteria	Bacillota	Negativicutes	Other	0
OTU_157621	Group C	0	Bacteria	Bacillota	Negativicutes	Other	0
OTU_158474	Group B	0	Bacteria	Pseudomonadota	Alphaproteobacteria	Other	0
OTU_158474	Group A	0	Bacteria	Pseudomonadota	Alphaproteobacteria	Other	0
OTU_165634	Group B	0	Bacteria	Bacillota	Dethiobacteria	Other	0
OTU_165634	Group A	0	Bacteria	Bacillota	Dethiobacteria	Other	0
OTU_165634	Group C	0	Bacteria	Bacillota	Dethiobacteria	Other	0
OTU_165659	Group A	0	Bacteria	Pseudomonadota	Gammaproteobacteria	Other	0
OTU_168255	Group A	0	Bacteria	Pseudomonadota	Gammaproteobacteria	Other	0
OTU_168255	Group C	0	Bacteria	Pseudomonadota	Gammaproteobacteria	Other	0
OTU_168831	Group A	0	Bacteria	Bacillota	Clostridia	Other	0
OTU_170670	Group C	0	Bacteria	Pseudomonadota	Gammaproteobacteria	Other	0
OTU_170670	Group B	0	Bacteria	Pseudomonadota	Gammaproteobacteria	Other	0
OTU_170869	Group A	0	Bacteria	Pseudomonadota	Gammaproteobacteria	Other	0
OTU_170869	Group C	0	Bacteria	Pseudomonadota	Gammaproteobacteria	Other	0
OTU_56285	Group C	0	Bacteria	Bacillota	Bacillota sensu stricto incertae sedis	Other	0
OTU_56285	Group B	0	Bacteria	Bacillota	Bacillota sensu stricto incertae sedis	Other	0
OTU_60096	Group A	0	Bacteria	Pseudomonadota	Gammaproteobacteria	Other	0
OTU_60096	Group B	0	Bacteria	Pseudomonadota	Gammaproteobacteria	Other	0
OTU_60371	Group C	0	Bacteria	Pseudomonadota	Betaproteobacteria	Other	0
OTU_60371	Group A	0	Bacteria	Pseudomonadota	Betaproteobacteria	Other	0
OTU_64587	Group B	0	Bacteria	Pseudomonadota	Gammaproteobacteria	Other	0
OTU_64587	Group A	0	Bacteria	Pseudomonadota	Gammaproteobacteria	Other	0
OTU_71068	Group A	0	Bacteria	Bacillota	Bacillota sensu stricto incertae sedis	Other	0
OTU_76574	Group C	0	Bacteria	Thermodesulfobacteriota	Desulfuromonadia	Other	0
OTU_76574	Group B	0	Bacteria	Thermodesulfobacteriota	Desulfuromonadia	Other	0
OTU_76574	Group A	0	Bacteria	Thermodesulfobacteriota	Desulfuromonadia	Other	0
OTU_96249	Group B	0	Bacteria	Thermodesulfobacteriota	Desulfovibrionia	Other	0
OTU_96249	Group C	0	Bacteria	Thermodesulfobacteriota	Desulfovibrionia	Other	0
OTU_96249	Group A	0	Bacteria	Thermodesulfobacteriota	Desulfovibrionia	Other	0
OTU_97665	Group A	0	Bacteria	Pseudomonadota	Alphaproteobacteria	Other	0
OTU_97665	Group B	0	Bacteria	Pseudomonadota	Alphaproteobacteria	Other	0

## Sheet: Genus
Relative Abundance Percentages (Genus)
OTU	Sample	Abundance	Domain	Phylum	Class	Order	Family	Genus	RelativeAbundance
OTU_56356	Group C	0.329921	Bacteria	Bacillota	Clostridia	Eubacteriales	Oscillospiraceae	Faecalibacterium	32.9921
OTU_56356	Group B	0.255856	Bacteria	Bacillota	Clostridia	Eubacteriales	Oscillospiraceae	Faecalibacterium	25.5856
OTU_56356	Group A	0.222754	Bacteria	Bacillota	Clostridia	Eubacteriales	Oscillospiraceae	Faecalibacterium	22.2754
OTU_32388	Group B	0.173513	Bacteria	Pseudomonadota	Gammaproteobacteria	Enterobacterales	Enterobacteriaceae	Escherichia	17.3513
OTU_32388	Group C	0.106201	Bacteria	Pseudomonadota	Gammaproteobacteria	Enterobacterales	Enterobacteriaceae	Escherichia	10.6201
OTU_57906	Group A	0.0765342	Bacteria	Bacillota	Clostridia	Eubacteriales	Oscillospiraceae	Oscillibacter	7.65342
OTU_87000	Group A	0.0622492	Bacteria	Bacillota	Clostridia	Eubacteriales	Clostridiaceae	Clostridium	6.22492
OTU_37872	Group B	0.0547479	Bacteria	Bacillota	Clostridia	Lachnospirales	Lachnospiraceae	Blautia	5.47479
OTU_77526	Group B	0.0480531	Bacteria	Bacillota	Clostridia	Lachnospirales	Anaerotignaceae	Anaerotignum	4.80531
OTU_40618	Group A	0.0467171	Bacteria	Bacillota	Clostridia	Eubacteriales	Eubacteriales incertae sedis	Gemmiger	4.67171
OTU_53201	Group A	0.0456209	Bacteria	Bacillota	Clostridia	Eubacteriales	Eubacteriales incertae sedis	Intestinimonas	4.56209
OTU_76331	Group A	0.0424897	Bacteria	Bacillota	Clostridia	Lachnospirales	Lachnospiraceae	Lacrimispora	4.24897
OTU_72424	Group A	0.0415647	Bacteria	Bacillota	Clostridia	Lachnospirales	Lachnospiraceae	Lachnoclostridium	4.15647
OTU_41487	Group A	0.0410309	Bacteria	Bacillota	Clostridia	Lachnospirales	Lachnospiraceae	Eisenbergiella	4.10309
OTU_37872	Group C	0.0352825	Bacteria	Bacillota	Clostridia	Lachnospirales	Lachnospiraceae	Blautia	3.52825
OTU_37872	Group A	0.0346384	Bacteria	Bacillota	Clostridia	Lachnospirales	Lachnospiraceae	Blautia	3.46384
OTU_88603	Group C	0.0342195	Bacteria	Bacillota	Clostridia	Eubacteriales	Butyricicoccaceae	Butyricicoccus	3.42195
OTU_87000	Group B	0.0323529	Bacteria	Bacillota	Clostridia	Eubacteriales	Clostridiaceae	Clostridium	3.23529
OTU_87000	Group C	0.0317681	Bacteria	Bacillota	Clostridia	Eubacteriales	Clostridiaceae	Clostridium	3.17681
OTU_38793	Group A	0.0305907	Bacteria	Bacillota	Clostridia	Eubacteriales	Oscillospiraceae	Pseudoflavonifractor	3.05907
OTU_76331	Group B	0.0296311	Bacteria	Bacillota	Clostridia	Lachnospirales	Lachnospiraceae	Lacrimispora	2.96311
OTU_93650	Group A	0.0281525	Bacteria	Bacillota	Clostridia	Eubacteriales	Eubacteriales incertae sedis	Colidextribacter	2.81525
OTU_53201	Group C	0.0264921	Bacteria	Bacillota	Clostridia	Eubacteriales	Eubacteriales incertae sedis	Intestinimonas	2.64921
OTU_72424	Group B	0.0254733	Bacteria	Bacillota	Clostridia	Lachnospirales	Lachnospiraceae	Lachnoclostridium	2.54733
OTU_72424	Group C	0.0237944	Bacteria	Bacillota	Clostridia	Lachnospirales	Lachnospiraceae	Lachnoclostridium	2.37944
OTU_38793	Group B	0.0233766	Bacteria	Bacillota	Clostridia	Eubacteriales	Oscillospiraceae	Pseudoflavonifractor	2.33766
OTU_40618	Group C	0.0233526	Bacteria	Bacillota	Clostridia	Eubacteriales	Eubacteriales incertae sedis	Gemmiger	2.33526
OTU_57906	Group C	0.0226079	Bacteria	Bacillota	Clostridia	Eubacteriales	Oscillospiraceae	Oscillibacter	2.26079
OTU_53201	Group B	0.0219938	Bacteria	Bacillota	Clostridia	Eubacteriales	Eubacteriales incertae sedis	Intestinimonas	2.19938
OTU_76331	Group C	0.0212774	Bacteria	Bacillota	Clostridia	Lachnospirales	Lachnospiraceae	Lacrimispora	2.12774
OTU_88603	Group B	0.0209721	Bacteria	Bacillota	Clostridia	Eubacteriales	Butyricicoccaceae	Butyricicoccus	2.09721
OTU_38793	Group C	0.0207493	Bacteria	Bacillota	Clostridia	Eubacteriales	Oscillospiraceae	Pseudoflavonifractor	2.07493
OTU_66114	Group A	0.0206666	Bacteria	Bacillota	Clostridia	Lachnospirales	Lachnospiraceae	Mediterraneibacter	2.06666
OTU_66114	Group B	0.0197808	Bacteria	Bacillota	Clostridia	Lachnospirales	Lachnospiraceae	Mediterraneibacter	1.97808
OTU_106518	Group A	0.0191452	Bacteria	Bacillota	Clostridia	Eubacteriales	Oscillospiraceae	Acetivibrio	1.91452
OTU_8501	Group B	0.0180437	Bacteria	Pseudomonadota	Gammaproteobacteria	Enterobacterales	Enterobacteriaceae	Shigella	1.80437
OTU_77526	Group C	0.0171232	Bacteria	Bacillota	Clostridia	Lachnospirales	Anaerotignaceae	Anaerotignum	1.71232
OTU_66114	Group C	0.0165824	Bacteria	Bacillota	Clostridia	Lachnospirales	Lachnospiraceae	Mediterraneibacter	1.65824
OTU_40618	Group B	0.0146832	Bacteria	Bacillota	Clostridia	Eubacteriales	Eubacteriales incertae sedis	Gemmiger	1.46832
OTU_57906	Group B	0.0143769	Bacteria	Bacillota	Clostridia	Eubacteriales	Oscillospiraceae	Oscillibacter	1.43769
OTU_77526	Group A	0.0140745	Bacteria	Bacillota	Clostridia	Lachnospirales	Anaerotignaceae	Anaerotignum	1.40745
OTU_32388	Group A	0.013941	Bacteria	Pseudomonadota	Gammaproteobacteria	Enterobacterales	Enterobacteriaceae	Escherichia	1.3941
OTU_65652	Group A	0.0137957	Bacteria	Bacillota	Clostridia	Eubacteriales	Butyricicoccaceae	Agathobaculum	1.37957
OTU_88179	Group C	0.0135844	Bacteria	Bacillota	Clostridia	Eubacteriales	Oscillospiraceae	Allofournierella	1.35844
OTU_128087	Group A	0.0135661	Bacteria	Bacillota	Clostridia	Eubacteriales	Oscillospiraceae	Petroclostridium	1.35661
OTU_88603	Group A	0.0133969	Bacteria	Bacillota	Clostridia	Eubacteriales	Butyricicoccaceae	Butyricicoccus	1.33969
OTU_65652	Group C	0.0133261	Bacteria	Bacillota	Clostridia	Eubacteriales	Butyricicoccaceae	Agathobaculum	1.33261
OTU_128087	Group B	0.0130731	Bacteria	Bacillota	Clostridia	Eubacteriales	Oscillospiraceae	Petroclostridium	1.30731
OTU_40248	Group C	0.0125404	Bacteria	Bacillota	Clostridia	Eubacteriales	Oscillospiraceae	Ruthenibacterium	1.25404
OTU_106518	Group C	0.0124817	Bacteria	Bacillota	Clostridia	Eubacteriales	Oscillospiraceae	Acetivibrio	1.24817
OTU_8501	Group C	0.0110447	Bacteria	Pseudomonadota	Gammaproteobacteria	Enterobacterales	Enterobacteriaceae	Shigella	1.10447
OTU_128087	Group C	0.0110193	Bacteria	Bacillota	Clostridia	Eubacteriales	Oscillospiraceae	Petroclostridium	1.10193
OTU_93650	Group C	0.0109078	Bacteria	Bacillota	Clostridia	Eubacteriales	Eubacteriales incertae sedis	Colidextribacter	1.09078
OTU_106518	Group B	0.00983038	Bacteria	Bacillota	Clostridia	Eubacteriales	Oscillospiraceae	Other	0.983038
OTU_88179	Group A	0.0095214	Bacteria	Bacillota	Clostridia	Eubacteriales	Oscillospiraceae	Other	0.95214
OTU_117889	Group A	0.00941034	Bacteria	Bacillota	Clostridia	Eubacteriales	Acutalibacteraceae	Other	0.941034
OTU_40248	Group B	0.00932461	Bacteria	Bacillota	Clostridia	Eubacteriales	Oscillospiraceae	Other	0.932461
OTU_40248	Group A	0.00919759	Bacteria	Bacillota	Clostridia	Eubacteriales	Oscillospiraceae	Other	0.919759
OTU_104997	Group B	0.00892801	Bacteria	Bacillota	Bacillota sensu stricto incertae sedis	Negativibacillus	Negativibacillus massiliensis	Other	0.892801
OTU_104997	Group A	0.00879755	Bacteria	Bacillota	Bacillota sensu stricto incertae sedis	Negativibacillus	Negativibacillus massiliensis	Other	0.879755
OTU_41487	Group C	0.00870672	Bacteria	Bacillota	Clostridia	Lachnospirales	Lachnospiraceae	Other	0.870672
OTU_58600	Group A	0.00850463	Bacteria	Bacillota	Clostridia	Eubacteriales	Oscillospiraceae	Other	0.850463
OTU_65652	Group B	0.00821426	Bacteria	Bacillota	Clostridia	Eubacteriales	Butyricicoccaceae	Other	0.821426
OTU_10189	Group C	0.0081197	Bacteria	Bacillota	Bacilli	Lactobacillales	Lactobacillaceae	Other	0.81197
OTU_93650	Group B	0.00783743	Bacteria	Bacillota	Clostridia	Eubacteriales	Eubacteriales incertae sedis	Other	0.783743
OTU_88179	Group B	0.00770468	Bacteria	Bacillota	Clostridia	Eubacteriales	Oscillospiraceae	Other	0.770468
OTU_104997	Group C	0.00740305	Bacteria	Bacillota	Bacillota sensu stricto incertae sedis	Negativibacillus	Negativibacillus massiliensis	Other	0.740305
OTU_21140	Group A	0.00699218	Bacteria	Bacillota	Clostridia	Eubacteriales	Oscillospiraceae	Other	0.699218
OTU_91039	Group A	0.00673315	Bacteria	Bacillota	Clostridia	Eubacteriales	Oscillospiraceae	Other	0.673315
OTU_87848	Group A	0.00646159	Bacteria	Bacillota	Clostridia	Eubacteriales	Oscillospiraceae	Other	0.646159
OTU_73950	Group A	0.00644691	Bacteria	Bacillota	Clostridia	Lachnospirales	Lachnospiraceae	Other	0.644691
OTU_117889	Group C	0.00643412	Bacteria	Bacillota	Clostridia	Eubacteriales	Acutalibacteraceae	Other	0.643412
OTU_75937	Group C	0.00636667	Bacteria	FCB group	Bacteroidota/Chlorobiota group	Bacteroidota	Bacteroidia	Other	0.636667
OTU_87272	Group A	0.00630519	Bacteria	Bacillota	Clostridia	Eubacteriales	Oscillospiraceae	Other	0.630519
OTU_84990	Group A	0.00620219	Bacteria	Bacillota	Clostridia	Eubacteriales	Oscillospiraceae	Other	0.620219
OTU_41487	Group B	0.00605687	Bacteria	Bacillota	Clostridia	Lachnospirales	Lachnospiraceae	Other	0.605687
OTU_82978	Group B	0.00599238	Bacteria	Bacillota	Clostridia	Lachnospirales	Lachnospiraceae	Other	0.599238
OTU_73950	Group B	0.0059262	Bacteria	Bacillota	Clostridia	Lachnospirales	Lachnospiraceae	Other	0.59262
OTU_82978	Group C	0.0056338	Bacteria	Bacillota	Clostridia	Lachnospirales	Lachnospiraceae	Other	0.56338
OTU_75937	Group B	0.00551137	Bacteria	FCB group	Bacteroidota/Chlorobiota group	Bacteroidota	Bacteroidia	Other	0.551137
OTU_108620	Group A	0.00528129	Bacteria	Bacillota	Clostridia	Lachnospirales	Lachnospiraceae	Other	0.528129
OTU_21140	Group C	0.00496542	Bacteria	Bacillota	Clostridia	Eubacteriales	Oscillospiraceae	Other	0.496542
OTU_97112	Group C	0.0049148	Bacteria	Bacillota	Clostridia	Eubacteriales	Aristaeellaceae	Other	0.49148
OTU_10189	Group B	0.00478278	Bacteria	Bacillota	Bacilli	Lactobacillales	Lactobacillaceae	Other	0.478278
OTU_108620	Group C	0.00464485	Bacteria	Bacillota	Clostridia	Lachnospirales	Lachnospiraceae	Other	0.464485
OTU_74071	Group C	0.00463853	Bacteria	Bacillota	Clostridia	Eubacteriales	Acutalibacteraceae	Other	0.463853
OTU_87848	Group B	0.00445846	Bacteria	Bacillota	Clostridia	Eubacteriales	Oscillospiraceae	Other	0.445846
OTU_79896	Group A	0.00429973	Bacteria	Bacillota	Clostridia	Lachnospirales	Lachnospiraceae	Other	0.429973
OTU_73950	Group C	0.00428089	Bacteria	Bacillota	Clostridia	Lachnospirales	Lachnospiraceae	Other	0.428089
OTU_108620	Group B	0.00426014	Bacteria	Bacillota	Clostridia	Lachnospirales	Lachnospiraceae	Other	0.426014
OTU_79759	Group B	0.00418415	Bacteria	Bacillota	Clostridia	Lachnospirales	Lachnospiraceae	Other	0.418415
OTU_10189	Group A	0.00413959	Bacteria	Bacillota	Bacilli	Lactobacillales	Lactobacillaceae	Other	0.413959
OTU_87208	Group B	0.00412252	Bacteria	Bacillota	Clostridia	Lachnospirales	Lachnospiraceae	Other	0.412252
OTU_88938	Group A	0.00396349	Bacteria	Bacillota	Clostridia	Lachnospirales	Lachnospiraceae	Other	0.396349
OTU_61521	Group B	0.00394653	Bacteria	Bacillota	Bacilli	Bacillales	Bacillaceae	Other	0.394653
OTU_70536	Group B	0.00394548	Bacteria	Bacillota	Clostridia	Lachnospirales	Lachnospiraceae	Other	0.394548
OTU_104638	Group A	0.00391985	Bacteria	Bacillota	Clostridia	Eubacteriales	Oscillospiraceae	Other	0.391985
OTU_128716	Group B	0.00386932	Bacteria	Bacillota	Clostridia	Lachnospirales	Lachnospiraceae	Other	0.386932
OTU_97112	Group A	0.00380332	Bacteria	Bacillota	Clostridia	Eubacteriales	Aristaeellaceae	Other	0.380332
OTU_117889	Group B	0.00379886	Bacteria	Bacillota	Clostridia	Eubacteriales	Acutalibacteraceae	Other	0.379886
OTU_84990	Group C	0.00377509	Bacteria	Bacillota	Clostridia	Eubacteriales	Oscillospiraceae	Other	0.377509
OTU_56706	Group B	0.00376858	Bacteria	Bacillota	Clostridia	Peptostreptococcales	Peptostreptococcaceae	Other	0.376858
OTU_73544	Group A	0.00372332	Bacteria	Bacillota	Clostridia	Eubacteriales	Oscillospiraceae	Other	0.372332
OTU_87272	Group C	0.00371963	Bacteria	Bacillota	Clostridia	Eubacteriales	Oscillospiraceae	Other	0.371963
OTU_79896	Group C	0.00367951	Bacteria	Bacillota	Clostridia	Lachnospirales	Lachnospiraceae	Other	0.367951
OTU_73544	Group C	0.00361693	Bacteria	Bacillota	Clostridia	Eubacteriales	Oscillospiraceae	Other	0.361693
OTU_126014	Group B	0.00348123	Bacteria	Bacillota	Clostridia	Christensenellales	Christensenellaceae	Other	0.348123
OTU_58600	Group C	0.00344705	Bacteria	Bacillota	Clostridia	Eubacteriales	Oscillospiraceae	Other	0.344705
OTU_77814	Group B	0.00344579	Bacteria	Pseudomonadota	Gammaproteobacteria	Enterobacterales	Enterobacteriaceae	Other	0.344579
OTU_87208	Group C	0.0034448	Bacteria	Bacillota	Clostridia	Lachnospirales	Lachnospiraceae	Other	0.34448
OTU_87848	Group C	0.00341415	Bacteria	Bacillota	Clostridia	Eubacteriales	Oscillospiraceae	Other	0.341415
OTU_88938	Group B	0.00340605	Bacteria	Bacillota	Clostridia	Lachnospirales	Lachnospiraceae	Other	0.340605
OTU_82978	Group A	0.00332802	Bacteria	Bacillota	Clostridia	Lachnospirales	Lachnospiraceae	Other	0.332802
OTU_91039	Group C	0.00330918	Bacteria	Bacillota	Clostridia	Eubacteriales	Oscillospiraceae	Other	0.330918
OTU_128716	Group C	0.00324421	Bacteria	Bacillota	Clostridia	Lachnospirales	Lachnospiraceae	Other	0.324421
OTU_117720	Group A	0.00322519	Bacteria	Bacillota	Clostridia	Eubacteriales	Acutalibacteraceae	Other	0.322519
OTU_61521	Group A	0.00319759	Bacteria	Bacillota	Bacilli	Bacillales	Bacillaceae	Other	0.319759
OTU_75937	Group A	0.00317704	Bacteria	FCB group	Bacteroidota/Chlorobiota group	Bacteroidota	Bacteroidia	Other	0.317704
OTU_38023	Group C	0.00306569	Bacteria	Bacillota	Clostridia	Eubacteriales	Oscillospiraceae	Other	0.306569
OTU_74071	Group A	0.00301769	Bacteria	Bacillota	Clostridia	Eubacteriales	Acutalibacteraceae	Other	0.301769
OTU_70536	Group C	0.00300512	Bacteria	Bacillota	Clostridia	Lachnospirales	Lachnospiraceae	Other	0.300512
OTU_111763	Group B	0.00295356	Bacteria	Bacillota	Erysipelotrichia	Erysipelotrichales	Coprobacillaceae	Other	0.295356
OTU_79896	Group B	0.00293738	Bacteria	Bacillota	Clostridia	Lachnospirales	Lachnospiraceae	Other	0.293738
OTU_88938	Group C	0.00289983	Bacteria	Bacillota	Clostridia	Lachnospirales	Lachnospiraceae	Other	0.289983
OTU_111763	Group C	0.00286316	Bacteria	Bacillota	Erysipelotrichia	Erysipelotrichales	Coprobacillaceae	Other	0.286316
OTU_74721	Group A	0.00286112	Bacteria	Bacillota	Clostridia	Eubacteriales	Clostridiaceae	Other	0.286112
OTU_21140	Group B	0.00285249	Bacteria	Bacillota	Clostridia	Eubacteriales	Oscillospiraceae	Other	0.285249
OTU_74772	Group A	0.00284909	Bacteria	Bacillota	Clostridia	Eubacteriales	Eubacteriaceae	Other	0.284909
OTU_99046	Group A	0.0027653	Bacteria	Bacillota	Clostridia	Eubacteriales	Oscillospiraceae	Other	0.27653
OTU_58600	Group B	0.00273612	Bacteria	Bacillota	Clostridia	Eubacteriales	Oscillospiraceae	Other	0.273612
OTU_70536	Group A	0.00267175	Bacteria	Bacillota	Clostridia	Lachnospirales	Lachnospiraceae	Other	0.267175
OTU_61521	Group C	0.00260624	Bacteria	Bacillota	Bacilli	Bacillales	Bacillaceae	Other	0.260624
OTU_11898	Group A	0.00257525	Bacteria	Bacillota	Clostridia	Eubacteriales	Oscillospiraceae	Other	0.257525
OTU_104074	Group C	0.00256897	Bacteria	Bacillota	Clostridia	Eubacteriales	Oscillospiraceae	Other	0.256897
OTU_69036	Group B	0.00253278	Bacteria	Actinomycetota	Actinomycetes	Mycobacteriales	Corynebacteriaceae	Other	0.253278
OTU_89328	Group B	0.0025316	Bacteria	Bacillota	Clostridia	Lachnospirales	Lachnospiraceae	Other	0.25316
OTU_77814	Group C	0.00251067	Bacteria	Pseudomonadota	Gammaproteobacteria	Enterobacterales	Enterobacteriaceae	Other	0.251067
OTU_121505	Group B	0.0024924	Bacteria	Cyanobacteriota/Melainabacteria group	Cyanobacteriota	Cyanophyceae	Oculatellales	Other	0.24924
OTU_77988	Group C	0.00243967	Bacteria	Bacillota	Clostridia	Eubacteriales	Oscillospiraceae	Other	0.243967
OTU_104638	Group C	0.00242328	Bacteria	Bacillota	Clostridia	Eubacteriales	Oscillospiraceae	Other	0.242328
OTU_77988	Group B	0.00241874	Bacteria	Bacillota	Clostridia	Eubacteriales	Oscillospiraceae	Other	0.241874
OTU_104074	Group A	0.00241033	Bacteria	Bacillota	Clostridia	Eubacteriales	Oscillospiraceae	Other	0.241033
OTU_48518	Group B	0.00236781	Bacteria	Bacillota	Clostridia	Lachnospirales	Lachnospiraceae	Other	0.236781
OTU_90671	Group A	0.00235377	Bacteria	Bacillota	Clostridia	Eubacteriales	Acutalibacteraceae	Other	0.235377
OTU_71903	Group C	0.00235173	Bacteria	Bacillota	Clostridia	Eubacteriales	Eubacteriales incertae sedis	Other	0.235173
OTU_126014	Group C	0.00233002	Bacteria	Bacillota	Clostridia	Christensenellales	Christensenellaceae	Other	0.233002
OTU_89328	Group C	0.00232015	Bacteria	Bacillota	Clostridia	Lachnospirales	Lachnospiraceae	Other	0.232015
OTU_85798	Group A	0.00231053	Bacteria	Bacillota	Clostridia	Eubacteriales	Oscillospiraceae	Other	0.231053
OTU_79759	Group C	0.00220455	Bacteria	Bacillota	Clostridia	Lachnospirales	Lachnospiraceae	Other	0.220455
OTU_80526	Group A	0.00219332	Bacteria	Bacillota	Clostridia	Eubacteriales	Oscillospiraceae	Other	0.219332
OTU_127339	Group A	0.00216762	Bacteria	Bacillota	Clostridia	Eubacteriales	Oscillospiraceae	Other	0.216762
OTU_128716	Group A	0.00211969	Bacteria	Bacillota	Clostridia	Lachnospirales	Lachnospiraceae	Other	0.211969
OTU_104638	Group B	0.0021028	Bacteria	Bacillota	Clostridia	Eubacteriales	Oscillospiraceae	Other	0.21028
OTU_108369	Group A	0.00206706	Bacteria	Bacillota	Clostridia	Eubacteriales	Oscillospiraceae	Other	0.206706
OTU_94229	Group A	0.00206232	Bacteria	Bacillota	Clostridia	Eubacteriales	Oscillospiraceae	Other	0.206232
OTU_38023	Group A	0.00203756	Bacteria	Bacillota	Clostridia	Eubacteriales	Oscillospiraceae	Other	0.203756
OTU_56706	Group C	0.0019636	Bacteria	Bacillota	Clostridia	Peptostreptococcales	Peptostreptococcaceae	Other	0.19636
OTU_86495	Group B	0.00193487	Bacteria	Bacillota	Clostridia	Lachnospirales	Lachnospiraceae	Other	0.193487
OTU_131178	Group B	0.00193365	Bacteria	Bacillota	Erysipelotrichia	Erysipelotrichales	Erysipelotrichaceae	Other	0.193365
OTU_86495	Group C	0.00191974	Bacteria	Bacillota	Clostridia	Lachnospirales	Lachnospiraceae	Other	0.191974
OTU_91039	Group B	0.00191765	Bacteria	Bacillota	Clostridia	Eubacteriales	Oscillospiraceae	Other	0.191765
OTU_71903	Group B	0.00190343	Bacteria	Bacillota	Clostridia	Eubacteriales	Eubacteriales incertae sedis	Other	0.190343
OTU_74071	Group B	0.00188391	Bacteria	Bacillota	Clostridia	Eubacteriales	Acutalibacteraceae	Other	0.188391
OTU_69036	Group A	0.00186422	Bacteria	Actinomycetota	Actinomycetes	Mycobacteriales	Corynebacteriaceae	Other	0.186422
OTU_87867	Group A	0.00186351	Bacteria	Bacillota	Clostridia	Eubacteriales	Oscillospiraceae	Other	0.186351
OTU_11898	Group C	0.00185332	Bacteria	Bacillota	Clostridia	Eubacteriales	Oscillospiraceae	Other	0.185332
OTU_131178	Group C	0.00184177	Bacteria	Bacillota	Erysipelotrichia	Erysipelotrichales	Erysipelotrichaceae	Other	0.184177
OTU_38023	Group B	0.0018199	Bacteria	Bacillota	Clostridia	Eubacteriales	Oscillospiraceae	Other	0.18199
OTU_86495	Group A	0.00180453	Bacteria	Bacillota	Clostridia	Lachnospirales	Lachnospiraceae	Other	0.180453
OTU_89328	Group A	0.00179351	Bacteria	Bacillota	Clostridia	Lachnospirales	Lachnospiraceae	Other	0.179351
OTU_90671	Group C	0.00179301	Bacteria	Bacillota	Clostridia	Eubacteriales	Acutalibacteraceae	Other	0.179301
OTU_102767	Group B	0.00176982	Bacteria	Cyanobacteriota/Melainabacteria group	Candidatus Melainabacteria	Vampirovibriophyceae	Vampirovibrionales	Other	0.176982
OTU_84990	Group B	0.00176614	Bacteria	Bacillota	Clostridia	Eubacteriales	Oscillospiraceae	Other	0.176614
OTU_97112	Group B	0.00176324	Bacteria	Bacillota	Clostridia	Eubacteriales	Aristaeellaceae	Other	0.176324
OTU_71238	Group C	0.00175339	Bacteria	Bacillota	Clostridia	Lachnospirales	Lachnospiraceae	Other	0.175339
OTU_104074	Group B	0.0017325	Bacteria	Bacillota	Clostridia	Eubacteriales	Oscillospiraceae	Other	0.17325
OTU_87867	Group C	0.00171668	Bacteria	Bacillota	Clostridia	Eubacteriales	Oscillospiraceae	Other	0.171668
OTU_47423	Group C	0.00169756	Bacteria	Bacillota	Clostridia	Lachnospirales	Lachnospiraceae	Other	0.169756
OTU_69036	Group C	0.00169184	Bacteria	Actinomycetota	Actinomycetes	Mycobacteriales	Corynebacteriaceae	Other	0.169184
OTU_8501	Group A	0.00169132	Bacteria	Pseudomonadota	Gammaproteobacteria	Enterobacterales	Enterobacteriaceae	Other	0.169132
OTU_87272	Group B	0.00168856	Bacteria	Bacillota	Clostridia	Eubacteriales	Oscillospiraceae	Other	0.168856
OTU_74772	Group B	0.00167605	Bacteria	Bacillota	Clostridia	Eubacteriales	Eubacteriaceae	Other	0.167605
OTU_85798	Group C	0.00165929	Bacteria	Bacillota	Clostridia	Eubacteriales	Oscillospiraceae	Other	0.165929
OTU_119259	Group A	0.0016514	Bacteria	Bacillota	Clostridia	Eubacteriales	Oscillospiraceae	Other	0.16514
OTU_95536	Group C	0.00164621	Bacteria	Bacillota	Clostridia	Lachnospirales	Lachnospiraceae	Other	0.164621
OTU_80526	Group C	0.00161715	Bacteria	Bacillota	Clostridia	Eubacteriales	Oscillospiraceae	Other	0.161715
OTU_48518	Group C	0.0015942	Bacteria	Bacillota	Clostridia	Lachnospirales	Lachnospiraceae	Other	0.15942
OTU_48518	Group A	0.00158747	Bacteria	Bacillota	Clostridia	Lachnospirales	Lachnospiraceae	Other	0.158747
OTU_12627	Group B	0.00157761	Bacteria	Pseudomonadota	Gammaproteobacteria	Enterobacterales	Enterobacteriaceae	Other	0.157761
OTU_71903	Group A	0.001551	Bacteria	Bacillota	Clostridia	Eubacteriales	Eubacteriales incertae sedis	Other	0.1551
OTU_108369	Group C	0.00154994	Bacteria	Bacillota	Clostridia	Eubacteriales	Oscillospiraceae	Other	0.154994
OTU_73544	Group B	0.00154909	Bacteria	Bacillota	Clostridia	Eubacteriales	Oscillospiraceae	Other	0.154909
OTU_99437	Group B	0.00153938	Bacteria	Bacillota	Clostridia	Lachnospirales	Lachnospiraceae	Other	0.153938
OTU_87208	Group A	0.00153138	Bacteria	Bacillota	Clostridia	Lachnospirales	Lachnospiraceae	Other	0.153138
OTU_56280	Group B	0.00152946	Bacteria	Bacillota	Clostridia	Christensenellales	Christensenellaceae	Other	0.152946
OTU_11898	Group B	0.00147398	Bacteria	Bacillota	Clostridia	Eubacteriales	Oscillospiraceae	Other	0.147398
OTU_56280	Group C	0.00145943	Bacteria	Bacillota	Clostridia	Christensenellales	Christensenellaceae	Other	0.145943
OTU_50296	Group B	0.00145002	Bacteria	Bacillota	Clostridia	Lachnospirales	Lachnospiraceae	Other	0.145002
OTU_56706	Group A	0.0014294	Bacteria	Bacillota	Clostridia	Peptostreptococcales	Peptostreptococcaceae	Other	0.14294
OTU_63053	Group C	0.00141894	Bacteria	Bacillota	Clostridia	Eubacteriales	Oscillospiraceae	Other	0.141894
OTU_95536	Group A	0.0013953	Bacteria	Bacillota	Clostridia	Lachnospirales	Lachnospiraceae	Other	0.13953
OTU_74799	Group C	0.00139018	Bacteria	Bacillota	Clostridia	Lachnospirales	Lachnospiraceae	Other	0.139018
OTU_63053	Group A	0.00136935	Bacteria	Bacillota	Clostridia	Eubacteriales	Oscillospiraceae	Other	0.136935
OTU_84560	Group A	0.00127373	Bacteria	Bacillota	Clostridia	Eubacteriales	Butyricicoccaceae	Other	0.127373
OTU_87867	Group B	0.00125509	Bacteria	Bacillota	Clostridia	Eubacteriales	Oscillospiraceae	Other	0.125509
OTU_57350	Group B	0.00125491	Bacteria	Cyanobacteriota/Melainabacteria group	Cyanobacteriota	Cyanophyceae	Gloeobacterales	Other	0.125491
OTU_109796	Group B	0.00123821	Bacteria	Bacillota	Clostridia	Eubacteriales	Clostridiaceae	Other	0.123821
OTU_100373	Group B	0.0012227	Bacteria	Bacillota	Clostridia	Lachnospirales	Lachnospiraceae	Other	0.12227
OTU_71238	Group B	0.00121341	Bacteria	Bacillota	Clostridia	Lachnospirales	Lachnospiraceae	Other	0.121341
OTU_50296	Group A	0.00120634	Bacteria	Bacillota	Clostridia	Lachnospirales	Lachnospiraceae	Other	0.120634
OTU_74799	Group A	0.00120285	Bacteria	Bacillota	Clostridia	Lachnospirales	Lachnospiraceae	Other	0.120285
OTU_85798	Group B	0.00119587	Bacteria	Bacillota	Clostridia	Eubacteriales	Oscillospiraceae	Other	0.119587
OTU_74721	Group C	0.00119496	Bacteria	Bacillota	Clostridia	Eubacteriales	Clostridiaceae	Other	0.119496
OTU_84560	Group C	0.00117708	Bacteria	Bacillota	Clostridia	Eubacteriales	Butyricicoccaceae	Other	0.117708
OTU_74772	Group C	0.00117412	Bacteria	Bacillota	Clostridia	Eubacteriales	Eubacteriaceae	Other	0.117412
OTU_121505	Group A	0.00114358	Bacteria	Cyanobacteriota/Melainabacteria group	Cyanobacteriota	Cyanophyceae	Oculatellales	Other	0.114358
OTU_109796	Group C	0.00113909	Bacteria	Bacillota	Clostridia	Eubacteriales	Clostridiaceae	Other	0.113909
OTU_117720	Group C	0.00112926	Bacteria	Bacillota	Clostridia	Eubacteriales	Acutalibacteraceae	Other	0.112926
OTU_12627	Group C	0.00111088	Bacteria	Pseudomonadota	Gammaproteobacteria	Enterobacterales	Enterobacteriaceae	Other	0.111088
OTU_126014	Group A	0.001109	Bacteria	Bacillota	Clostridia	Christensenellales	Christensenellaceae	Other	0.1109
OTU_119259	Group C	0.00110595	Bacteria	Bacillota	Clostridia	Eubacteriales	Oscillospiraceae	Other	0.110595
OTU_56280	Group A	0.00110266	Bacteria	Bacillota	Clostridia	Christensenellales	Christensenellaceae	Other	0.110266
OTU_121505	Group C	0.00109484	Bacteria	Cyanobacteriota/Melainabacteria group	Cyanobacteriota	Cyanophyceae	Oculatellales	Other	0.109484
OTU_90671	Group B	0.00109358	Bacteria	Bacillota	Clostridia	Eubacteriales	Acutalibacteraceae	Other	0.109358
OTU_74969	Group C	0.00108561	Bacteria	Bacillota	Clostridia	Lachnospirales	Lachnospiraceae	Other	0.108561
OTU_100373	Group C	0.00108432	Bacteria	Bacillota	Clostridia	Lachnospirales	Lachnospiraceae	Other	0.108432
OTU_47423	Group B	0.00108345	Bacteria	Bacillota	Clostridia	Lachnospirales	Lachnospiraceae	Other	0.108345
OTU_95536	Group B	0.00107542	Bacteria	Bacillota	Clostridia	Lachnospirales	Lachnospiraceae	Other	0.107542
OTU_91836	Group A	0.00107499	Bacteria	Bacillota	Clostridia	Eubacteriales	Acutalibacteraceae	Other	0.107499
OTU_125766	Group B	0.00106811	Bacteria	Bacillota	Clostridia	Christensenellales	Christensenellaceae	Other	0.106811
OTU_94229	Group C	0.00105257	Bacteria	Bacillota	Clostridia	Eubacteriales	Oscillospiraceae	Other	0.105257
OTU_124927	Group B	0.00100439	Bacteria	Bacillota	Clostridia	Christensenellales	Christensenellaceae	Other	0.100439
OTU_74799	Group B	0.00100376	Bacteria	Bacillota	Clostridia	Lachnospirales	Lachnospiraceae	Other	0.100376
OTU_47423	Group A	0.000990308	Bacteria	Bacillota	Clostridia	Lachnospirales	Lachnospiraceae	Other	0.0990308
OTU_77988	Group A	0.000988505	Bacteria	Bacillota	Clostridia	Eubacteriales	Oscillospiraceae	Other	0.0988505
OTU_127339	Group B	0.000987843	Bacteria	Bacillota	Clostridia	Eubacteriales	Oscillospiraceae	Other	0.0987843
OTU_169570	Group B	0.000986267	Bacteria	Cyanobacteriota/Melainabacteria group	Cyanobacteriota	Cyanophyceae	Nostocales	Other	0.0986267
OTU_127339	Group C	0.000969869	Bacteria	Bacillota	Clostridia	Eubacteriales	Oscillospiraceae	Other	0.0969869
OTU_104292	Group A	0.000956745	Bacteria	Bacillota	Clostridia	Eubacteriales	Oscillospiraceae	Other	0.0956745
OTU_99046	Group C	0.000953187	Bacteria	Bacillota	Clostridia	Eubacteriales	Oscillospiraceae	Other	0.0953187
OTU_119259	Group B	0.000931282	Bacteria	Bacillota	Clostridia	Eubacteriales	Oscillospiraceae	Other	0.0931282
OTU_117720	Group B	0.000922335	Bacteria	Bacillota	Clostridia	Eubacteriales	Acutalibacteraceae	Other	0.0922335
OTU_119456	Group B	0.000906748	Bacteria	Pseudomonadota	Gammaproteobacteria	Enterobacterales	Enterobacteriaceae	Other	0.0906748
OTU_87068	Group A	0.000905478	Bacteria	Bacillota	Clostridia	Eubacteriales	Eubacteriales incertae sedis	Other	0.0905478
OTU_74721	Group B	0.000900013	Bacteria	Bacillota	Clostridia	Eubacteriales	Clostridiaceae	Other	0.0900013
OTU_32076	Group A	0.000892805	Bacteria	Bacillota	Clostridia	Monoglobales	Monoglobaceae	Other	0.0892805
OTU_63053	Group B	0.000882755	Bacteria	Bacillota	Clostridia	Eubacteriales	Oscillospiraceae	Other	0.0882755
OTU_99437	Group C	0.000882052	Bacteria	Bacillota	Clostridia	Lachnospirales	Lachnospiraceae	Other	0.0882052
OTU_87068	Group C	0.00088127	Bacteria	Bacillota	Clostridia	Eubacteriales	Eubacteriales incertae sedis	Other	0.088127
OTU_104292	Group C	0.000869067	Bacteria	Bacillota	Clostridia	Eubacteriales	Oscillospiraceae	Other	0.0869067
OTU_50296	Group C	0.000855554	Bacteria	Bacillota	Clostridia	Lachnospirales	Lachnospiraceae	Other	0.0855554
OTU_71238	Group A	0.000854815	Bacteria	Bacillota	Clostridia	Lachnospirales	Lachnospiraceae	Other	0.0854815
OTU_84560	Group B	0.000843662	Bacteria	Bacillota	Clostridia	Eubacteriales	Butyricicoccaceae	Other	0.0843662
OTU_91836	Group C	0.000820718	Bacteria	Bacillota	Clostridia	Eubacteriales	Acutalibacteraceae	Other	0.0820718
OTU_114614	Group B	0.000801079	Bacteria	Bacillota	Erysipelotrichia	Erysipelotrichales	Erysipelotrichaceae	Other	0.0801079
OTU_109796	Group A	0.000797974	Bacteria	Bacillota	Clostridia	Eubacteriales	Clostridiaceae	Other	0.0797974
OTU_114614	Group C	0.000784815	Bacteria	Bacillota	Erysipelotrichia	Erysipelotrichales	Erysipelotrichaceae	Other	0.0784815
OTU_124927	Group C	0.000772678	Bacteria	Bacillota	Clostridia	Christensenellales	Christensenellaceae	Other	0.0772678
OTU_99437	Group A	0.00073882	Bacteria	Bacillota	Clostridia	Lachnospirales	Lachnospiraceae	Other	0.073882
OTU_131273	Group B	0.0007368	Bacteria	Bacillota	Clostridia	Peptostreptococcales	Peptostreptococcaceae	Other	0.07368
OTU_65876	Group B	0.000719615	Bacteria	Pseudomonadota	Gammaproteobacteria	Enterobacterales	Enterobacteriaceae	Other	0.0719615
OTU_27156	Group A	0.000715279	Bacteria	Bacillota	Clostridia	Lachnospirales	Lachnospiraceae	Other	0.0715279
OTU_121223	Group B	0.000710563	Bacteria	Bacillota	Clostridia	Eubacteriales	Eubacteriales incertae sedis	Other	0.0710563
OTU_125766	Group A	0.000705369	Bacteria	Bacillota	Clostridia	Christensenellales	Christensenellaceae	Other	0.0705369
OTU_90138	Group C	0.000695786	Bacteria	Bacillota	Clostridia	Lachnospirales	Lachnospiraceae	Other	0.0695786
OTU_74969	Group B	0.00068824	Bacteria	Bacillota	Clostridia	Lachnospirales	Lachnospiraceae	Other	0.068824
OTU_121223	Group C	0.000671469	Bacteria	Bacillota	Clostridia	Eubacteriales	Eubacteriales incertae sedis	Other	0.0671469
OTU_169570	Group C	0.000663438	Bacteria	Cyanobacteriota/Melainabacteria group	Cyanobacteriota	Cyanophyceae	Nostocales	Other	0.0663438
OTU_73752	Group A	0.000658047	Bacteria	Bacillota	Clostridia	Eubacteriales	Oscillospiraceae	Other	0.0658047
OTU_99046	Group B	0.000657253	Bacteria	Bacillota	Clostridia	Eubacteriales	Oscillospiraceae	Other	0.0657253
OTU_125766	Group C	0.000651608	Bacteria	Bacillota	Clostridia	Christensenellales	Christensenellaceae	Other	0.0651608
OTU_126975	Group C	0.000640297	Bacteria	Mycoplasmatota	Mollicutes	Anaeroplasmatales	Anaeroplasmataceae	Other	0.0640297
OTU_80526	Group B	0.000637972	Bacteria	Bacillota	Clostridia	Eubacteriales	Oscillospiraceae	Other	0.0637972
OTU_119456	Group C	0.000622724	Bacteria	Pseudomonadota	Gammaproteobacteria	Enterobacterales	Enterobacteriaceae	Other	0.0622724
OTU_102767	Group C	0.000619159	Bacteria	Cyanobacteriota/Melainabacteria group	Candidatus Melainabacteria	Vampirovibriophyceae	Vampirovibrionales	Other	0.0619159
OTU_94229	Group B	0.000615301	Bacteria	Bacillota	Clostridia	Eubacteriales	Oscillospiraceae	Other	0.0615301
OTU_124927	Group A	0.000602085	Bacteria	Bacillota	Clostridia	Christensenellales	Christensenellaceae	Other	0.0602085
OTU_104292	Group B	0.000598879	Bacteria	Bacillota	Clostridia	Eubacteriales	Oscillospiraceae	Other	0.0598879
OTU_128268	Group C	0.000586523	Bacteria	Bacillota	Clostridia	Lachnospirales	Lachnospiraceae	Other	0.0586523
OTU_128268	Group A	0.000573648	Bacteria	Bacillota	Clostridia	Lachnospirales	Lachnospiraceae	Other	0.0573648
OTU_53838	Group A	0.00057168	Bacteria	Bacillota	Clostridia	Lachnospirales	Lachnospiraceae	Other	0.057168
OTU_54949	Group A	0.000566434	Bacteria	Bacillota	Clostridia	Eubacteriales	Oscillospiraceae	Other	0.0566434
OTU_128017	Group C	0.000562304	Bacteria	Bacillota	Clostridia	Lachnospirales	Lachnospiraceae	Other	0.0562304
OTU_62012	Group A	0.000555157	Bacteria	Bacillota	Clostridia	Caldicoprobacterales	Xylanivirgaceae	Other	0.0555157
OTU_68655	Group B	0.000551784	Bacteria	Pseudomonadota	Gammaproteobacteria	Enterobacterales	Enterobacteriaceae	Other	0.0551784
OTU_27156	Group B	0.000543722	Bacteria	Bacillota	Clostridia	Lachnospirales	Lachnospiraceae	Other	0.0543722
OTU_53838	Group B	0.000526951	Bacteria	Bacillota	Clostridia	Lachnospirales	Lachnospiraceae	Other	0.0526951
OTU_32076	Group C	0.000522318	Bacteria	Bacillota	Clostridia	Monoglobales	Monoglobaceae	Other	0.0522318
OTU_70109	Group A	0.000520746	Bacteria	Bacillota	Clostridia	Eubacteriales	Oscillospiraceae	Other	0.0520746
OTU_109970	Group A	0.000519542	Bacteria	Bacillota	Clostridia	Eubacteriales	Oscillospiraceae	Other	0.0519542
OTU_57425	Group C	0.000512383	Bacteria	Mycoplasmatota	Mollicutes	Entomoplasmatales	Spiroplasmataceae	Other	0.0512383
OTU_90138	Group B	0.000508506	Bacteria	Bacillota	Clostridia	Lachnospirales	Lachnospiraceae	Other	0.0508506
OTU_109970	Group C	0.000496097	Bacteria	Bacillota	Clostridia	Eubacteriales	Oscillospiraceae	Other	0.0496097
OTU_138167	Group C	0.000492247	Bacteria	Bacillota	Bacilli	Lactobacillales	Lactobacillaceae	Other	0.0492247
OTU_79759	Group A	0.000491503	Bacteria	Bacillota	Clostridia	Lachnospirales	Lachnospiraceae	Other	0.0491503
OTU_77796	Group A	0.000486008	Bacteria	Bacillota	Clostridia	Eubacteriales	Oscillospiraceae	Other	0.0486008
OTU_57350	Group C	0.000478337	Bacteria	Cyanobacteriota/Melainabacteria group	Cyanobacteriota	Cyanophyceae	Gloeobacterales	Other	0.0478337
OTU_10069	Group B	0.000477098	Bacteria	Bacillota	Clostridia	Eubacteriales	Acutalibacteraceae	Other	0.0477098
OTU_77814	Group A	0.000474379	Bacteria	Pseudomonadota	Gammaproteobacteria	Enterobacterales	Enterobacteriaceae	Other	0.0474379
OTU_65876	Group C	0.000474366	Bacteria	Pseudomonadota	Gammaproteobacteria	Enterobacterales	Enterobacteriaceae	Other	0.0474366
OTU_66644	Group B	0.000460858	Bacteria	Pseudomonadota	Gammaproteobacteria	Gammaproteobacteria incertae sedis	Alkalimonas	Other	0.0460858
OTU_77796	Group C	0.000458696	Bacteria	Bacillota	Clostridia	Eubacteriales	Oscillospiraceae	Other	0.0458696
OTU_117715	Group A	0.000456011	Bacteria	Bacillota	Clostridia	Eubacteriales	Oscillospiraceae	Other	0.0456011
OTU_126975	Group B	0.000446774	Bacteria	Mycoplasmatota	Mollicutes	Anaeroplasmatales	Anaeroplasmataceae	Other	0.0446774
OTU_79178	Group B	0.000437308	Bacteria	Bacillota	Clostridia	Lachnospirales	Lachnospiraceae	Other	0.0437308
OTU_66710	Group B	0.000436783	Bacteria	Pseudomonadota	Gammaproteobacteria	Enterobacterales	Yersiniaceae	Other	0.0436783
OTU_56671	Group A	0.000434108	Bacteria	Bacillota	Clostridia	Eubacteriales	Oscillospiraceae	Other	0.0434108
OTU_113087	Group B	0.000429307	Bacteria	Bacillota	Clostridia	Eubacteriales	Eubacteriaceae	Other	0.0429307
OTU_75336	Group C	0.000429032	Bacteria	Bacillota	Clostridia	Eubacteriales	Oscillospiraceae	Other	0.0429032
OTU_74969	Group A	0.000414736	Bacteria	Bacillota	Clostridia	Lachnospirales	Lachnospiraceae	Other	0.0414736
OTU_132916	Group B	0.000412995	Bacteria	Bacillota	Clostridia	Eubacteriales	Clostridiaceae	Other	0.0412995
OTU_32076	Group B	0.00041195	Bacteria	Bacillota	Clostridia	Monoglobales	Monoglobaceae	Other	0.041195
OTU_108369	Group B	0.000406669	Bacteria	Bacillota	Clostridia	Eubacteriales	Oscillospiraceae	Other	0.0406669
OTU_91836	Group B	0.00040569	Bacteria	Bacillota	Clostridia	Eubacteriales	Acutalibacteraceae	Other	0.040569
OTU_109970	Group B	0.000404364	Bacteria	Bacillota	Clostridia	Eubacteriales	Oscillospiraceae	Other	0.0404364
OTU_27156	Group C	0.000400225	Bacteria	Bacillota	Clostridia	Lachnospirales	Lachnospiraceae	Other	0.0400225
OTU_100373	Group A	0.000399293	Bacteria	Bacillota	Clostridia	Lachnospirales	Lachnospiraceae	Other	0.0399293
OTU_90138	Group A	0.000397847	Bacteria	Bacillota	Clostridia	Lachnospirales	Lachnospiraceae	Other	0.0397847
OTU_82639	Group B	0.000395528	Bacteria	Bacillota	Clostridia	Lachnospirales	Lachnospiraceae	Other	0.0395528
OTU_57425	Group A	0.000394316	Bacteria	Mycoplasmatota	Mollicutes	Entomoplasmatales	Spiroplasmataceae	Other	0.0394316
OTU_111763	Group A	0.000393474	Bacteria	Bacillota	Erysipelotrichia	Erysipelotrichales	Coprobacillaceae	Other	0.0393474
OTU_70109	Group C	0.000389629	Bacteria	Bacillota	Clostridia	Eubacteriales	Oscillospiraceae	Other	0.0389629
OTU_146425	Group B	0.0003884	Bacteria	Actinomycetota	Coriobacteriia	Eggerthellales	Eggerthellaceae	Other	0.03884
OTU_62012	Group C	0.000385953	Bacteria	Bacillota	Clostridia	Caldicoprobacterales	Xylanivirgaceae	Other	0.0385953
OTU_106894	Group A	0.000365364	Bacteria	Bacillota	Clostridia	Eubacteriales	Oscillospiraceae	Other	0.0365364
OTU_97411	Group B	0.000356401	Bacteria	Bacillota	Clostridia	Peptostreptococcales	Peptostreptococcaceae	Other	0.0356401
OTU_128268	Group B	0.000356086	Bacteria	Bacillota	Clostridia	Lachnospirales	Lachnospiraceae	Other	0.0356086
OTU_87068	Group B	0.000354759	Bacteria	Bacillota	Clostridia	Eubacteriales	Eubacteriales incertae sedis	Other	0.0354759
OTU_73752	Group C	0.000348223	Bacteria	Bacillota	Clostridia	Eubacteriales	Oscillospiraceae	Other	0.0348223
OTU_136206	Group B	0.000347631	Bacteria	Bacillota	Erysipelotrichia	Erysipelotrichales	Erysipelotrichaceae	Other	0.0347631
OTU_131178	Group A	0.000344425	Bacteria	Bacillota	Erysipelotrichia	Erysipelotrichales	Erysipelotrichaceae	Other	0.0344425
OTU_54949	Group C	0.000336824	Bacteria	Bacillota	Clostridia	Eubacteriales	Oscillospiraceae	Other	0.0336824
OTU_10069	Group C	0.000330277	Bacteria	Bacillota	Clostridia	Eubacteriales	Acutalibacteraceae	Other	0.0330277
OTU_120530	Group B	0.000323982	Bacteria	Bacillota	Clostridia	Lachnospirales	Lachnospiraceae	Other	0.0323982
OTU_66644	Group C	0.00032164	Bacteria	Pseudomonadota	Gammaproteobacteria	Gammaproteobacteria incertae sedis	Alkalimonas	Other	0.032164
OTU_68655	Group C	0.000316567	Bacteria	Pseudomonadota	Gammaproteobacteria	Enterobacterales	Enterobacteriaceae	Other	0.0316567
OTU_114472	Group B	0.000313675	Bacteria	Pseudomonadota	Gammaproteobacteria	Enterobacterales	Enterobacteriaceae	Other	0.0313675
OTU_115164	Group C	0.000312209	Bacteria	Pseudomonadota	Gammaproteobacteria	Enterobacterales	Enterobacteriaceae	Other	0.0312209
OTU_53838	Group C	0.000311318	Bacteria	Bacillota	Clostridia	Lachnospirales	Lachnospiraceae	Other	0.0311318
OTU_113087	Group A	0.000305037	Bacteria	Bacillota	Clostridia	Eubacteriales	Eubacteriaceae	Other	0.0305037
OTU_130834	Group B	0.000298972	Bacteria	Bacillota	Clostridia	Eubacteriales	Clostridiaceae	Other	0.0298972
OTU_68405	Group A	0.00028494	Bacteria	Bacillota	Bacilli	Bacillales	Bacillaceae	Other	0.028494
OTU_79178	Group C	0.000281345	Bacteria	Bacillota	Clostridia	Lachnospirales	Lachnospiraceae	Other	0.0281345
OTU_113087	Group C	0.000275293	Bacteria	Bacillota	Clostridia	Eubacteriales	Eubacteriaceae	Other	0.0275293
OTU_68405	Group B	0.000266757	Bacteria	Bacillota	Bacilli	Bacillales	Bacillaceae	Other	0.0266757
OTU_54949	Group B	0.000266409	Bacteria	Bacillota	Clostridia	Eubacteriales	Oscillospiraceae	Other	0.0266409
OTU_79178	Group A	0.000261555	Bacteria	Bacillota	Clostridia	Lachnospirales	Lachnospiraceae	Other	0.0261555
OTU_82639	Group C	0.00025793	Bacteria	Bacillota	Clostridia	Lachnospirales	Lachnospiraceae	Other	0.025793
OTU_128017	Group A	0.000255894	Bacteria	Bacillota	Clostridia	Lachnospirales	Lachnospiraceae	Other	0.0255894
OTU_114472	Group C	0.000255741	Bacteria	Pseudomonadota	Gammaproteobacteria	Enterobacterales	Enterobacteriaceae	Other	0.0255741
OTU_62012	Group B	0.000251596	Bacteria	Bacillota	Clostridia	Caldicoprobacterales	Xylanivirgaceae	Other	0.0251596
OTU_65242	Group B	0.000250584	Bacteria	Pseudomonadota	Gammaproteobacteria	Alteromonadales	Alteromonadaceae	Other	0.0250584
OTU_130834	Group C	0.000250492	Bacteria	Bacillota	Clostridia	Eubacteriales	Clostridiaceae	Other	0.0250492
OTU_136206	Group C	0.000246124	Bacteria	Bacillota	Erysipelotrichia	Erysipelotrichales	Erysipelotrichaceae	Other	0.0246124
OTU_114147	Group A	0.000245948	Bacteria	Bacillota	Clostridia	Eubacteriales	Eubacteriales incertae sedis	Other	0.0245948
OTU_87011	Group C	0.000244934	Bacteria	Bacillota	Clostridia	Lachnospirales	Lachnospiraceae	Other	0.0244934
OTU_77796	Group B	0.000244087	Bacteria	Bacillota	Clostridia	Eubacteriales	Oscillospiraceae	Other	0.0244087
OTU_87011	Group B	0.000242793	Bacteria	Bacillota	Clostridia	Lachnospirales	Lachnospiraceae	Other	0.0242793
OTU_109486	Group B	0.000242096	Bacteria	Pseudomonadota	Gammaproteobacteria	Enterobacterales	Enterobacteriaceae	Other	0.0242096
OTU_66710	Group C	0.000238465	Bacteria	Pseudomonadota	Gammaproteobacteria	Enterobacterales	Yersiniaceae	Other	0.0238465
OTU_128017	Group B	0.00023462	Bacteria	Bacillota	Clostridia	Lachnospirales	Lachnospiraceae	Other	0.023462
OTU_58004	Group C	0.000228859	Bacteria	Bacillota	Bacilli	Lactobacillales	Enterococcaceae	Other	0.0228859
OTU_70109	Group B	0.000227316	Bacteria	Bacillota	Clostridia	Eubacteriales	Oscillospiraceae	Other	0.0227316
OTU_146425	Group C	0.000226669	Bacteria	Actinomycetota	Coriobacteriia	Eggerthellales	Eggerthellaceae	Other	0.0226669
OTU_97411	Group C	0.000226669	Bacteria	Bacillota	Clostridia	Peptostreptococcales	Peptostreptococcaceae	Other	0.0226669
OTU_61296	Group B	0.000224977	Bacteria	Pseudomonadota	Gammaproteobacteria	Enterobacterales	Erwiniaceae	Other	0.0224977
OTU_57677	Group C	0.000221993	Bacteria	Bacillota	Clostridia	Eubacteriales	Clostridiaceae	Other	0.0221993
OTU_117715	Group C	0.000221014	Bacteria	Bacillota	Clostridia	Eubacteriales	Oscillospiraceae	Other	0.0221014
OTU_130605	Group B	0.000218828	Bacteria	Bacillota	Clostridia	Lachnospirales	Lachnospiraceae	Other	0.0218828
OTU_124524	Group C	0.000213267	Bacteria	Bacillota	Bacilli	Bacillales	Paenibacillaceae	Other	0.0213267
OTU_10225	Group B	0.000210512	Bacteria	Pseudomonadota	Gammaproteobacteria	Gammaproteobacteria incertae sedis	Celerinatantimonadaceae	Other	0.0210512
OTU_12627	Group A	0.000207409	Bacteria	Pseudomonadota	Gammaproteobacteria	Enterobacterales	Enterobacteriaceae	Other	0.0207409
OTU_56671	Group C	0.000205036	Bacteria	Bacillota	Clostridia	Eubacteriales	Oscillospiraceae	Other	0.0205036
OTU_163815	Group C	0.000204542	Bacteria	Cyanobacteriota/Melainabacteria group	Cyanobacteriota	Cyanophyceae	Coleofasciculales	Other	0.0204542
OTU_114147	Group B	0.000203666	Bacteria	Bacillota	Clostridia	Eubacteriales	Eubacteriales incertae sedis	Other	0.0203666
OTU_132916	Group A	0.000200309	Bacteria	Bacillota	Clostridia	Eubacteriales	Clostridiaceae	Other	0.0200309
OTU_67991	Group C	0.000196002	Bacteria	Pseudomonadota	Gammaproteobacteria	Enterobacterales	Enterobacteriaceae	Other	0.0196002
OTU_134784	Group A	0.000195977	Bacteria	Bacillota	Clostridia	Lachnospirales	Lachnospiraceae	Other	0.0195977
OTU_117715	Group B	0.000194515	Bacteria	Bacillota	Clostridia	Eubacteriales	Oscillospiraceae	Other	0.0194515
OTU_68892	Group B	0.0001942	Bacteria	Bacillota	Bacilli	Lactobacillales	Lactobacillaceae	Other	0.01942
OTU_75336	Group B	0.000193503	Bacteria	Bacillota	Clostridia	Eubacteriales	Oscillospiraceae	Other	0.0193503
OTU_130834	Group A	0.000191403	Bacteria	Bacillota	Clostridia	Eubacteriales	Clostridiaceae	Other	0.0191403
OTU_12021	Group B	0.000186862	Bacteria	Pseudomonadota	Gammaproteobacteria	Pseudomonadales	Pseudomonadaceae	Other	0.0186862
OTU_12056	Group B	0.000186547	Bacteria	Pseudomonadota	Gammaproteobacteria	Enterobacterales	Erwiniaceae	Other	0.0186547
OTU_115164	Group B	0.000185535	Bacteria	Pseudomonadota	Gammaproteobacteria	Enterobacterales	Enterobacteriaceae	Other	0.0185535
OTU_68677	Group B	0.000185535	Bacteria	Pseudomonadota	Gammaproteobacteria	Alteromonadales	Alteromonadaceae	Other	0.0185535
OTU_110408	Group A	0.000182257	Bacteria	Bacillota	Clostridia	Eubacteriales	Oscillospiraceae	Other	0.0182257
OTU_122546	Group B	0.000178375	Bacteria	Pseudomonadota	Gammaproteobacteria	Orbales	Orbaceae	Other	0.0178375
OTU_56671	Group B	0.000178375	Bacteria	Bacillota	Clostridia	Eubacteriales	Oscillospiraceae	Other	0.0178375
OTU_148600	Group B	0.000178059	Bacteria	Pseudomonadota	Gammaproteobacteria	Vibrionales	Vibrionaceae	Other	0.0178059
OTU_57677	Group A	0.000177808	Bacteria	Bacillota	Clostridia	Eubacteriales	Clostridiaceae	Other	0.0177808
OTU_109486	Group C	0.000174359	Bacteria	Pseudomonadota	Gammaproteobacteria	Enterobacterales	Enterobacteriaceae	Other	0.0174359
OTU_120310	Group C	0.000173864	Bacteria	Bacillota	Clostridia	Lachnospirales	Lachnospiraceae	Other	0.0173864
OTU_134784	Group C	0.00017338	Bacteria	Bacillota	Clostridia	Lachnospirales	Lachnospiraceae	Other	0.017338
OTU_164063	Group C	0.000171191	Bacteria	Bacillota	Clostridia	Eubacteriales	Feifaniaceae	Other	0.0171191
OTU_65242	Group C	0.000168209	Bacteria	Pseudomonadota	Gammaproteobacteria	Alteromonadales	Alteromonadaceae	Other	0.0168209
OTU_65098	Group C	0.000165139	Bacteria	Mycoplasmatota	Mollicutes	Acholeplasmatales	Acholeplasmataceae	Other	0.0165139
OTU_121223	Group A	0.00016385	Bacteria	Bacillota	Clostridia	Eubacteriales	Eubacteriales incertae sedis	Other	0.016385
OTU_11938	Group C	0.00016296	Bacteria	Bacillota	Clostridia	Lachnospirales	Lachnospiraceae	Other	0.016296
OTU_75336	Group A	0.000162565	Bacteria	Bacillota	Clostridia	Eubacteriales	Oscillospiraceae	Other	0.0162565
OTU_102767	Group A	0.000156351	Bacteria	Cyanobacteriota/Melainabacteria group	Candidatus Melainabacteria	Vampirovibriophyceae	Vampirovibrionales	Other	0.0156351
OTU_12018	Group B	0.000153431	Bacteria	Pseudomonadota	Gammaproteobacteria	Enterobacterales	Yersiniaceae	Other	0.0153431
OTU_136628	Group B	0.000153431	Bacteria	Bacillota	Erysipelotrichia	Erysipelotrichales	Erysipelotrichaceae	Other	0.0153431
OTU_58004	Group B	0.000153431	Bacteria	Bacillota	Bacilli	Lactobacillales	Enterococcaceae	Other	0.0153431
OTU_65098	Group B	0.000153431	Bacteria	Mycoplasmatota	Mollicutes	Acholeplasmatales	Acholeplasmataceae	Other	0.0153431
OTU_12021	Group C	0.000152231	Bacteria	Pseudomonadota	Gammaproteobacteria	Pseudomonadales	Pseudomonadaceae	Other	0.0152231
OTU_53823	Group C	0.000149558	Bacteria	Bacillota	Clostridia	Eubacteriales	Desulfitobacteriaceae	Other	0.0149558
OTU_71068	Group C	0.000149558	Bacteria	Bacillota	Bacillota sensu stricto incertae sedis	Hydrogenispora	Hydrogenispora ethanolica	Other	0.0149558
OTU_11938	Group A	0.00014592	Bacteria	Bacillota	Clostridia	Lachnospirales	Lachnospiraceae	Other	0.014592
OTU_68674	Group B	0.000145779	Bacteria	Pseudomonadota	Gammaproteobacteria	Alteromonadales	Idiomarinaceae	Other	0.0145779
OTU_114147	Group C	0.00014519	Bacteria	Bacillota	Clostridia	Eubacteriales	Eubacteriales incertae sedis	Other	0.014519
OTU_104025	Group A	0.000144798	Bacteria	Bacillota	Clostridia	Lachnospirales	Lachnospiraceae	Other	0.0144798
OTU_107145	Group C	0.000143011	Bacteria	Bacillota	Clostridia	Lachnospirales	Lachnospiraceae	Other	0.0143011
OTU_131522	Group C	0.000143011	Bacteria	Bacillota	Erysipelotrichia	Erysipelotrichales	Erysipelotrichaceae	Other	0.0143011
OTU_68892	Group C	0.000143011	Bacteria	Bacillota	Bacilli	Lactobacillales	Lactobacillaceae	Other	0.0143011
OTU_126975	Group A	0.00013834	Bacteria	Mycoplasmatota	Mollicutes	Anaeroplasmatales	Anaeroplasmataceae	Other	0.013834
OTU_62448	Group B	0.000136627	Bacteria	Bacillota	Bacilli	Bacillales	Bacillaceae	Other	0.0136627
OTU_82639	Group A	0.000135929	Bacteria	Bacillota	Clostridia	Lachnospirales	Lachnospiraceae	Other	0.0135929
OTU_22218	Group C	0.000135661	Bacteria	Bacillota	Clostridia	Eubacteriales	Oscillospiraceae	Other	0.0135661
OTU_53823	Group A	0.000135289	Bacteria	Bacillota	Clostridia	Eubacteriales	Desulfitobacteriaceae	Other	0.0135289
OTU_124524	Group A	0.000134408	Bacteria	Bacillota	Bacilli	Bacillales	Paenibacillaceae	Other	0.0134408
OTU_10069	Group A	0.000133806	Bacteria	Bacillota	Clostridia	Eubacteriales	Acutalibacteraceae	Other	0.0133806
OTU_119456	Group A	0.000130639	Bacteria	Pseudomonadota	Gammaproteobacteria	Enterobacterales	Enterobacteriaceae	Other	0.0130639
OTU_107145	Group B	0.000129782	Bacteria	Bacillota	Clostridia	Lachnospirales	Lachnospiraceae	Other	0.0129782
OTU_12641	Group B	0.000129782	Bacteria	Bacillota	Bacilli	Bacillales	Bacillaceae	Other	0.0129782
OTU_137951	Group B	0.000129782	Bacteria	Bacillota	Clostridia	Lachnospirales	Lachnospiraceae	Other	0.0129782
OTU_57425	Group B	0.000129782	Bacteria	Mycoplasmatota	Mollicutes	Entomoplasmatales	Spiroplasmataceae	Other	0.0129782
OTU_156959	Group C	0.000129609	Bacteria	Bacillota	Clostridia	Eubacteriales	Maliibacteriaceae	Other	0.0129609
OTU_163815	Group B	0.000129467	Bacteria	Cyanobacteriota/Melainabacteria group	Cyanobacteriota	Cyanophyceae	Coleofasciculales	Other	0.0129467
OTU_65098	Group A	0.000129395	Bacteria	Mycoplasmatota	Mollicutes	Acholeplasmatales	Acholeplasmataceae	Other	0.0129395
OTU_57350	Group A	0.000126545	Bacteria	Cyanobacteriota/Melainabacteria group	Cyanobacteriota	Cyanophyceae	Gloeobacterales	Other	0.0126545
OTU_120530	Group A	0.000126545	Bacteria	Bacillota	Clostridia	Lachnospirales	Lachnospiraceae	Other	0.0126545
OTU_72485	Group A	0.00012442	Bacteria	Bacillota	Bacilli	Bacillales	Bacillaceae	Other	0.012442
OTU_114614	Group A	0.000124341	Bacteria	Bacillota	Erysipelotrichia	Erysipelotrichales	Erysipelotrichaceae	Other	0.0124341
OTU_127942	Group C	0.000123062	Bacteria	Bacillota	Clostridia	Peptostreptococcales	Peptostreptococcaceae	Other	0.0123062
OTU_58004	Group A	0.000121372	Bacteria	Bacillota	Bacilli	Lactobacillales	Enterococcaceae	Other	0.0121372
OTU_67991	Group B	0.00012115	Bacteria	Pseudomonadota	Gammaproteobacteria	Enterobacterales	Enterobacteriaceae	Other	0.012115
OTU_68677	Group C	0.000116207	Bacteria	Pseudomonadota	Gammaproteobacteria	Alteromonadales	Alteromonadaceae	Other	0.0116207
OTU_97411	Group A	0.000114393	Bacteria	Bacillota	Clostridia	Peptostreptococcales	Peptostreptococcaceae	Other	0.0114393
OTU_110408	Group C	0.000114028	Bacteria	Bacillota	Clostridia	Eubacteriales	Oscillospiraceae	Other	0.0114028
OTU_11161	Group B	0.00011399	Bacteria	Bacillota	Clostridia	Eubacteriales	Oscillospiraceae	Other	0.011399
OTU_68405	Group C	0.000113533	Bacteria	Bacillota	Bacilli	Bacillales	Bacillaceae	Other	0.0113533
OTU_104025	Group B	0.000113326	Bacteria	Bacillota	Clostridia	Lachnospirales	Lachnospiraceae	Other	0.0113326
OTU_22218	Group B	0.000113326	Bacteria	Bacillota	Clostridia	Eubacteriales	Oscillospiraceae	Other	0.0113326
OTU_72485	Group B	0.000113326	Bacteria	Bacillota	Bacilli	Bacillales	Bacillaceae	Other	0.0113326
OTU_11238	Group B	0.000112978	Bacteria	Bacillota	Clostridia	Lachnospirales	Lachnospiraceae	Other	0.0112978
OTU_11238	Group A	0.000111384	Bacteria	Bacillota	Clostridia	Lachnospirales	Lachnospiraceae	Other	0.0111384
OTU_156959	Group A	0.000111267	Bacteria	Bacillota	Clostridia	Eubacteriales	Maliibacteriaceae	Other	0.0111267
OTU_53912	Group C	0.00010966	Bacteria	Bacillota	Clostridia	Eubacteriales	Peptococcaceae	Other	0.010966
OTU_72485	Group C	0.00010966	Bacteria	Bacillota	Bacilli	Bacillales	Bacillaceae	Other	0.010966
OTU_22218	Group A	0.000107734	Bacteria	Bacillota	Clostridia	Eubacteriales	Oscillospiraceae	Other	0.0107734
OTU_119974	Group C	0.000107481	Bacteria	Bacillota	Clostridia	Eubacteriales	Yeguiaceae	Other	0.0107481
OTU_107145	Group A	0.00010637	Bacteria	Bacillota	Clostridia	Lachnospirales	Lachnospiraceae	Other	0.010637
OTU_159557	Group B	0.000105469	Bacteria	Bacillota	Clostridia	Eubacteriales	Bianqueaceae	Other	0.0105469
OTU_149904	Group B	0.000105154	Bacteria	Bacillota	Clostridia	Eubacteriales	Clostridiaceae	Other	0.0105154
OTU_105700	Group C	0.000103608	Bacteria	Bacillota	Tissierellia	Tissierellales	Thermohalobacteraceae	Other	0.0103608
OTU_146425	Group A	0.000102643	Bacteria	Actinomycetota	Coriobacteriia	Eggerthellales	Eggerthellaceae	Other	0.0102643
OTU_130605	Group A	0.000102081	Bacteria	Bacillota	Clostridia	Lachnospirales	Lachnospiraceae	Other	0.0102081
OTU_12056	Group C	0.000101924	Bacteria	Pseudomonadota	Gammaproteobacteria	Enterobacterales	Erwiniaceae	Other	0.0101924
OTU_131210	Group C	0.000101429	Bacteria	Bacillota	Clostridia	Lachnospirales	Lachnospiraceae	Other	0.0101429
OTU_61296	Group C	0.000100131	Bacteria	Pseudomonadota	Gammaproteobacteria	Enterobacterales	Erwiniaceae	Other	0.0100131
OTU_68892	Group A	9.74665e-05	Bacteria	Bacillota	Bacilli	Lactobacillales	Lactobacillaceae	Other	0.00974665
OTU_68674	Group C	9.40788e-05	Bacteria	Pseudomonadota	Gammaproteobacteria	Alteromonadales	Idiomarinaceae	Other	0.00940788
OTU_131522	Group A	9.24934e-05	Bacteria	Bacillota	Erysipelotrichia	Erysipelotrichales	Erysipelotrichaceae	Other	0.00924934
OTU_130293	Group A	9.03682e-05	Bacteria	Bacillota	Clostridia	Eubacteriales	Clostridiaceae	Other	0.00903682
OTU_125637	Group B	8.96766e-05	Bacteria	Bacillota	Clostridia	Eubacteriales	Oscillospiraceae	Other	0.00896766
OTU_152215	Group B	8.96766e-05	Bacteria	Bacillota	Clostridia	Eubacteriales	Oscillospiraceae	Other	0.00896766
OTU_156959	Group B	8.96766e-05	Bacteria	Bacillota	Clostridia	Eubacteriales	Maliibacteriaceae	Other	0.00896766
OTU_104847	Group B	8.93614e-05	Bacteria	Bacillota	Clostridia	Lachnospirales	Lachnospiraceae	Other	0.00893614
OTU_164063	Group B	8.93614e-05	Bacteria	Bacillota	Clostridia	Eubacteriales	Feifaniaceae	Other	0.00893614
OTU_130360	Group B	8.90132e-05	Bacteria	Bacillota	Clostridia	Peptostreptococcales	Peptostreptococcaceae	Other	0.00890132
OTU_151594	Group B	8.90132e-05	Bacteria	Pseudomonadota	Gammaproteobacteria	Enterobacterales	Pectobacteriaceae	Other	0.00890132
OTU_71542	Group B	8.90132e-05	Bacteria	Bacillota	Bacilli	Bacillales	Bacillaceae	Other	0.00890132
OTU_125637	Group A	8.89225e-05	Bacteria	Bacillota	Clostridia	Eubacteriales	Oscillospiraceae	Other	0.00889225
OTU_166334	Group B	8.8698e-05	Bacteria	Bacillota	Bacilli	Bacillales	Bacillaceae	Other	0.0088698
OTU_167638	Group B	8.83498e-05	Bacteria	Bacillota	Clostridia	Lachnospirales	Natranaerovirgaceae	Other	0.00883498
OTU_12018	Group C	8.80267e-05	Bacteria	Pseudomonadota	Gammaproteobacteria	Enterobacterales	Yersiniaceae	Other	0.00880267
OTU_159557	Group C	8.75319e-05	Bacteria	Bacillota	Clostridia	Eubacteriales	Bianqueaceae	Other	0.00875319
OTU_119974	Group A	8.6678e-05	Bacteria	Bacillota	Clostridia	Eubacteriales	Yeguiaceae	Other	0.0086678
OTU_138167	Group A	8.60355e-05	Bacteria	Bacillota	Bacilli	Lactobacillales	Lactobacillaceae	Other	0.00860355
OTU_102894	Group C	8.36587e-05	Bacteria	Bacillota	Erysipelotrichia	Erysipelotrichales	Erysipelotrichaceae	Other	0.00836587
OTU_106894	Group C	8.36587e-05	Bacteria	Bacillota	Clostridia	Eubacteriales	Oscillospiraceae	Other	0.00836587
OTU_120310	Group A	8.32668e-05	Bacteria	Bacillota	Clostridia	Lachnospirales	Lachnospiraceae	Other	0.00832668
OTU_11161	Group A	8.30666e-05	Bacteria	Bacillota	Clostridia	Eubacteriales	Oscillospiraceae	Other	0.00830666
OTU_119367	Group A	8.25455e-05	Bacteria	Bacillota	Clostridia	Lachnospirales	Lachnospiraceae	Other	0.00825455
OTU_104025	Group C	8.14798e-05	Bacteria	Bacillota	Clostridia	Lachnospirales	Lachnospiraceae	Other	0.00814798
OTU_116635	Group C	8.14798e-05	Bacteria	Cyanobacteriota/Melainabacteria group	Cyanobacteriota	Cyanophyceae	Leptolyngbyales	Other	0.00814798
OTU_125637	Group C	8.14798e-05	Bacteria	Bacillota	Clostridia	Eubacteriales	Oscillospiraceae	Other	0.00814798
OTU_136674	Group C	8.14798e-05	Bacteria	Bacillota	Clostridia	Peptostreptococcales	Anaerovoracaceae	Other	0.00814798
OTU_32142	Group B	8.08407e-05	Bacteria	Bacillota	Clostridia	Eubacteriales	Oscillospiraceae	Other	0.00808407
OTU_10140	Group A	7.67301e-05	Bacteria	Bacillota	Tissierellia	Tissierellales	Peptoniphilaceae	Other	0.00767301
OTU_13152	Group A	7.53663e-05	Bacteria	Bacillota	Clostridia	Lachnospirales	Lachnospiraceae	Other	0.00753663
OTU_159557	Group A	7.5247e-05	Bacteria	Bacillota	Clostridia	Eubacteriales	Bianqueaceae	Other	0.0075247
OTU_100113	Group B	7.3221e-05	Bacteria	Cyanobacteriota/Melainabacteria group	Cyanobacteriota	Cyanophyceae	Oscillatoriophycideae	Other	0.0073221
OTU_148159	Group B	7.3221e-05	Bacteria	Bacillota	Clostridia	Lachnospirales	Lachnospiraceae	Other	0.0073221
OTU_62647	Group B	7.3221e-05	Bacteria	Pseudomonadota	Gammaproteobacteria	Oceanospirillales	Oceanospirillaceae	Other	0.0073221
OTU_106894	Group B	7.25576e-05	Bacteria	Bacillota	Clostridia	Eubacteriales	Oscillospiraceae	Other	0.00725576
OTU_115068	Group B	7.25576e-05	Bacteria	Cyanobacteriota/Melainabacteria group	Cyanobacteriota	Cyanophyceae	Oscillatoriophycideae	Other	0.00725576
OTU_116635	Group B	7.25576e-05	Bacteria	Cyanobacteriota/Melainabacteria group	Cyanobacteriota	Cyanophyceae	Leptolyngbyales	Other	0.00725576
OTU_53823	Group B	7.25576e-05	Bacteria	Bacillota	Clostridia	Eubacteriales	Desulfitobacteriaceae	Other	0.00725576
OTU_53912	Group A	7.0071e-05	Bacteria	Bacillota	Clostridia	Eubacteriales	Peptococcaceae	Other	0.0070071
OTU_164063	Group A	6.94285e-05	Bacteria	Bacillota	Clostridia	Eubacteriales	Feifaniaceae	Other	0.00694285
OTU_122341	Group A	6.86699e-05	Bacteria	Bacillota	Clostridia	Eubacteriales	Oscillospiraceae	Other	0.00686699
OTU_66902	Group C	6.80778e-05	Bacteria	Pseudomonadota	Gammaproteobacteria	Chromatiales	Chromatiaceae	Other	0.00680778
OTU_152215	Group A	6.79859e-05	Bacteria	Bacillota	Clostridia	Eubacteriales	Oscillospiraceae	Other	0.00679859
OTU_13944	Group A	6.64627e-05	Bacteria	Bacillota	Clostridia	Lachnospirales	Lachnospiraceae	Other	0.00664627
OTU_5693	Group C	6.58989e-05	Bacteria	Bacillota	Clostridia	Eubacteriales	Desulfotomaculaceae	Other	0.00658989
OTU_125754	Group A	6.51394e-05	Bacteria	Bacillota	Clostridia	Lachnospirales	Lachnospiraceae	Other	0.00651394
OTU_62448	Group A	6.50574e-05	Bacteria	Bacillota	Bacilli	Bacillales	Bacillaceae	Other	0.00650574
OTU_10231	Group B	6.50485e-05	Bacteria	Pseudomonadota	Gammaproteobacteria	Oceanospirillales	Oceanospirillaceae	Other	0.00650485
OTU_103942	Group B	6.50485e-05	Bacteria	Bacillota	Erysipelotrichia	Erysipelotrichales	Turicibacteraceae	Other	0.00650485
OTU_151309	Group B	6.50485e-05	Bacteria	Pseudomonadota	Betaproteobacteria	Burkholderiales	Burkholderiaceae	Other	0.00650485
OTU_155903	Group B	6.50485e-05	Bacteria	Pseudomonadota	Gammaproteobacteria	Alteromonadales	Colwelliaceae	Other	0.00650485
OTU_108341	Group B	6.47333e-05	Bacteria	Pseudomonadota	Gammaproteobacteria	Pseudomonadales	Pseudohongiellaceae	Other	0.00647333
OTU_117471	Group B	6.47333e-05	Bacteria	Pseudomonadota	Gammaproteobacteria	Pseudomonadales	Pseudomonadaceae	Other	0.00647333
OTU_119070	Group B	6.47333e-05	Bacteria	Bacillota	Negativicutes	Veillonellales	Veillonellaceae	Other	0.00647333
OTU_124524	Group B	6.47333e-05	Bacteria	Bacillota	Bacilli	Bacillales	Paenibacillaceae	Other	0.00647333
OTU_129109	Group B	6.47333e-05	Bacteria	Bacillota	Erysipelotrichia	Erysipelotrichales	Erysipelotrichaceae	Other	0.00647333
OTU_130117	Group B	6.47333e-05	Bacteria	Pseudomonadota	Gammaproteobacteria	Enterobacterales	Erwiniaceae	Other	0.00647333
OTU_131939	Group B	6.47333e-05	Bacteria	Bacillota	Bacilli	Bacillales	Caryophanaceae	Other	0.00647333
OTU_132315	Group B	6.47333e-05	Bacteria	Bacillota	Bacilli	Bacillales	Paenibacillaceae	Other	0.00647333
OTU_132669	Group B	6.47333e-05	Bacteria	Bacillota	Bacilli	Lactobacillales	Lactobacillaceae	Other	0.00647333
OTU_135018	Group B	6.47333e-05	Bacteria	Bacillota	Clostridia	Thermoanaerobacterales	Thermoanaerobacteraceae	Other	0.00647333
OTU_143060	Group B	6.47333e-05	Bacteria	Pseudomonadota	Gammaproteobacteria	Enterobacterales	Yersiniaceae	Other	0.00647333
OTU_146278	Group B	6.47333e-05	Bacteria	Bacillota	Bacilli	Bacillales	Bacillales incertae sedis	Other	0.00647333
OTU_149367	Group B	6.47333e-05	Bacteria	Bacillota	Bacilli	Bacillales	Bacillaceae	Other	0.00647333
OTU_150552	Group B	6.47333e-05	Bacteria	Bacillota	Clostridia	Eubacteriales	Clostridiaceae	Other	0.00647333
OTU_154365	Group B	6.47333e-05	Bacteria	Bacillota	Erysipelotrichia	Erysipelotrichales	Erysipelotrichaceae	Other	0.00647333
OTU_162223	Group B	6.47333e-05	Bacteria	Bacillota	Bacilli	Bacillales	Sporolactobacillaceae	Other	0.00647333
OTU_168255	Group B	6.47333e-05	Bacteria	Pseudomonadota	Gammaproteobacteria	Legionellales	Legionellaceae	Other	0.00647333
OTU_168831	Group B	6.47333e-05	Bacteria	Bacillota	Clostridia	Halanaerobiales	Halobacteroidaceae	Other	0.00647333
OTU_2185	Group B	6.47333e-05	Bacteria	Bacillota	Clostridia	Lachnospirales	Lachnospiraceae	Other	0.00647333
OTU_30535	Group B	6.47333e-05	Bacteria	Bacillota	Clostridia	Lachnospirales	Lachnospiraceae	Other	0.00647333
OTU_53373	Group B	6.47333e-05	Bacteria	Bacillota	Clostridia	Eubacteriales	Peptococcaceae	Other	0.00647333
OTU_62714	Group B	6.47333e-05	Bacteria	Bacillota	Clostridia	Lachnospirales	Lachnospiraceae	Other	0.00647333
OTU_70	Group B	6.47333e-05	Bacteria	Bacillota	Erysipelotrichia	Erysipelotrichales	Coprobacillaceae	Other	0.00647333
OTU_70418	Group B	6.47333e-05	Bacteria	Bacillota	Bacilli	Lactobacillales	Lactobacillaceae	Other	0.00647333
OTU_71068	Group B	6.47333e-05	Bacteria	Bacillota	Bacillota sensu stricto incertae sedis	Hydrogenispora	Hydrogenispora ethanolica	Other	0.00647333
OTU_117637	Group B	6.43851e-05	Bacteria	Bacillota	Clostridia	Peptostreptococcales	Peptostreptococcaceae	Other	0.00643851
OTU_156096	Group B	6.43851e-05	Bacteria	Pseudomonadota	Alphaproteobacteria	Rhodospirillales	Azospirillaceae	Other	0.00643851
OTU_66902	Group B	6.43851e-05	Bacteria	Pseudomonadota	Gammaproteobacteria	Chromatiales	Chromatiaceae	Other	0.00643851
OTU_68655	Group A	6.28918e-05	Bacteria	Pseudomonadota	Gammaproteobacteria	Enterobacterales	Enterobacteriaceae	Other	0.00628918
OTU_148746	Group A	6.21705e-05	Bacteria	Bacillota	Bacilli	Bacillales	Bacillaceae	Other	0.00621705
OTU_122546	Group C	6.20257e-05	Bacteria	Pseudomonadota	Gammaproteobacteria	Orbales	Orbaceae	Other	0.00620257
OTU_132916	Group C	6.20257e-05	Bacteria	Bacillota	Clostridia	Eubacteriales	Clostridiaceae	Other	0.00620257
OTU_103942	Group C	6.15309e-05	Bacteria	Bacillota	Erysipelotrichia	Erysipelotrichales	Turicibacteraceae	Other	0.00615309
OTU_110373	Group C	6.15309e-05	Bacteria	Bacillota	Bacilli	Bacillales	Caryophanaceae	Other	0.00615309
OTU_120530	Group C	6.15309e-05	Bacteria	Bacillota	Clostridia	Lachnospirales	Lachnospiraceae	Other	0.00615309
OTU_120534	Group C	6.15309e-05	Bacteria	Bacillota	Bacilli	Lactobacillales	Lactobacillaceae	Other	0.00615309
OTU_121208	Group C	6.15309e-05	Bacteria	Bacillota	Clostridia	Lachnospirales	Lachnospiraceae	Other	0.00615309
OTU_130117	Group C	6.15309e-05	Bacteria	Pseudomonadota	Gammaproteobacteria	Enterobacterales	Erwiniaceae	Other	0.00615309
OTU_134272	Group C	6.15309e-05	Bacteria	Bacillota	Clostridia	Lachnospirales	Lachnospiraceae	Other	0.00615309
OTU_136444	Group C	6.15309e-05	Bacteria	Bacillota	Erysipelotrichia	Erysipelotrichales	Erysipelotrichaceae	Other	0.00615309
OTU_136628	Group C	6.15309e-05	Bacteria	Bacillota	Erysipelotrichia	Erysipelotrichales	Erysipelotrichaceae	Other	0.00615309
OTU_137398	Group C	6.15309e-05	Bacteria	Bacillota	Clostridia	Eubacteriales	Heliobacteriaceae	Other	0.00615309
OTU_141350	Group C	6.15309e-05	Bacteria	Bacillota	Clostridia	Eubacteriales	Eubacteriales incertae sedis	Other	0.00615309
OTU_145526	Group C	6.15309e-05	Bacteria	Bacillota	Erysipelotrichia	Erysipelotrichales	Coprobacillaceae	Other	0.00615309
OTU_146728	Group C	6.15309e-05	Bacteria	Bacillota	Bacilli	Lactobacillales	Lactobacillaceae	Other	0.00615309
OTU_148211	Group C	6.15309e-05	Bacteria	Bacillota	Bacilli	Bacillales	Bacillaceae	Other	0.00615309
OTU_151391	Group C	6.15309e-05	Bacteria	Bacillota	Erysipelotrichia	Erysipelotrichales	Erysipelotrichaceae	Other	0.00615309
OTU_15426	Group C	6.15309e-05	Bacteria	Bacillota	Bacilli	Bacillales	Staphylococcaceae	Other	0.00615309
OTU_156815	Group C	6.15309e-05	Bacteria	Bacillota	Clostridia	Eubacteriales	Eubacteriales incertae sedis	Other	0.00615309
OTU_162223	Group C	6.15309e-05	Bacteria	Bacillota	Bacilli	Bacillales	Sporolactobacillaceae	Other	0.00615309
OTU_168257	Group C	6.15309e-05	Bacteria	Pseudomonadota	Gammaproteobacteria	Thiohalomonadales	Thiohalomonadaceae	Other	0.00615309
OTU_169665	Group C	6.15309e-05	Bacteria	Bacillota	Clostridia	Peptostreptococcales	Thermotaleaceae	Other	0.00615309
OTU_170461	Group C	6.15309e-05	Bacteria	Bacillota	Bacilli	Bacillales	Paenibacillaceae	Other	0.00615309
OTU_1722	Group C	6.15309e-05	Bacteria	Mycoplasmatota	Mollicutes	Acholeplasmatales	Acholeplasmataceae	Other	0.00615309
OTU_2832	Group C	6.15309e-05	Bacteria	Bacillota	Bacilli	Lactobacillales	Lactobacillaceae	Other	0.00615309
OTU_44416	Group C	6.15309e-05	Bacteria	Bacillota	Erysipelotrichia	Erysipelotrichales	Coprobacillaceae	Other	0.00615309
OTU_48409	Group C	6.15309e-05	Bacteria	Bacillota	Bacilli	Lactobacillales	Lactobacillaceae	Other	0.00615309
OTU_71723	Group C	6.15309e-05	Bacteria	Actinomycetota	Coriobacteriia	Eggerthellales	Eggerthellaceae	Other	0.00615309
OTU_137951	Group A	6.08067e-05	Bacteria	Bacillota	Clostridia	Lachnospirales	Lachnospiraceae	Other	0.00608067
OTU_115909	Group A	6.06846e-05	Bacteria	Bacillota	Clostridia	Lachnospirales	Vallitaleaceae	Other	0.00606846
OTU_67991	Group A	5.9844e-05	Bacteria	Pseudomonadota	Gammaproteobacteria	Enterobacterales	Enterobacteriaceae	Other	0.0059844
OTU_103942	Group A	5.92016e-05	Bacteria	Bacillota	Erysipelotrichia	Erysipelotrichales	Turicibacteraceae	Other	0.00592016
OTU_54783	Group A	5.85995e-05	Bacteria	Bacillota	Erysipelotrichia	Erysipelotrichales	Erysipelotrichaceae	Other	0.00585995
OTU_65876	Group A	5.20628e-05	Bacteria	Pseudomonadota	Gammaproteobacteria	Enterobacterales	Enterobacteriaceae	Other	0.00520628
OTU_14979	Group C	5.20021e-05	Bacteria	Pseudomonadota	Gammaproteobacteria	Alteromonadales	Shewanellaceae	Other	0.00520021
OTU_151689	Group A	5.07395e-05	Bacteria	Bacillota	Bacilli	Bacillales	Paenibacillaceae	Other	0.00507395
OTU_104946	Group B	4.92562e-05	Bacteria	Pseudomonadota	Gammaproteobacteria	Enterobacterales	Erwiniaceae	Other	0.00492562
OTU_131685	Group B	4.92562e-05	Bacteria	Pseudomonadota	Gammaproteobacteria	Enterobacterales	Enterobacteriaceae	Other	0.00492562
OTU_110832	Group A	4.91343e-05	Bacteria	Bacillota	Clostridia	Eubacteriales	Oscillospiraceae	Other	0.00491343
OTU_131273	Group A	4.90151e-05	Bacteria	Bacillota	Clostridia	Peptostreptococcales	Peptostreptococcaceae	Other	0.00490151
OTU_10078	Group B	4.85928e-05	Bacteria	Bacillota	Clostridia	Eubacteriales	Oscillospiraceae	Other	0.00485928
OTU_10764	Group B	4.85928e-05	Bacteria	Pseudomonadota	Gammaproteobacteria	Alteromonadales	Idiomarinaceae	Other	0.00485928
OTU_142608	Group B	4.85928e-05	Bacteria	Bacillota	Clostridia	Eubacteriales	Oscillospiraceae	Other	0.00485928
OTU_164567	Group B	4.85928e-05	Bacteria	Pseudomonadota	Gammaproteobacteria	Enterobacterales	Enterobacteriaceae	Other	0.00485928
OTU_164711	Group B	4.85928e-05	Bacteria	Pseudomonadota	Gammaproteobacteria	Enterobacterales	Morganellaceae	Other	0.00485928
OTU_129183	Group A	4.84919e-05	Bacteria	Bacillota	Clostridia	Lachnospirales	Lachnospiraceae	Other	0.00484919
OTU_13507	Group C	4.81289e-05	Bacteria	Bacillota	Clostridia	Lutisporales	Lutisporaceae	Other	0.00481289
OTU_7360	Group C	4.81289e-05	Bacteria	Pseudomonadota	Gammaproteobacteria	Enterobacterales	Enterobacteriaceae	Other	0.00481289
OTU_59268	Group B	4.79294e-05	Bacteria	Bacillota	Clostridia	Lachnospirales	Vallitaleaceae	Other	0.00479294
OTU_73752	Group B	4.79294e-05	Bacteria	Bacillota	Clostridia	Eubacteriales	Oscillospiraceae	Other	0.00479294
OTU_154365	Group A	4.77706e-05	Bacteria	Bacillota	Erysipelotrichia	Erysipelotrichales	Erysipelotrichaceae	Other	0.00477706
OTU_10225	Group C	4.595e-05	Bacteria	Pseudomonadota	Gammaproteobacteria	Gammaproteobacteria incertae sedis	Celerinatantimonadaceae	Other	0.004595
OTU_11161	Group C	4.595e-05	Bacteria	Bacillota	Clostridia	Eubacteriales	Oscillospiraceae	Other	0.004595
OTU_129183	Group C	4.595e-05	Bacteria	Bacillota	Clostridia	Lachnospirales	Lachnospiraceae	Other	0.004595
OTU_137951	Group C	4.595e-05	Bacteria	Bacillota	Clostridia	Lachnospirales	Lachnospiraceae	Other	0.004595
OTU_142608	Group C	4.595e-05	Bacteria	Bacillota	Clostridia	Eubacteriales	Oscillospiraceae	Other	0.004595
OTU_161517	Group C	4.595e-05	Bacteria	Pseudomonadota	Gammaproteobacteria	Enterobacterales	Enterobacteriaceae	Other	0.004595
OTU_35744	Group C	4.595e-05	Bacteria	Bacillota	Bacilli	Bacillales	Bacillaceae	Other	0.004595
OTU_54783	Group C	4.595e-05	Bacteria	Bacillota	Erysipelotrichia	Erysipelotrichales	Erysipelotrichaceae	Other	0.004595
OTU_62647	Group C	4.595e-05	Bacteria	Pseudomonadota	Gammaproteobacteria	Oceanospirillales	Oceanospirillaceae	Other	0.004595
OTU_70166	Group C	4.595e-05	Bacteria	Pseudomonadota	Gammaproteobacteria	Enterobacterales	Pectobacteriaceae	Other	0.004595
OTU_87011	Group A	4.55634e-05	Bacteria	Bacillota	Clostridia	Lachnospirales	Lachnospiraceae	Other	0.00455634
OTU_11271	Group A	4.41208e-05	Bacteria	Bacillota	Clostridia	Eubacteriales	Eubacteriaceae	Other	0.00441208
OTU_134272	Group A	4.3359e-05	Bacteria	Bacillota	Clostridia	Lachnospirales	Lachnospiraceae	Other	0.0043359
OTU_115068	Group C	4.20767e-05	Bacteria	Cyanobacteriota/Melainabacteria group	Cyanobacteriota	Cyanophyceae	Oscillatoriophycideae	Other	0.00420767
OTU_130293	Group C	4.20767e-05	Bacteria	Bacillota	Clostridia	Eubacteriales	Clostridiaceae	Other	0.00420767
OTU_156096	Group C	4.20767e-05	Bacteria	Pseudomonadota	Alphaproteobacteria	Rhodospirillales	Azospirillaceae	Other	0.00420767
OTU_62456	Group C	4.20767e-05	Bacteria	Pseudomonadota	Gammaproteobacteria	Alteromonadales	Alteromonadaceae	Other	0.00420767
OTU_119974	Group B	4.04204e-05	Bacteria	Bacillota	Clostridia	Eubacteriales	Yeguiaceae	Other	0.00404204
OTU_127942	Group B	4.04204e-05	Bacteria	Bacillota	Clostridia	Peptostreptococcales	Peptostreptococcaceae	Other	0.00404204
OTU_129183	Group B	4.04204e-05	Bacteria	Bacillota	Clostridia	Lachnospirales	Lachnospiraceae	Other	0.00404204
OTU_134784	Group B	4.04204e-05	Bacteria	Bacillota	Clostridia	Lachnospirales	Lachnospiraceae	Other	0.00404204
OTU_13882	Group B	4.04204e-05	Bacteria	Bacillota	Bacilli	Bacillales	Bacillaceae	Other	0.00404204
OTU_162872	Group B	4.04204e-05	Bacteria	Pseudomonadota	Gammaproteobacteria	Enterobacterales	Erwiniaceae	Other	0.00404204
OTU_171261	Group B	4.04204e-05	Bacteria	Cyanobacteriota/Melainabacteria group	Cyanobacteriota	Cyanophyceae	Coleofasciculales	Other	0.00404204
OTU_24333	Group B	4.04204e-05	Bacteria	Pseudomonadota	Gammaproteobacteria	Enterobacterales	Enterobacteriaceae	Other	0.00404204
OTU_40954	Group B	4.04204e-05	Bacteria	Bacillota	Clostridia	Eubacteriales	Clostridiaceae	Other	0.00404204
OTU_54783	Group B	4.04204e-05	Bacteria	Bacillota	Erysipelotrichia	Erysipelotrichales	Erysipelotrichaceae	Other	0.00404204
OTU_67995	Group B	4.04204e-05	Bacteria	Pseudomonadota	Gammaproteobacteria	Enterobacterales	Erwiniaceae	Other	0.00404204
OTU_68557	Group B	4.04204e-05	Bacteria	Bacillota	Clostridia	Peptostreptococcales	Peptostreptococcaceae	Other	0.00404204
OTU_70931	Group B	4.04204e-05	Bacteria	Pseudomonadota	Gammaproteobacteria	Alteromonadales	Colwelliaceae	Other	0.00404204
OTU_73600	Group B	4.04204e-05	Bacteria	Bacillota	Bacilli	Bacillales	Bacillaceae	Other	0.00404204
OTU_1102	Group C	3.98979e-05	Bacteria	Bacillota	Clostridia	Eubacteriales	Clostridiaceae	Other	0.00398979
OTU_152215	Group C	3.98979e-05	Bacteria	Bacillota	Clostridia	Eubacteriales	Oscillospiraceae	Other	0.00398979
OTU_32142	Group C	3.98979e-05	Bacteria	Bacillota	Clostridia	Eubacteriales	Oscillospiraceae	Other	0.00398979
OTU_134393	Group A	3.90267e-05	Bacteria	Bacillota	Bacilli	Bacillales	Paenibacillaceae	Other	0.00390267
OTU_142608	Group A	3.84247e-05	Bacteria	Bacillota	Clostridia	Eubacteriales	Oscillospiraceae	Other	0.00384247
OTU_170955	Group A	3.84247e-05	Bacteria	Bacillota	Clostridia	Lachnospirales	Lachnospiraceae	Other	0.00384247
OTU_1102	Group A	3.83054e-05	Bacteria	Bacillota	Clostridia	Eubacteriales	Clostridiaceae	Other	0.00383054
OTU_114472	Group A	3.83054e-05	Bacteria	Pseudomonadota	Gammaproteobacteria	Enterobacterales	Enterobacteriaceae	Other	0.00383054
OTU_128142	Group A	3.77034e-05	Bacteria	Bacillota	Bacilli	Bacillales	Bacillaceae	Other	0.00377034
OTU_117637	Group A	3.61799e-05	Bacteria	Bacillota	Clostridia	Peptostreptococcales	Peptostreptococcaceae	Other	0.00361799
OTU_151191	Group A	3.61799e-05	Bacteria	Bacillota	Clostridia	Lachnospirales	Lachnospiraceae	Other	0.00361799
OTU_157621	Group A	3.60578e-05	Bacteria	Bacillota	Negativicutes	Selenomonadales	Sporomusaceae	Other	0.00360578
OTU_109075	Group A	3.53365e-05	Bacteria	Bacillota	Clostridia	Lachnospirales	Vallitaleaceae	Other	0.00353365
OTU_68720	Group A	3.47345e-05	Bacteria	Bacillota	Bacilli	Bacillales	Bacillaceae	Other	0.00347345
OTU_169199	Group A	3.46152e-05	Bacteria	Pseudomonadota	Gammaproteobacteria	Enterobacterales	Morganellaceae	Other	0.00346152
OTU_159471	Group A	3.32514e-05	Bacteria	Bacillota	Tissierellia	Tissierellales	Peptoniphilaceae	Other	0.00332514
OTU_148159	Group A	2.81977e-05	Bacteria	Bacillota	Clostridia	Lachnospirales	Lachnospiraceae	Other	0.00281977
OTU_115068	Group A	2.75957e-05	Bacteria	Cyanobacteriota/Melainabacteria group	Cyanobacteriota	Cyanophyceae	Oscillatoriophycideae	Other	0.00275957
OTU_10078	Group A	2.7436e-05	Bacteria	Bacillota	Clostridia	Eubacteriales	Oscillospiraceae	Other	0.0027436
OTU_156147	Group A	2.7436e-05	Bacteria	Bacillota	Bacilli	Lactobacillales	Streptococcaceae	Other	0.0027436
OTU_172060	Group A	2.7436e-05	Bacteria	Bacillota	Clostridia	Eubacteriales	Clostridiaceae	Other	0.0027436
OTU_148768	Group A	2.6834e-05	Bacteria	Mycoplasmatota	Mollicutes	Haloplasmatales	Haloplasmataceae	Other	0.0026834
OTU_68674	Group A	2.6834e-05	Bacteria	Pseudomonadota	Gammaproteobacteria	Alteromonadales	Idiomarinaceae	Other	0.0026834
OTU_10249	Group C	2.6001e-05	Bacteria	Bacillota	Bacilli	Bacillales	Bacillaceae	Other	0.0026001
OTU_12641	Group C	2.6001e-05	Bacteria	Bacillota	Bacilli	Bacillales	Bacillaceae	Other	0.0026001
OTU_12757	Group C	2.6001e-05	Bacteria	Pseudomonadota	Gammaproteobacteria	Chromatiales	Ectothiorhodospiraceae	Other	0.0026001
OTU_128142	Group C	2.6001e-05	Bacteria	Bacillota	Bacilli	Bacillales	Bacillaceae	Other	0.0026001
OTU_130605	Group C	2.6001e-05	Bacteria	Bacillota	Clostridia	Lachnospirales	Lachnospiraceae	Other	0.0026001
OTU_131273	Group C	2.6001e-05	Bacteria	Bacillota	Clostridia	Peptostreptococcales	Peptostreptococcaceae	Other	0.0026001
OTU_133597	Group C	2.6001e-05	Bacteria	Bacillota	Clostridia	Lachnospirales	Lachnospiraceae	Other	0.0026001
OTU_151309	Group C	2.6001e-05	Bacteria	Pseudomonadota	Betaproteobacteria	Burkholderiales	Burkholderiaceae	Other	0.0026001
OTU_159894	Group C	2.6001e-05	Bacteria	Pseudomonadota	Gammaproteobacteria	Enterobacterales	Enterobacteriaceae	Other	0.0026001
OTU_162872	Group C	2.6001e-05	Bacteria	Pseudomonadota	Gammaproteobacteria	Enterobacterales	Erwiniaceae	Other	0.0026001
OTU_163468	Group C	2.6001e-05	Bacteria	Cyanobacteriota/Melainabacteria group	Cyanobacteriota	Cyanophyceae	Nodosilineales	Other	0.0026001
OTU_164567	Group C	2.6001e-05	Bacteria	Pseudomonadota	Gammaproteobacteria	Enterobacterales	Enterobacteriaceae	Other	0.0026001
OTU_168065	Group C	2.6001e-05	Bacteria	Pseudomonadota	Gammaproteobacteria	Enterobacterales	Pectobacteriaceae	Other	0.0026001
OTU_37976	Group C	2.6001e-05	Bacteria	Bacillota	Clostridia	Peptostreptococcales	Natronincolaceae	Other	0.0026001
OTU_43155	Group C	2.6001e-05	Bacteria	Bacillota	Clostridia	Peptostreptococcales	Acidaminobacteraceae	Other	0.0026001
OTU_55066	Group C	2.6001e-05	Bacteria	Pseudomonadota	Gammaproteobacteria	Oceanospirillales	Alcanivoracaceae	Other	0.0026001
OTU_67995	Group C	2.6001e-05	Bacteria	Pseudomonadota	Gammaproteobacteria	Enterobacterales	Erwiniaceae	Other	0.0026001
OTU_80166	Group C	2.6001e-05	Bacteria	Bacillota	Bacilli	Bacillales	Caryophanaceae	Other	0.0026001
OTU_115164	Group A	2.52288e-05	Bacteria	Pseudomonadota	Gammaproteobacteria	Enterobacterales	Enterobacteriaceae	Other	0.00252288
OTU_165008	Group A	2.52288e-05	Bacteria	Bacillota	Clostridia	Eubacteriales	Oscillospiraceae	Other	0.00252288
OTU_167638	Group A	2.52288e-05	Bacteria	Bacillota	Clostridia	Lachnospirales	Natranaerovirgaceae	Other	0.00252288
OTU_32839	Group A	2.52288e-05	Bacteria	Bacillota	Bacilli	Bacillales	Caryophanaceae	Other	0.00252288
OTU_105700	Group B	2.46281e-05	Bacteria	Bacillota	Tissierellia	Tissierellales	Thermohalobacteraceae	Other	0.00246281
OTU_11938	Group B	2.46281e-05	Bacteria	Bacillota	Clostridia	Lachnospirales	Lachnospiraceae	Other	0.00246281
OTU_125993	Group B	2.46281e-05	Bacteria	Pseudomonadota	Gammaproteobacteria	Oceanospirillales	Alcanivoracaceae	Other	0.00246281
OTU_129034	Group B	2.46281e-05	Bacteria	Bacillota	Clostridia	Eubacteriales	Clostridiaceae	Other	0.00246281
OTU_130293	Group B	2.46281e-05	Bacteria	Bacillota	Clostridia	Eubacteriales	Clostridiaceae	Other	0.00246281
OTU_131522	Group B	2.46281e-05	Bacteria	Bacillota	Erysipelotrichia	Erysipelotrichales	Erysipelotrichaceae	Other	0.00246281
OTU_132872	Group B	2.46281e-05	Bacteria	Spirochaetota	Spirochaetia	Spirochaetales	Borreliaceae	Other	0.00246281
OTU_145184	Group B	2.46281e-05	Bacteria	Pseudomonadota	Gammaproteobacteria	Enterobacterales	Hafniaceae	Other	0.00246281
OTU_148746	Group B	2.46281e-05	Bacteria	Bacillota	Bacilli	Bacillales	Bacillaceae	Other	0.00246281
OTU_14979	Group B	2.46281e-05	Bacteria	Pseudomonadota	Gammaproteobacteria	Alteromonadales	Shewanellaceae	Other	0.00246281
OTU_155376	Group B	2.46281e-05	Bacteria	Bacillota	Bacilli	Bacillales	Bacillaceae	Other	0.00246281
OTU_159894	Group B	2.46281e-05	Bacteria	Pseudomonadota	Gammaproteobacteria	Enterobacterales	Enterobacteriaceae	Other	0.00246281
OTU_16047	Group B	2.46281e-05	Bacteria	Pseudomonadota	Gammaproteobacteria	Enterobacterales	Gallaecimonadaceae	Other	0.00246281
OTU_161517	Group B	2.46281e-05	Bacteria	Pseudomonadota	Gammaproteobacteria	Enterobacterales	Enterobacteriaceae	Other	0.00246281
OTU_161910	Group B	2.46281e-05	Bacteria	Pseudomonadota	Gammaproteobacteria	Enterobacterales	Budviciaceae	Other	0.00246281
OTU_165659	Group B	2.46281e-05	Bacteria	Pseudomonadota	Gammaproteobacteria	Moraxellales	Moraxellaceae	Other	0.00246281
OTU_16589	Group B	2.46281e-05	Bacteria	Bacillota	Clostridia	Peptostreptococcales	Peptostreptococcaceae	Other	0.00246281
OTU_170869	Group B	2.46281e-05	Bacteria	Pseudomonadota	Gammaproteobacteria	Aeromonadales	Aeromonadaceae	Other	0.00246281
OTU_21284	Group B	2.46281e-05	Bacteria	Pseudomonadota	Gammaproteobacteria	Enterobacterales	Enterobacteriaceae	Other	0.00246281
OTU_24355	Group B	2.46281e-05	Bacteria	Bacillota	Bacilli	Bacillales	Bacillaceae	Other	0.00246281
OTU_43970	Group B	2.46281e-05	Bacteria	Pseudomonadota	Gammaproteobacteria	Enterobacterales	Erwiniaceae	Other	0.00246281
OTU_4505	Group B	2.46281e-05	Bacteria	Pseudomonadota	Gammaproteobacteria	Oceanospirillales	Halomonadaceae	Other	0.00246281
OTU_55066	Group B	2.46281e-05	Bacteria	Pseudomonadota	Gammaproteobacteria	Oceanospirillales	Alcanivoracaceae	Other	0.00246281
OTU_65852	Group B	2.46281e-05	Bacteria	Pseudomonadota	Gammaproteobacteria	Oceanospirillales	Oceanospirillaceae	Other	0.00246281
OTU_70166	Group B	2.46281e-05	Bacteria	Pseudomonadota	Gammaproteobacteria	Enterobacterales	Pectobacteriaceae	Other	0.00246281
OTU_13507	Group A	2.46268e-05	Bacteria	Bacillota	Clostridia	Lutisporales	Lutisporaceae	Other	0.00246268
OTU_136674	Group A	2.46268e-05	Bacteria	Bacillota	Clostridia	Peptostreptococcales	Anaerovoracaceae	Other	0.00246268
OTU_12018	Group A	2.45075e-05	Bacteria	Pseudomonadota	Gammaproteobacteria	Enterobacterales	Yersiniaceae	Other	0.00245075
OTU_145163	Group A	2.45075e-05	Bacteria	Bacillota	Clostridia	Eubacteriales	Eubacteriales incertae sedis	Other	0.00245075
OTU_66710	Group A	2.45075e-05	Bacteria	Pseudomonadota	Gammaproteobacteria	Enterobacterales	Yersiniaceae	Other	0.00245075
OTU_70166	Group A	2.45075e-05	Bacteria	Pseudomonadota	Gammaproteobacteria	Enterobacterales	Pectobacteriaceae	Other	0.00245075
OTU_10249	Group B	2.39647e-05	Bacteria	Bacillota	Bacilli	Bacillales	Bacillaceae	Other	0.00239647
OTU_110832	Group B	2.39647e-05	Bacteria	Bacillota	Clostridia	Eubacteriales	Oscillospiraceae	Other	0.00239647
OTU_115909	Group B	2.39647e-05	Bacteria	Bacillota	Clostridia	Lachnospirales	Vallitaleaceae	Other	0.00239647
OTU_120310	Group B	2.39647e-05	Bacteria	Bacillota	Clostridia	Lachnospirales	Lachnospiraceae	Other	0.00239647
OTU_121208	Group B	2.39647e-05	Bacteria	Bacillota	Clostridia	Lachnospirales	Lachnospiraceae	Other	0.00239647
OTU_122341	Group B	2.39647e-05	Bacteria	Bacillota	Clostridia	Eubacteriales	Oscillospiraceae	Other	0.00239647
OTU_131210	Group B	2.39647e-05	Bacteria	Bacillota	Clostridia	Lachnospirales	Lachnospiraceae	Other	0.00239647
OTU_133597	Group B	2.39647e-05	Bacteria	Bacillota	Clostridia	Lachnospirales	Lachnospiraceae	Other	0.00239647
OTU_134272	Group B	2.39647e-05	Bacteria	Bacillota	Clostridia	Lachnospirales	Lachnospiraceae	Other	0.00239647
OTU_134393	Group B	2.39647e-05	Bacteria	Bacillota	Bacilli	Bacillales	Paenibacillaceae	Other	0.00239647
OTU_138167	Group B	2.39647e-05	Bacteria	Bacillota	Bacilli	Lactobacillales	Lactobacillaceae	Other	0.00239647
OTU_156403	Group B	2.39647e-05	Bacteria	Thermodesulfobacteriota	Desulfobacteria	Desulfobacterales	Desulforegulaceae	Other	0.00239647
OTU_158392	Group B	2.39647e-05	Bacteria	Pseudomonadota	Gammaproteobacteria	Vibrionales	Vibrionaceae	Other	0.00239647
OTU_166710	Group B	2.39647e-05	Bacteria	Bacillota	Clostridia	Eubacteriales	Peptococcaceae	Other	0.00239647
OTU_168065	Group B	2.39647e-05	Bacteria	Pseudomonadota	Gammaproteobacteria	Enterobacterales	Pectobacteriaceae	Other	0.00239647
OTU_28772	Group B	2.39647e-05	Bacteria	Pseudomonadota	Gammaproteobacteria	Enterobacterales	Enterobacteriaceae	Other	0.00239647
OTU_47262	Group B	2.39647e-05	Bacteria	Bacillota	Tissierellia	Tissierellales	Peptoniphilaceae	Other	0.00239647
OTU_53912	Group B	2.39647e-05	Bacteria	Bacillota	Clostridia	Eubacteriales	Peptococcaceae	Other	0.00239647
OTU_57677	Group B	2.39647e-05	Bacteria	Bacillota	Clostridia	Eubacteriales	Clostridiaceae	Other	0.00239647
OTU_60371	Group B	2.39647e-05	Bacteria	Pseudomonadota	Betaproteobacteria	Neisseriales	Neisseriaceae	Other	0.00239647
OTU_60979	Group B	2.39647e-05	Bacteria	Bacillota	Bacilli	Bacillales	Bacillaceae	Other	0.00239647
OTU_62444	Group B	2.39647e-05	Bacteria	Pseudomonadota	Gammaproteobacteria	Alteromonadales	Alteromonadaceae	Other	0.00239647
OTU_62456	Group B	2.39647e-05	Bacteria	Pseudomonadota	Gammaproteobacteria	Alteromonadales	Alteromonadaceae	Other	0.00239647
OTU_63403	Group B	2.39647e-05	Bacteria	Pseudomonadota	Gammaproteobacteria	Gammaproteobacteria incertae sedis	Alkalimonas	Other	0.00239647
OTU_68720	Group B	2.39647e-05	Bacteria	Bacillota	Bacilli	Bacillales	Bacillaceae	Other	0.00239647
OTU_69849	Group B	2.39647e-05	Bacteria	Pseudomonadota	Gammaproteobacteria	Enterobacterales	Pectobacteriaceae	Other	0.00239647
OTU_8852	Group B	2.39647e-05	Bacteria	Bacillota	Bacilli	Bacillales	Bacillaceae	Other	0.00239647
OTU_104847	Group A	2.39055e-05	Bacteria	Bacillota	Clostridia	Lachnospirales	Lachnospiraceae	Other	0.00239055
OTU_12641	Group A	2.39055e-05	Bacteria	Bacillota	Bacilli	Bacillales	Bacillaceae	Other	0.00239055
OTU_146544	Group A	2.39055e-05	Bacteria	Bacillota	Bacilli	Bacillales	Bacillaceae	Other	0.00239055
OTU_156525	Group A	2.38651e-05	Bacteria	Bacillota	Bacilli	Bacillales	Bacillaceae	Other	0.00238651
OTU_10078	Group C	2.21278e-05	Bacteria	Bacillota	Clostridia	Eubacteriales	Oscillospiraceae	Other	0.00221278
OTU_111364	Group C	2.21278e-05	Bacteria	Bacillota	Clostridia	Lachnospirales	Lachnospiraceae	Other	0.00221278
OTU_11238	Group C	2.21278e-05	Bacteria	Bacillota	Clostridia	Lachnospirales	Lachnospiraceae	Other	0.00221278
OTU_113252	Group C	2.21278e-05	Bacteria	Bacillota	Bacilli	Bacillales	Bacillaceae	Other	0.00221278
OTU_115909	Group C	2.21278e-05	Bacteria	Bacillota	Clostridia	Lachnospirales	Vallitaleaceae	Other	0.00221278
OTU_125057	Group C	2.21278e-05	Bacteria	Bacillota	Bacilli	Lactobacillales	Lactobacillaceae	Other	0.00221278
OTU_130360	Group C	2.21278e-05	Bacteria	Bacillota	Clostridia	Peptostreptococcales	Peptostreptococcaceae	Other	0.00221278
OTU_143060	Group C	2.21278e-05	Bacteria	Pseudomonadota	Gammaproteobacteria	Enterobacterales	Yersiniaceae	Other	0.00221278
OTU_148600	Group C	2.21278e-05	Bacteria	Pseudomonadota	Gammaproteobacteria	Vibrionales	Vibrionaceae	Other	0.00221278
OTU_149904	Group C	2.21278e-05	Bacteria	Bacillota	Clostridia	Eubacteriales	Clostridiaceae	Other	0.00221278
OTU_153202	Group C	2.21278e-05	Bacteria	Pseudomonadota	Gammaproteobacteria	Oceanospirillales	Saccharospirillaceae	Other	0.00221278
OTU_155251	Group C	2.21278e-05	Bacteria	Pseudomonadota	Gammaproteobacteria	Enterobacterales	Enterobacteriaceae	Other	0.00221278
OTU_168831	Group C	2.21278e-05	Bacteria	Bacillota	Clostridia	Halanaerobiales	Halobacteroidaceae	Other	0.00221278
OTU_171261	Group C	2.21278e-05	Bacteria	Cyanobacteriota/Melainabacteria group	Cyanobacteriota	Cyanophyceae	Coleofasciculales	Other	0.00221278
OTU_17565	Group C	2.21278e-05	Bacteria	Pseudomonadota	Gammaproteobacteria	Enterobacterales	Hafniaceae	Other	0.00221278
OTU_32839	Group C	2.21278e-05	Bacteria	Bacillota	Bacilli	Bacillales	Caryophanaceae	Other	0.00221278
OTU_48749	Group C	2.21278e-05	Bacteria	Bacillota	Clostridia	Eubacteriales	Oscillospiraceae	Other	0.00221278
OTU_60096	Group C	2.21278e-05	Bacteria	Pseudomonadota	Gammaproteobacteria	Methylococcales	Methylococcaceae	Other	0.00221278
OTU_62448	Group C	2.21278e-05	Bacteria	Bacillota	Bacilli	Bacillales	Bacillaceae	Other	0.00221278
OTU_68720	Group C	2.21278e-05	Bacteria	Bacillota	Bacilli	Bacillales	Bacillaceae	Other	0.00221278
OTU_97665	Group C	2.21278e-05	Bacteria	Pseudomonadota	Alphaproteobacteria	Hyphomicrobiales	Aurantimonadaceae	Other	0.00221278
OTU_162872	Group A	2.16579e-05	Bacteria	Pseudomonadota	Gammaproteobacteria	Enterobacterales	Erwiniaceae	Other	0.00216579
OTU_136628	Group A	2.09366e-05	Bacteria	Bacillota	Erysipelotrichia	Erysipelotrichales	Erysipelotrichaceae	Other	0.00209366
OTU_4280	Group A	2.09366e-05	Bacteria	Bacillota	Clostridia	Eubacteriales	Peptococcaceae	Other	0.00209366
OTU_10721	Group A	2.02153e-05	Bacteria	Bacillota	Bacilli	Lactobacillales	Lactobacillaceae	Other	0.00202153
OTU_104946	Group C	1.99489e-05	Bacteria	Pseudomonadota	Gammaproteobacteria	Enterobacterales	Erwiniaceae	Other	0.00199489
OTU_10721	Group C	1.99489e-05	Bacteria	Bacillota	Bacilli	Lactobacillales	Lactobacillaceae	Other	0.00199489
OTU_109075	Group C	1.99489e-05	Bacteria	Bacillota	Clostridia	Lachnospirales	Vallitaleaceae	Other	0.00199489
OTU_110832	Group C	1.99489e-05	Bacteria	Bacillota	Clostridia	Eubacteriales	Oscillospiraceae	Other	0.00199489
OTU_121390	Group C	1.99489e-05	Bacteria	Bacillota	Tissierellia	Tissierellales	Thermohalobacteraceae	Other	0.00199489
OTU_129034	Group C	1.99489e-05	Bacteria	Bacillota	Clostridia	Eubacteriales	Clostridiaceae	Other	0.00199489
OTU_13152	Group C	1.99489e-05	Bacteria	Bacillota	Clostridia	Lachnospirales	Lachnospiraceae	Other	0.00199489
OTU_148768	Group C	1.99489e-05	Bacteria	Mycoplasmatota	Mollicutes	Haloplasmatales	Haloplasmataceae	Other	0.00199489
OTU_148818	Group C	1.99489e-05	Bacteria	Pseudomonadota	Gammaproteobacteria	Enterobacterales	Yersiniaceae	Other	0.00199489
OTU_151191	Group C	1.99489e-05	Bacteria	Bacillota	Clostridia	Lachnospirales	Lachnospiraceae	Other	0.00199489
OTU_151488	Group C	1.99489e-05	Bacteria	Pseudomonadota	Gammaproteobacteria	Enterobacterales	Erwiniaceae	Other	0.00199489
OTU_154365	Group C	1.99489e-05	Bacteria	Bacillota	Erysipelotrichia	Erysipelotrichales	Erysipelotrichaceae	Other	0.00199489
OTU_156403	Group C	1.99489e-05	Bacteria	Thermodesulfobacteriota	Desulfobacteria	Desulfobacterales	Desulforegulaceae	Other	0.00199489
OTU_156843	Group C	1.99489e-05	Bacteria	Bacillota	Bacilli	Lactobacillales	Lactobacillaceae	Other	0.00199489
OTU_158474	Group C	1.99489e-05	Bacteria	Pseudomonadota	Alphaproteobacteria	Rhodobacterales	Paracoccaceae	Other	0.00199489
OTU_159581	Group C	1.99489e-05	Bacteria	Bacillota	Clostridia	Eubacteriales	Desulfitobacteriaceae	Other	0.00199489
OTU_164711	Group C	1.99489e-05	Bacteria	Pseudomonadota	Gammaproteobacteria	Enterobacterales	Morganellaceae	Other	0.00199489
OTU_166391	Group C	1.99489e-05	Bacteria	Bacillota	Clostridia	Eubacteriales	Oscillospiraceae	Other	0.00199489
OTU_169809	Group C	1.99489e-05	Bacteria	Pseudomonadota	Gammaproteobacteria	Alteromonadales	Alteromonadaceae	Other	0.00199489
OTU_4706	Group C	1.99489e-05	Bacteria	Pseudomonadota	Gammaproteobacteria	Moraxellales	Moraxellaceae	Other	0.00199489
OTU_4818	Group C	1.99489e-05	Bacteria	Bacillota	Bacilli	Bacillales	Bacillaceae	Other	0.00199489
OTU_60979	Group C	1.99489e-05	Bacteria	Bacillota	Bacilli	Bacillales	Bacillaceae	Other	0.00199489
OTU_62098	Group C	1.99489e-05	Bacteria	Bacillota	Clostridia	Eubacteriales	Oscillospiraceae	Other	0.00199489
OTU_62444	Group C	1.99489e-05	Bacteria	Pseudomonadota	Gammaproteobacteria	Alteromonadales	Alteromonadaceae	Other	0.00199489
OTU_64587	Group C	1.99489e-05	Bacteria	Pseudomonadota	Gammaproteobacteria	Cellvibrionales	Cellvibrionaceae	Other	0.00199489
OTU_7064	Group C	1.99489e-05	Bacteria	Pseudomonadota	Gammaproteobacteria	Oceanospirillales	Oceanospirillaceae	Other	0.00199489
OTU_116204	Group A	1.43999e-05	Bacteria	Bacillota	Clostridia	Lachnospirales	Lachnospiraceae	Other	0.00143999
OTU_121390	Group A	1.43999e-05	Bacteria	Bacillota	Tissierellia	Tissierellales	Thermohalobacteraceae	Other	0.00143999
OTU_136206	Group A	1.43999e-05	Bacteria	Bacillota	Erysipelotrichia	Erysipelotrichales	Erysipelotrichaceae	Other	0.00143999
OTU_138230	Group A	1.43999e-05	Bacteria	Cyanobacteriota/Melainabacteria group	Cyanobacteriota	Cyanophyceae	Leptolyngbyales	Other	0.00143999
OTU_158311	Group A	1.43999e-05	Bacteria	Bacillota	Clostridia	Lachnospirales	Lachnospiraceae	Other	0.00143999
OTU_164567	Group A	1.43999e-05	Bacteria	Pseudomonadota	Gammaproteobacteria	Enterobacterales	Enterobacteriaceae	Other	0.00143999
OTU_167715	Group A	1.43999e-05	Bacteria	Bacillota	Clostridia	Eubacteriales	Eubacteriaceae	Other	0.00143999
OTU_169498	Group A	1.43999e-05	Bacteria	Bacillota	Clostridia	Eubacteriales	Eubacteriaceae	Other	0.00143999
OTU_172358	Group A	1.43999e-05	Bacteria	Bacillota	Negativicutes	Veillonellales	Veillonellaceae	Other	0.00143999
OTU_35744	Group A	1.43999e-05	Bacteria	Bacillota	Bacilli	Bacillales	Bacillaceae	Other	0.00143999
OTU_61296	Group A	1.43999e-05	Bacteria	Pseudomonadota	Gammaproteobacteria	Enterobacterales	Erwiniaceae	Other	0.00143999
OTU_63816	Group A	1.43999e-05	Bacteria	Pseudomonadota	Gammaproteobacteria	Oceanospirillales	Oceanospirillaceae	Other	0.00143999
OTU_7281	Group A	1.43999e-05	Bacteria	Bacillota	Clostridia	Eubacteriales	Clostridiaceae	Other	0.00143999
OTU_73600	Group A	1.43999e-05	Bacteria	Bacillota	Bacilli	Bacillales	Bacillaceae	Other	0.00143999
OTU_94075	Group A	1.43999e-05	Bacteria	Bacillota	Clostridia	Eubacteriales	Gracilibacteraceae	Other	0.00143999
OTU_109486	Group A	1.37979e-05	Bacteria	Pseudomonadota	Gammaproteobacteria	Enterobacterales	Enterobacteriaceae	Other	0.00137979
OTU_116091	Group A	1.37979e-05	Bacteria	Bacillota	Bacilli	Lactobacillales	Lactobacillaceae	Other	0.00137979
OTU_11806	Group A	1.37979e-05	Bacteria	Bacillota	Bacilli	Bacillales	Staphylococcaceae	Other	0.00137979
OTU_12021	Group A	1.37979e-05	Bacteria	Pseudomonadota	Gammaproteobacteria	Pseudomonadales	Pseudomonadaceae	Other	0.00137979
OTU_131210	Group A	1.37979e-05	Bacteria	Bacillota	Clostridia	Lachnospirales	Lachnospiraceae	Other	0.00137979
OTU_149394	Group A	1.37979e-05	Bacteria	Bacillota	Bacilli	Bacillales	Bacillaceae	Other	0.00137979
OTU_151309	Group A	1.37979e-05	Bacteria	Pseudomonadota	Betaproteobacteria	Burkholderiales	Burkholderiaceae	Other	0.00137979
OTU_155376	Group A	1.37979e-05	Bacteria	Bacillota	Bacilli	Bacillales	Bacillaceae	Other	0.00137979
OTU_156964	Group A	1.37979e-05	Bacteria	Pseudomonadota	Gammaproteobacteria	Chromatiales	Ectothiorhodospiraceae	Other	0.00137979
OTU_162921	Group A	1.37979e-05	Bacteria	Bacillota	Bacilli	Bacillales	Bacillaceae	Other	0.00137979
OTU_166710	Group A	1.37979e-05	Bacteria	Bacillota	Clostridia	Eubacteriales	Peptococcaceae	Other	0.00137979
OTU_167872	Group A	1.37979e-05	Bacteria	Pseudomonadota	Gammaproteobacteria	Orbales	Orbaceae	Other	0.00137979
OTU_172426	Group A	1.37979e-05	Bacteria	Pseudomonadota	Gammaproteobacteria	Enterobacterales	Erwiniaceae	Other	0.00137979
OTU_2185	Group A	1.37979e-05	Bacteria	Bacillota	Clostridia	Lachnospirales	Lachnospiraceae	Other	0.00137979
OTU_40954	Group A	1.37979e-05	Bacteria	Bacillota	Clostridia	Eubacteriales	Clostridiaceae	Other	0.00137979
OTU_55641	Group A	1.37979e-05	Bacteria	Bacillota	Erysipelotrichia	Erysipelotrichales	Erysipelotrichaceae	Other	0.00137979
OTU_57178	Group A	1.37979e-05	Bacteria	Bacillota	Clostridia	Eubacteriales	Eubacteriales incertae sedis	Other	0.00137979
OTU_7261	Group A	1.37979e-05	Bacteria	Bacillota	Clostridia	Lachnospirales	Lachnospiraceae	Other	0.00137979
OTU_10624	Group A	1.30361e-05	Bacteria	Bacillota	Bacilli	Lactobacillales	Aerococcaceae	Other	0.00130361
OTU_111364	Group A	1.30361e-05	Bacteria	Bacillota	Clostridia	Lachnospirales	Lachnospiraceae	Other	0.00130361
OTU_141054	Group A	1.30361e-05	Bacteria	Bacillota	Bacilli	Bacillales	Bacillaceae	Other	0.00130361
OTU_145141	Group A	1.30361e-05	Bacteria	Bacillota	Erysipelotrichia	Erysipelotrichales	Erysipelotrichaceae	Other	0.00130361
OTU_155442	Group A	1.30361e-05	Bacteria	Pseudomonadota	Gammaproteobacteria	Thiohalomonadales	Thiohalomonadaceae	Other	0.00130361
OTU_166391	Group A	1.30361e-05	Bacteria	Bacillota	Clostridia	Eubacteriales	Oscillospiraceae	Other	0.00130361
OTU_167527	Group A	1.30361e-05	Bacteria	Bacillota	Clostridia	Lachnospirales	Lachnospiraceae	Other	0.00130361
OTU_168065	Group A	1.30361e-05	Bacteria	Pseudomonadota	Gammaproteobacteria	Enterobacterales	Pectobacteriaceae	Other	0.00130361
OTU_172454	Group A	1.30361e-05	Bacteria	Bacillota	Bacilli	Lactobacillales	Lactobacillaceae	Other	0.00130361
OTU_3558	Group A	1.30361e-05	Bacteria	Bacillota	Bacilli	Bacillales	Bacillaceae	Other	0.00130361
OTU_41693	Group A	1.30361e-05	Bacteria	Bacillota	Clostridia	Lachnospirales	Lachnospiraceae	Other	0.00130361
OTU_47767	Group A	1.30361e-05	Bacteria	Bacillota	Tissierellia	Tissierellales	Peptoniphilaceae	Other	0.00130361
OTU_52384	Group A	1.30361e-05	Bacteria	Pseudomonadota	Gammaproteobacteria	Enterobacterales	Enterobacteriaceae	Other	0.00130361
OTU_5693	Group A	1.30361e-05	Bacteria	Bacillota	Clostridia	Eubacteriales	Desulfotomaculaceae	Other	0.00130361
OTU_57640	Group A	1.30361e-05	Bacteria	Bacillota	Clostridia	Eubacteriales	Clostridiaceae	Other	0.00130361
OTU_58318	Group A	1.30361e-05	Bacteria	Bacillota	Bacilli	Lactobacillales	Streptococcaceae	Other	0.00130361
OTU_65242	Group A	1.30361e-05	Bacteria	Pseudomonadota	Gammaproteobacteria	Alteromonadales	Alteromonadaceae	Other	0.00130361
OTU_81727	Group A	1.30361e-05	Bacteria	Bacillota	Clostridia	Lachnospirales	Lachnospiraceae	Other	0.00130361
OTU_10016	Group A	1.0829e-05	Bacteria	Bacillota	Clostridia	Lachnospirales	Lachnospiraceae	Other	0.0010829
OTU_129034	Group A	1.0829e-05	Bacteria	Bacillota	Clostridia	Eubacteriales	Clostridiaceae	Other	0.0010829
OTU_13882	Group A	1.0829e-05	Bacteria	Bacillota	Bacilli	Bacillales	Bacillaceae	Other	0.0010829
OTU_148818	Group A	1.0829e-05	Bacteria	Pseudomonadota	Gammaproteobacteria	Enterobacterales	Yersiniaceae	Other	0.0010829
OTU_156453	Group A	1.0829e-05	Bacteria	Pseudomonadota	Gammaproteobacteria	Enterobacterales	Morganellaceae	Other	0.0010829
OTU_163468	Group A	1.0829e-05	Bacteria	Cyanobacteriota/Melainabacteria group	Cyanobacteriota	Cyanophyceae	Nodosilineales	Other	0.0010829
OTU_164380	Group A	1.0829e-05	Bacteria	Bacillota	Bacilli	Lactobacillales	Lactobacillaceae	Other	0.0010829
OTU_169570	Group A	1.0829e-05	Bacteria	Cyanobacteriota/Melainabacteria group	Cyanobacteriota	Cyanophyceae	Nostocales	Other	0.0010829
OTU_1722	Group A	1.0829e-05	Bacteria	Mycoplasmatota	Mollicutes	Acholeplasmatales	Acholeplasmataceae	Other	0.0010829
OTU_2832	Group A	1.0829e-05	Bacteria	Bacillota	Bacilli	Lactobacillales	Lactobacillaceae	Other	0.0010829
OTU_29478	Group A	1.0829e-05	Bacteria	Bacillota	Clostridia	Eubacteriales	Desulfitobacteriaceae	Other	0.0010829
OTU_30571	Group A	1.0829e-05	Bacteria	Bacillota	Clostridia	Eubacteriales	Oscillospiraceae	Other	0.0010829
OTU_36305	Group A	1.0829e-05	Bacteria	Bacillota	Bacilli	Bacillales	Thermoactinomycetaceae	Other	0.0010829
OTU_49875	Group A	1.0829e-05	Bacteria	Bacillota	Bacilli	Lactobacillales	Enterococcaceae	Other	0.0010829
OTU_5523	Group A	1.0829e-05	Bacteria	Bacillota	Clostridia	Eubacteriales	Proteinivoraceae	Other	0.0010829
OTU_56285	Group A	1.0829e-05	Bacteria	Bacillota	Bacillota sensu stricto incertae sedis	Capillibacterium	Capillibacterium thermochitinicola	Other	0.0010829
OTU_56844	Group A	1.0829e-05	Bacteria	Bacillota	Bacilli	Bacillales	Bacillaceae	Other	0.0010829
OTU_60547	Group A	1.0829e-05	Bacteria	Bacillota	Bacilli	Lactobacillales	Lactobacillaceae	Other	0.0010829
OTU_66644	Group A	1.0829e-05	Bacteria	Pseudomonadota	Gammaproteobacteria	Gammaproteobacteria incertae sedis	Alkalimonas	Other	0.0010829
OTU_68677	Group A	1.0829e-05	Bacteria	Pseudomonadota	Gammaproteobacteria	Alteromonadales	Alteromonadaceae	Other	0.0010829
OTU_105700	Group A	1.01076e-05	Bacteria	Bacillota	Tissierellia	Tissierellales	Thermohalobacteraceae	Other	0.00101076
OTU_12056	Group A	1.01076e-05	Bacteria	Pseudomonadota	Gammaproteobacteria	Enterobacterales	Erwiniaceae	Other	0.00101076
OTU_127942	Group A	1.01076e-05	Bacteria	Bacillota	Clostridia	Peptostreptococcales	Peptostreptococcaceae	Other	0.00101076
OTU_131685	Group A	1.01076e-05	Bacteria	Pseudomonadota	Gammaproteobacteria	Enterobacterales	Enterobacteriaceae	Other	0.00101076
OTU_133597	Group A	1.01076e-05	Bacteria	Bacillota	Clostridia	Lachnospirales	Lachnospiraceae	Other	0.00101076
OTU_148600	Group A	1.01076e-05	Bacteria	Pseudomonadota	Gammaproteobacteria	Vibrionales	Vibrionaceae	Other	0.00101076
OTU_149904	Group A	1.01076e-05	Bacteria	Bacillota	Clostridia	Eubacteriales	Clostridiaceae	Other	0.00101076
OTU_150552	Group A	1.01076e-05	Bacteria	Bacillota	Clostridia	Eubacteriales	Clostridiaceae	Other	0.00101076
OTU_151594	Group A	1.01076e-05	Bacteria	Pseudomonadota	Gammaproteobacteria	Enterobacterales	Pectobacteriaceae	Other	0.00101076
OTU_153183	Group A	1.01076e-05	Bacteria	Bacillota	Clostridia	Lachnospirales	Lachnospiraceae	Other	0.00101076
OTU_170670	Group A	1.01076e-05	Bacteria	Pseudomonadota	Gammaproteobacteria	Thiotrichales	Piscirickettsiaceae	Other	0.00101076
OTU_173239	Group A	1.01076e-05	Bacteria	Bacillota	Bacilli	Bacillales	Bacillaceae	Other	0.00101076
OTU_46326	Group A	1.01076e-05	Bacteria	Bacillota	Bacilli	Lactobacillales	Lactobacillaceae	Other	0.00101076
OTU_47262	Group A	1.01076e-05	Bacteria	Bacillota	Tissierellia	Tissierellales	Peptoniphilaceae	Other	0.00101076
OTU_54071	Group A	1.01076e-05	Bacteria	Bacillota	Bacilli	Bacillales	Bacillaceae	Other	0.00101076
OTU_57434	Group A	1.01076e-05	Bacteria	Bacillota	Bacilli	Bacillales	Staphylococcaceae	Other	0.00101076
OTU_62406	Group A	1.01076e-05	Bacteria	Pseudomonadota	Gammaproteobacteria	Alteromonadales	Pseudoalteromonadaceae	Other	0.00101076
OTU_62837	Group A	1.01076e-05	Bacteria	Bacillota	Bacilli	Bacillales	Bacillaceae	Other	0.00101076
OTU_65808	Group A	1.01076e-05	Bacteria	Pseudomonadota	Gammaproteobacteria	Enterobacterales	Enterobacteriaceae	Other	0.00101076
OTU_68557	Group A	1.01076e-05	Bacteria	Bacillota	Clostridia	Peptostreptococcales	Peptostreptococcaceae	Other	0.00101076
OTU_8788	Group A	1.01076e-05	Bacteria	Bacillota	Tissierellia	Tissierellales	Tissierellaceae	Other	0.00101076
OTU_100113	Group A	0	Bacteria	Cyanobacteriota/Melainabacteria group	Cyanobacteriota	Cyanophyceae	Oscillatoriophycideae	Other	0
OTU_100113	Group C	0	Bacteria	Cyanobacteriota/Melainabacteria group	Cyanobacteriota	Cyanophyceae	Oscillatoriophycideae	Other	0
OTU_10016	Group B	0	Bacteria	Bacillota	Clostridia	Lachnospirales	Lachnospiraceae	Other	0
OTU_10016	Group C	0	Bacteria	Bacillota	Clostridia	Lachnospirales	Lachnospiraceae	Other	0
OTU_10140	Group C	0	Bacteria	Bacillota	Tissierellia	Tissierellales	Peptoniphilaceae	Other	0
OTU_10140	Group B	0	Bacteria	Bacillota	Tissierellia	Tissierellales	Peptoniphilaceae	Other	0
OTU_10225	Group A	0	Bacteria	Pseudomonadota	Gammaproteobacteria	Gammaproteobacteria incertae sedis	Celerinatantimonadaceae	Other	0
OTU_10231	Group C	0	Bacteria	Pseudomonadota	Gammaproteobacteria	Oceanospirillales	Oceanospirillaceae	Other	0
OTU_10231	Group A	0	Bacteria	Pseudomonadota	Gammaproteobacteria	Oceanospirillales	Oceanospirillaceae	Other	0
OTU_10249	Group A	0	Bacteria	Bacillota	Bacilli	Bacillales	Bacillaceae	Other	0
OTU_102894	Group B	0	Bacteria	Bacillota	Erysipelotrichia	Erysipelotrichales	Erysipelotrichaceae	Other	0
OTU_102894	Group A	0	Bacteria	Bacillota	Erysipelotrichia	Erysipelotrichales	Erysipelotrichaceae	Other	0
OTU_103920	Group C	0	Bacteria	Pseudomonadota	Gammaproteobacteria	Alteromonadales	Colwelliaceae	Other	0
OTU_103920	Group B	0	Bacteria	Pseudomonadota	Gammaproteobacteria	Alteromonadales	Colwelliaceae	Other	0
OTU_103920	Group A	0	Bacteria	Pseudomonadota	Gammaproteobacteria	Alteromonadales	Colwelliaceae	Other	0
OTU_103935	Group B	0	Bacteria	Bacillota	Tissierellia	Tissierellales	Tissierellaceae	Other	0
OTU_103935	Group A	0	Bacteria	Bacillota	Tissierellia	Tissierellales	Tissierellaceae	Other	0
OTU_103935	Group C	0	Bacteria	Bacillota	Tissierellia	Tissierellales	Tissierellaceae	Other	0
OTU_104847	Group C	0	Bacteria	Bacillota	Clostridia	Lachnospirales	Lachnospiraceae	Other	0
OTU_104946	Group A	0	Bacteria	Pseudomonadota	Gammaproteobacteria	Enterobacterales	Erwiniaceae	Other	0
OTU_10624	Group B	0	Bacteria	Bacillota	Bacilli	Lactobacillales	Aerococcaceae	Other	0
OTU_10624	Group C	0	Bacteria	Bacillota	Bacilli	Lactobacillales	Aerococcaceae	Other	0
OTU_107	Group B	0	Bacteria	Bacillota	Bacilli	Bacillales	Bacillaceae	Other	0
OTU_107	Group A	0	Bacteria	Bacillota	Bacilli	Bacillales	Bacillaceae	Other	0
OTU_107	Group C	0	Bacteria	Bacillota	Bacilli	Bacillales	Bacillaceae	Other	0
OTU_10721	Group B	0	Bacteria	Bacillota	Bacilli	Lactobacillales	Lactobacillaceae	Other	0
OTU_10764	Group A	0	Bacteria	Pseudomonadota	Gammaproteobacteria	Alteromonadales	Idiomarinaceae	Other	0
OTU_10764	Group C	0	Bacteria	Pseudomonadota	Gammaproteobacteria	Alteromonadales	Idiomarinaceae	Other	0
OTU_107828	Group C	0	Bacteria	Pseudomonadota	Gammaproteobacteria	Chromatiales	Chromatiaceae	Other	0
OTU_107828	Group B	0	Bacteria	Pseudomonadota	Gammaproteobacteria	Chromatiales	Chromatiaceae	Other	0
OTU_107828	Group A	0	Bacteria	Pseudomonadota	Gammaproteobacteria	Chromatiales	Chromatiaceae	Other	0
OTU_108217	Group A	0	Bacteria	Bacillota	Erysipelotrichia	Erysipelotrichales	Erysipelotrichaceae	Other	0
OTU_108217	Group C	0	Bacteria	Bacillota	Erysipelotrichia	Erysipelotrichales	Erysipelotrichaceae	Other	0
OTU_108217	Group B	0	Bacteria	Bacillota	Erysipelotrichia	Erysipelotrichales	Erysipelotrichaceae	Other	0
OTU_108309	Group A	0	Bacteria	Bacillota	Clostridia	Peptostreptococcales	Anaerovoracaceae	Other	0
OTU_108309	Group B	0	Bacteria	Bacillota	Clostridia	Peptostreptococcales	Anaerovoracaceae	Other	0
OTU_108309	Group C	0	Bacteria	Bacillota	Clostridia	Peptostreptococcales	Anaerovoracaceae	Other	0
OTU_108341	Group A	0	Bacteria	Pseudomonadota	Gammaproteobacteria	Pseudomonadales	Pseudohongiellaceae	Other	0
OTU_108341	Group C	0	Bacteria	Pseudomonadota	Gammaproteobacteria	Pseudomonadales	Pseudohongiellaceae	Other	0
OTU_109075	Group B	0	Bacteria	Bacillota	Clostridia	Lachnospirales	Vallitaleaceae	Other	0
OTU_1102	Group B	0	Bacteria	Bacillota	Clostridia	Eubacteriales	Clostridiaceae	Other	0
OTU_110350	Group C	0	Bacteria	Bacillota	Bacilli	Bacillales	Bacillaceae	Other	0
OTU_110350	Group B	0	Bacteria	Bacillota	Bacilli	Bacillales	Bacillaceae	Other	0
OTU_110350	Group A	0	Bacteria	Bacillota	Bacilli	Bacillales	Bacillaceae	Other	0
OTU_110373	Group B	0	Bacteria	Bacillota	Bacilli	Bacillales	Caryophanaceae	Other	0
OTU_110373	Group A	0	Bacteria	Bacillota	Bacilli	Bacillales	Caryophanaceae	Other	0
OTU_110405	Group C	0	Bacteria	Bacillota	Clostridia	Eubacteriales	Eubacteriaceae	Other	0
OTU_110405	Group B	0	Bacteria	Bacillota	Clostridia	Eubacteriales	Eubacteriaceae	Other	0
OTU_110405	Group A	0	Bacteria	Bacillota	Clostridia	Eubacteriales	Eubacteriaceae	Other	0
OTU_110408	Group B	0	Bacteria	Bacillota	Clostridia	Eubacteriales	Oscillospiraceae	Other	0
OTU_111364	Group B	0	Bacteria	Bacillota	Clostridia	Lachnospirales	Lachnospiraceae	Other	0
OTU_112268	Group A	0	Bacteria	Bacillota	Bacilli	Bacillales	Caryophanaceae	Other	0
OTU_112268	Group C	0	Bacteria	Bacillota	Bacilli	Bacillales	Caryophanaceae	Other	0
OTU_112268	Group B	0	Bacteria	Bacillota	Bacilli	Bacillales	Caryophanaceae	Other	0
OTU_11271	Group B	0	Bacteria	Bacillota	Clostridia	Eubacteriales	Eubacteriaceae	Other	0
OTU_11271	Group C	0	Bacteria	Bacillota	Clostridia	Eubacteriales	Eubacteriaceae	Other	0
OTU_113252	Group B	0	Bacteria	Bacillota	Bacilli	Bacillales	Bacillaceae	Other	0
OTU_113252	Group A	0	Bacteria	Bacillota	Bacilli	Bacillales	Bacillaceae	Other	0
OTU_114106	Group A	0	Bacteria	Mycoplasmatota	Mollicutes	Mycoplasmatales	Mycoplasmataceae	Other	0
OTU_114106	Group C	0	Bacteria	Mycoplasmatota	Mollicutes	Mycoplasmatales	Mycoplasmataceae	Other	0
OTU_114106	Group B	0	Bacteria	Mycoplasmatota	Mollicutes	Mycoplasmatales	Mycoplasmataceae	Other	0
OTU_114120	Group B	0	Bacteria	Bacillota	Clostridia	Eubacteriales	Eubacteriaceae	Other	0
OTU_114120	Group A	0	Bacteria	Bacillota	Clostridia	Eubacteriales	Eubacteriaceae	Other	0
OTU_114120	Group C	0	Bacteria	Bacillota	Clostridia	Eubacteriales	Eubacteriaceae	Other	0
OTU_116091	Group C	0	Bacteria	Bacillota	Bacilli	Lactobacillales	Lactobacillaceae	Other	0
OTU_116091	Group B	0	Bacteria	Bacillota	Bacilli	Lactobacillales	Lactobacillaceae	Other	0
OTU_116204	Group B	0	Bacteria	Bacillota	Clostridia	Lachnospirales	Lachnospiraceae	Other	0
OTU_116204	Group C	0	Bacteria	Bacillota	Clostridia	Lachnospirales	Lachnospiraceae	Other	0
OTU_116635	Group A	0	Bacteria	Cyanobacteriota/Melainabacteria group	Cyanobacteriota	Cyanophyceae	Leptolyngbyales	Other	0
OTU_117471	Group C	0	Bacteria	Pseudomonadota	Gammaproteobacteria	Pseudomonadales	Pseudomonadaceae	Other	0
OTU_117471	Group A	0	Bacteria	Pseudomonadota	Gammaproteobacteria	Pseudomonadales	Pseudomonadaceae	Other	0
OTU_117637	Group C	0	Bacteria	Bacillota	Clostridia	Peptostreptococcales	Peptostreptococcaceae	Other	0
OTU_11806	Group C	0	Bacteria	Bacillota	Bacilli	Bacillales	Staphylococcaceae	Other	0
OTU_11806	Group B	0	Bacteria	Bacillota	Bacilli	Bacillales	Staphylococcaceae	Other	0
OTU_119070	Group A	0	Bacteria	Bacillota	Negativicutes	Veillonellales	Veillonellaceae	Other	0
OTU_119070	Group C	0	Bacteria	Bacillota	Negativicutes	Veillonellales	Veillonellaceae	Other	0
OTU_119367	Group C	0	Bacteria	Bacillota	Clostridia	Lachnospirales	Lachnospiraceae	Other	0
OTU_119367	Group B	0	Bacteria	Bacillota	Clostridia	Lachnospirales	Lachnospiraceae	Other	0
OTU_120534	Group B	0	Bacteria	Bacillota	Bacilli	Lactobacillales	Lactobacillaceae	Other	0
OTU_120534	Group A	0	Bacteria	Bacillota	Bacilli	Lactobacillales	Lactobacillaceae	Other	0
OTU_121208	Group A	0	Bacteria	Bacillota	Clostridia	Lachnospirales	Lachnospiraceae	Other	0
OTU_121390	Group B	0	Bacteria	Bacillota	Tissierellia	Tissierellales	Thermohalobacteraceae	Other	0
OTU_122341	Group C	0	Bacteria	Bacillota	Clostridia	Eubacteriales	Oscillospiraceae	Other	0
OTU_122546	Group A	0	Bacteria	Pseudomonadota	Gammaproteobacteria	Orbales	Orbaceae	Other	0
OTU_125057	Group B	0	Bacteria	Bacillota	Bacilli	Lactobacillales	Lactobacillaceae	Other	0
OTU_125057	Group A	0	Bacteria	Bacillota	Bacilli	Lactobacillales	Lactobacillaceae	Other	0
OTU_125536	Group B	0	Bacteria	Bacillota	Bacilli	Bacillales	Bacillaceae	Other	0
OTU_125536	Group A	0	Bacteria	Bacillota	Bacilli	Bacillales	Bacillaceae	Other	0
OTU_125536	Group C	0	Bacteria	Bacillota	Bacilli	Bacillales	Bacillaceae	Other	0
OTU_125597	Group A	0	Bacteria	Pseudomonadota	Gammaproteobacteria	Enterobacterales	Enterobacteriaceae	Other	0
OTU_125597	Group C	0	Bacteria	Pseudomonadota	Gammaproteobacteria	Enterobacterales	Enterobacteriaceae	Other	0
OTU_125597	Group B	0	Bacteria	Pseudomonadota	Gammaproteobacteria	Enterobacterales	Enterobacteriaceae	Other	0
OTU_125754	Group C	0	Bacteria	Bacillota	Clostridia	Lachnospirales	Lachnospiraceae	Other	0
OTU_125754	Group B	0	Bacteria	Bacillota	Clostridia	Lachnospirales	Lachnospiraceae	Other	0
OTU_125993	Group A	0	Bacteria	Pseudomonadota	Gammaproteobacteria	Oceanospirillales	Alcanivoracaceae	Other	0
OTU_125993	Group C	0	Bacteria	Pseudomonadota	Gammaproteobacteria	Oceanospirillales	Alcanivoracaceae	Other	0
OTU_126470	Group A	0	Bacteria	Bacillota	Clostridia	Eubacteriales	Peptococcaceae	Other	0
OTU_126470	Group C	0	Bacteria	Bacillota	Clostridia	Eubacteriales	Peptococcaceae	Other	0
OTU_126470	Group B	0	Bacteria	Bacillota	Clostridia	Eubacteriales	Peptococcaceae	Other	0
OTU_12757	Group B	0	Bacteria	Pseudomonadota	Gammaproteobacteria	Chromatiales	Ectothiorhodospiraceae	Other	0
OTU_12757	Group A	0	Bacteria	Pseudomonadota	Gammaproteobacteria	Chromatiales	Ectothiorhodospiraceae	Other	0
OTU_128142	Group B	0	Bacteria	Bacillota	Bacilli	Bacillales	Bacillaceae	Other	0
OTU_129109	Group A	0	Bacteria	Bacillota	Erysipelotrichia	Erysipelotrichales	Erysipelotrichaceae	Other	0
OTU_129109	Group C	0	Bacteria	Bacillota	Erysipelotrichia	Erysipelotrichales	Erysipelotrichaceae	Other	0
OTU_130117	Group A	0	Bacteria	Pseudomonadota	Gammaproteobacteria	Enterobacterales	Erwiniaceae	Other	0
OTU_130360	Group A	0	Bacteria	Bacillota	Clostridia	Peptostreptococcales	Peptostreptococcaceae	Other	0
OTU_130563	Group C	0	Bacteria	Bacillota	Erysipelotrichia	Erysipelotrichales	Erysipelotrichaceae	Other	0
OTU_130563	Group B	0	Bacteria	Bacillota	Erysipelotrichia	Erysipelotrichales	Erysipelotrichaceae	Other	0
OTU_130563	Group A	0	Bacteria	Bacillota	Erysipelotrichia	Erysipelotrichales	Erysipelotrichaceae	Other	0
OTU_13152	Group B	0	Bacteria	Bacillota	Clostridia	Lachnospirales	Lachnospiraceae	Other	0
OTU_131685	Group C	0	Bacteria	Pseudomonadota	Gammaproteobacteria	Enterobacterales	Enterobacteriaceae	Other	0
OTU_131939	Group A	0	Bacteria	Bacillota	Bacilli	Bacillales	Caryophanaceae	Other	0
OTU_131939	Group C	0	Bacteria	Bacillota	Bacilli	Bacillales	Caryophanaceae	Other	0
OTU_132141	Group A	0	Bacteria	Bacillota	Bacilli	Bacillales	Bacillaceae	Other	0
OTU_132141	Group C	0	Bacteria	Bacillota	Bacilli	Bacillales	Bacillaceae	Other	0
OTU_132141	Group B	0	Bacteria	Bacillota	Bacilli	Bacillales	Bacillaceae	Other	0
OTU_132276	Group A	0	Bacteria	Bacillota	Bacilli	Bacillales	Staphylococcaceae	Other	0
OTU_132276	Group B	0	Bacteria	Bacillota	Bacilli	Bacillales	Staphylococcaceae	Other	0
OTU_132276	Group C	0	Bacteria	Bacillota	Bacilli	Bacillales	Staphylococcaceae	Other	0
OTU_132315	Group A	0	Bacteria	Bacillota	Bacilli	Bacillales	Paenibacillaceae	Other	0
OTU_132315	Group C	0	Bacteria	Bacillota	Bacilli	Bacillales	Paenibacillaceae	Other	0
OTU_132669	Group A	0	Bacteria	Bacillota	Bacilli	Lactobacillales	Lactobacillaceae	Other	0
OTU_132669	Group C	0	Bacteria	Bacillota	Bacilli	Lactobacillales	Lactobacillaceae	Other	0
OTU_132872	Group A	0	Bacteria	Spirochaetota	Spirochaetia	Spirochaetales	Borreliaceae	Other	0
OTU_132872	Group C	0	Bacteria	Spirochaetota	Spirochaetia	Spirochaetales	Borreliaceae	Other	0
OTU_133517	Group B	0	Bacteria	Bacillota	Clostridia	Eubacteriales	Clostridiaceae	Other	0
OTU_133517	Group A	0	Bacteria	Bacillota	Clostridia	Eubacteriales	Clostridiaceae	Other	0
OTU_133517	Group C	0	Bacteria	Bacillota	Clostridia	Eubacteriales	Clostridiaceae	Other	0
OTU_134393	Group C	0	Bacteria	Bacillota	Bacilli	Bacillales	Paenibacillaceae	Other	0
OTU_135018	Group A	0	Bacteria	Bacillota	Clostridia	Thermoanaerobacterales	Thermoanaerobacteraceae	Other	0
OTU_135018	Group C	0	Bacteria	Bacillota	Clostridia	Thermoanaerobacterales	Thermoanaerobacteraceae	Other	0
OTU_13507	Group B	0	Bacteria	Bacillota	Clostridia	Lutisporales	Lutisporaceae	Other	0
OTU_136444	Group A	0	Bacteria	Bacillota	Erysipelotrichia	Erysipelotrichales	Erysipelotrichaceae	Other	0
OTU_136444	Group B	0	Bacteria	Bacillota	Erysipelotrichia	Erysipelotrichales	Erysipelotrichaceae	Other	0
OTU_136674	Group B	0	Bacteria	Bacillota	Clostridia	Peptostreptococcales	Anaerovoracaceae	Other	0
OTU_137258	Group A	0	Bacteria	Bacillota	Bacilli	Lactobacillales	Lactobacillaceae	Other	0
OTU_137258	Group C	0	Bacteria	Bacillota	Bacilli	Lactobacillales	Lactobacillaceae	Other	0
OTU_137258	Group B	0	Bacteria	Bacillota	Bacilli	Lactobacillales	Lactobacillaceae	Other	0
OTU_137398	Group A	0	Bacteria	Bacillota	Clostridia	Eubacteriales	Heliobacteriaceae	Other	0
OTU_137398	Group B	0	Bacteria	Bacillota	Clostridia	Eubacteriales	Heliobacteriaceae	Other	0
OTU_138230	Group C	0	Bacteria	Cyanobacteriota/Melainabacteria group	Cyanobacteriota	Cyanophyceae	Leptolyngbyales	Other	0
OTU_138230	Group B	0	Bacteria	Cyanobacteriota/Melainabacteria group	Cyanobacteriota	Cyanophyceae	Leptolyngbyales	Other	0
OTU_13882	Group C	0	Bacteria	Bacillota	Bacilli	Bacillales	Bacillaceae	Other	0
OTU_139234	Group B	0	Bacteria	Pseudomonadota	Gammaproteobacteria	Methylococcales	Methylococcaceae	Other	0
OTU_139234	Group C	0	Bacteria	Pseudomonadota	Gammaproteobacteria	Methylococcales	Methylococcaceae	Other	0
OTU_139234	Group A	0	Bacteria	Pseudomonadota	Gammaproteobacteria	Methylococcales	Methylococcaceae	Other	0
OTU_13944	Group B	0	Bacteria	Bacillota	Clostridia	Lachnospirales	Lachnospiraceae	Other	0
OTU_13944	Group C	0	Bacteria	Bacillota	Clostridia	Lachnospirales	Lachnospiraceae	Other	0
OTU_141054	Group C	0	Bacteria	Bacillota	Bacilli	Bacillales	Bacillaceae	Other	0
OTU_141054	Group B	0	Bacteria	Bacillota	Bacilli	Bacillales	Bacillaceae	Other	0
OTU_141350	Group A	0	Bacteria	Bacillota	Clostridia	Eubacteriales	Eubacteriales incertae sedis	Other	0
OTU_141350	Group B	0	Bacteria	Bacillota	Clostridia	Eubacteriales	Eubacteriales incertae sedis	Other	0
OTU_142142	Group A	0	Bacteria	Bacillota	Clostridia	Peptostreptococcales	Anaerovoracaceae	Other	0
OTU_142142	Group B	0	Bacteria	Bacillota	Clostridia	Peptostreptococcales	Anaerovoracaceae	Other	0
OTU_142142	Group C	0	Bacteria	Bacillota	Clostridia	Peptostreptococcales	Anaerovoracaceae	Other	0
OTU_142289	Group A	0	Bacteria	Pseudomonadota	Gammaproteobacteria	Thiotrichales	Piscirickettsiaceae	Other	0
OTU_142289	Group B	0	Bacteria	Pseudomonadota	Gammaproteobacteria	Thiotrichales	Piscirickettsiaceae	Other	0
OTU_142289	Group C	0	Bacteria	Pseudomonadota	Gammaproteobacteria	Thiotrichales	Piscirickettsiaceae	Other	0
OTU_142346	Group A	0	Bacteria	Bacillota	Clostridia	Eubacteriales	Peptococcaceae	Other	0
OTU_142346	Group C	0	Bacteria	Bacillota	Clostridia	Eubacteriales	Peptococcaceae	Other	0
OTU_142346	Group B	0	Bacteria	Bacillota	Clostridia	Eubacteriales	Peptococcaceae	Other	0
OTU_143060	Group A	0	Bacteria	Pseudomonadota	Gammaproteobacteria	Enterobacterales	Yersiniaceae	Other	0
OTU_145141	Group B	0	Bacteria	Bacillota	Erysipelotrichia	Erysipelotrichales	Erysipelotrichaceae	Other	0
OTU_145141	Group C	0	Bacteria	Bacillota	Erysipelotrichia	Erysipelotrichales	Erysipelotrichaceae	Other	0
OTU_145163	Group B	0	Bacteria	Bacillota	Clostridia	Eubacteriales	Eubacteriales incertae sedis	Other	0
OTU_145163	Group C	0	Bacteria	Bacillota	Clostridia	Eubacteriales	Eubacteriales incertae sedis	Other	0
OTU_145184	Group C	0	Bacteria	Pseudomonadota	Gammaproteobacteria	Enterobacterales	Hafniaceae	Other	0
OTU_145184	Group A	0	Bacteria	Pseudomonadota	Gammaproteobacteria	Enterobacterales	Hafniaceae	Other	0
OTU_145526	Group B	0	Bacteria	Bacillota	Erysipelotrichia	Erysipelotrichales	Coprobacillaceae	Other	0
OTU_145526	Group A	0	Bacteria	Bacillota	Erysipelotrichia	Erysipelotrichales	Coprobacillaceae	Other	0
OTU_146278	Group C	0	Bacteria	Bacillota	Bacilli	Bacillales	Bacillales incertae sedis	Other	0
OTU_146278	Group A	0	Bacteria	Bacillota	Bacilli	Bacillales	Bacillales incertae sedis	Other	0
OTU_146544	Group B	0	Bacteria	Bacillota	Bacilli	Bacillales	Bacillaceae	Other	0
OTU_146544	Group C	0	Bacteria	Bacillota	Bacilli	Bacillales	Bacillaceae	Other	0
OTU_146728	Group A	0	Bacteria	Bacillota	Bacilli	Lactobacillales	Lactobacillaceae	Other	0
OTU_146728	Group B	0	Bacteria	Bacillota	Bacilli	Lactobacillales	Lactobacillaceae	Other	0
OTU_147372	Group A	0	Bacteria	Pseudomonadota	Gammaproteobacteria	Enterobacterales	Enterobacteriaceae	Other	0
OTU_147372	Group C	0	Bacteria	Pseudomonadota	Gammaproteobacteria	Enterobacterales	Enterobacteriaceae	Other	0
OTU_147372	Group B	0	Bacteria	Pseudomonadota	Gammaproteobacteria	Enterobacterales	Enterobacteriaceae	Other	0
OTU_148159	Group C	0	Bacteria	Bacillota	Clostridia	Lachnospirales	Lachnospiraceae	Other	0
OTU_148211	Group A	0	Bacteria	Bacillota	Bacilli	Bacillales	Bacillaceae	Other	0
OTU_148211	Group B	0	Bacteria	Bacillota	Bacilli	Bacillales	Bacillaceae	Other	0
OTU_148746	Group C	0	Bacteria	Bacillota	Bacilli	Bacillales	Bacillaceae	Other	0
OTU_148768	Group B	0	Bacteria	Mycoplasmatota	Mollicutes	Haloplasmatales	Haloplasmataceae	Other	0
OTU_148818	Group B	0	Bacteria	Pseudomonadota	Gammaproteobacteria	Enterobacterales	Yersiniaceae	Other	0
OTU_149367	Group A	0	Bacteria	Bacillota	Bacilli	Bacillales	Bacillaceae	Other	0
OTU_149367	Group C	0	Bacteria	Bacillota	Bacilli	Bacillales	Bacillaceae	Other	0
OTU_149394	Group C	0	Bacteria	Bacillota	Bacilli	Bacillales	Bacillaceae	Other	0
OTU_149394	Group B	0	Bacteria	Bacillota	Bacilli	Bacillales	Bacillaceae	Other	0
OTU_14979	Group A	0	Bacteria	Pseudomonadota	Gammaproteobacteria	Alteromonadales	Shewanellaceae	Other	0
OTU_150552	Group C	0	Bacteria	Bacillota	Clostridia	Eubacteriales	Clostridiaceae	Other	0
OTU_151191	Group B	0	Bacteria	Bacillota	Clostridia	Lachnospirales	Lachnospiraceae	Other	0
OTU_151199	Group A	0	Bacteria	Pseudomonadota	Gammaproteobacteria	Alteromonadales	Idiomarinaceae	Other	0
OTU_151199	Group C	0	Bacteria	Pseudomonadota	Gammaproteobacteria	Alteromonadales	Idiomarinaceae	Other	0
OTU_151199	Group B	0	Bacteria	Pseudomonadota	Gammaproteobacteria	Alteromonadales	Idiomarinaceae	Other	0
OTU_15134	Group A	0	Bacteria	Bacillota	Bacilli	Lactobacillales	Lactobacillaceae	Other	0
OTU_15134	Group B	0	Bacteria	Bacillota	Bacilli	Lactobacillales	Lactobacillaceae	Other	0
OTU_15134	Group C	0	Bacteria	Bacillota	Bacilli	Lactobacillales	Lactobacillaceae	Other	0
OTU_151391	Group A	0	Bacteria	Bacillota	Erysipelotrichia	Erysipelotrichales	Erysipelotrichaceae	Other	0
OTU_151391	Group B	0	Bacteria	Bacillota	Erysipelotrichia	Erysipelotrichales	Erysipelotrichaceae	Other	0
OTU_151488	Group A	0	Bacteria	Pseudomonadota	Gammaproteobacteria	Enterobacterales	Erwiniaceae	Other	0
OTU_151488	Group B	0	Bacteria	Pseudomonadota	Gammaproteobacteria	Enterobacterales	Erwiniaceae	Other	0
OTU_151594	Group C	0	Bacteria	Pseudomonadota	Gammaproteobacteria	Enterobacterales	Pectobacteriaceae	Other	0
OTU_151689	Group B	0	Bacteria	Bacillota	Bacilli	Bacillales	Paenibacillaceae	Other	0
OTU_151689	Group C	0	Bacteria	Bacillota	Bacilli	Bacillales	Paenibacillaceae	Other	0
OTU_153041	Group A	0	Bacteria	Bacillota	Clostridia	Lachnospirales	Lachnospiraceae	Other	0
OTU_153041	Group C	0	Bacteria	Bacillota	Clostridia	Lachnospirales	Lachnospiraceae	Other	0
OTU_153041	Group B	0	Bacteria	Bacillota	Clostridia	Lachnospirales	Lachnospiraceae	Other	0
OTU_153183	Group B	0	Bacteria	Bacillota	Clostridia	Lachnospirales	Lachnospiraceae	Other	0
OTU_153183	Group C	0	Bacteria	Bacillota	Clostridia	Lachnospirales	Lachnospiraceae	Other	0
OTU_153202	Group B	0	Bacteria	Pseudomonadota	Gammaproteobacteria	Oceanospirillales	Saccharospirillaceae	Other	0
OTU_153202	Group A	0	Bacteria	Pseudomonadota	Gammaproteobacteria	Oceanospirillales	Saccharospirillaceae	Other	0
OTU_15380	Group A	0	Bacteria	Pseudomonadota	Gammaproteobacteria	Enterobacterales	Pectobacteriaceae	Other	0
OTU_15380	Group B	0	Bacteria	Pseudomonadota	Gammaproteobacteria	Enterobacterales	Pectobacteriaceae	Other	0
OTU_15380	Group C	0	Bacteria	Pseudomonadota	Gammaproteobacteria	Enterobacterales	Pectobacteriaceae	Other	0
OTU_15426	Group A	0	Bacteria	Bacillota	Bacilli	Bacillales	Staphylococcaceae	Other	0
OTU_15426	Group B	0	Bacteria	Bacillota	Bacilli	Bacillales	Staphylococcaceae	Other	0
OTU_155251	Group A	0	Bacteria	Pseudomonadota	Gammaproteobacteria	Enterobacterales	Enterobacteriaceae	Other	0
OTU_155251	Group B	0	Bacteria	Pseudomonadota	Gammaproteobacteria	Enterobacterales	Enterobacteriaceae	Other	0
OTU_155376	Group C	0	Bacteria	Bacillota	Bacilli	Bacillales	Bacillaceae	Other	0
OTU_155442	Group C	0	Bacteria	Pseudomonadota	Gammaproteobacteria	Thiohalomonadales	Thiohalomonadaceae	Other	0
OTU_155442	Group B	0	Bacteria	Pseudomonadota	Gammaproteobacteria	Thiohalomonadales	Thiohalomonadaceae	Other	0
OTU_155752	Group A	0	Bacteria	Bacillota	Erysipelotrichia	Erysipelotrichales	Erysipelotrichaceae	Other	0
OTU_155752	Group C	0	Bacteria	Bacillota	Erysipelotrichia	Erysipelotrichales	Erysipelotrichaceae	Other	0
OTU_155752	Group B	0	Bacteria	Bacillota	Erysipelotrichia	Erysipelotrichales	Erysipelotrichaceae	Other	0
OTU_155812	Group A	0	Bacteria	Thermodesulfobacteriota	Desulfuromonadia	Geobacterales	Geobacteraceae	Other	0
OTU_155812	Group B	0	Bacteria	Thermodesulfobacteriota	Desulfuromonadia	Geobacterales	Geobacteraceae	Other	0
OTU_155812	Group C	0	Bacteria	Thermodesulfobacteriota	Desulfuromonadia	Geobacterales	Geobacteraceae	Other	0
OTU_155903	Group A	0	Bacteria	Pseudomonadota	Gammaproteobacteria	Alteromonadales	Colwelliaceae	Other	0
OTU_155903	Group C	0	Bacteria	Pseudomonadota	Gammaproteobacteria	Alteromonadales	Colwelliaceae	Other	0
OTU_156096	Group A	0	Bacteria	Pseudomonadota	Alphaproteobacteria	Rhodospirillales	Azospirillaceae	Other	0
OTU_156147	Group B	0	Bacteria	Bacillota	Bacilli	Lactobacillales	Streptococcaceae	Other	0
OTU_156147	Group C	0	Bacteria	Bacillota	Bacilli	Lactobacillales	Streptococcaceae	Other	0
OTU_156403	Group A	0	Bacteria	Thermodesulfobacteriota	Desulfobacteria	Desulfobacterales	Desulforegulaceae	Other	0
OTU_156453	Group B	0	Bacteria	Pseudomonadota	Gammaproteobacteria	Enterobacterales	Morganellaceae	Other	0
OTU_156453	Group C	0	Bacteria	Pseudomonadota	Gammaproteobacteria	Enterobacterales	Morganellaceae	Other	0
OTU_156525	Group B	0	Bacteria	Bacillota	Bacilli	Bacillales	Bacillaceae	Other	0
OTU_156525	Group C	0	Bacteria	Bacillota	Bacilli	Bacillales	Bacillaceae	Other	0
OTU_156815	Group A	0	Bacteria	Bacillota	Clostridia	Eubacteriales	Eubacteriales incertae sedis	Other	0
OTU_156815	Group B	0	Bacteria	Bacillota	Clostridia	Eubacteriales	Eubacteriales incertae sedis	Other	0
OTU_156843	Group A	0	Bacteria	Bacillota	Bacilli	Lactobacillales	Lactobacillaceae	Other	0
OTU_156843	Group B	0	Bacteria	Bacillota	Bacilli	Lactobacillales	Lactobacillaceae	Other	0
OTU_156964	Group B	0	Bacteria	Pseudomonadota	Gammaproteobacteria	Chromatiales	Ectothiorhodospiraceae	Other	0
OTU_156964	Group C	0	Bacteria	Pseudomonadota	Gammaproteobacteria	Chromatiales	Ectothiorhodospiraceae	Other	0
OTU_157621	Group B	0	Bacteria	Bacillota	Negativicutes	Selenomonadales	Sporomusaceae	Other	0
OTU_157621	Group C	0	Bacteria	Bacillota	Negativicutes	Selenomonadales	Sporomusaceae	Other	0
OTU_157832	Group A	0	Bacteria	Bacillota	Bacilli	Lactobacillales	Enterococcaceae	Other	0
OTU_157832	Group C	0	Bacteria	Bacillota	Bacilli	Lactobacillales	Enterococcaceae	Other	0
OTU_157832	Group B	0	Bacteria	Bacillota	Bacilli	Lactobacillales	Enterococcaceae	Other	0
OTU_158311	Group C	0	Bacteria	Bacillota	Clostridia	Lachnospirales	Lachnospiraceae	Other	0
OTU_158311	Group B	0	Bacteria	Bacillota	Clostridia	Lachnospirales	Lachnospiraceae	Other	0
OTU_158392	Group A	0	Bacteria	Pseudomonadota	Gammaproteobacteria	Vibrionales	Vibrionaceae	Other	0
OTU_158392	Group C	0	Bacteria	Pseudomonadota	Gammaproteobacteria	Vibrionales	Vibrionaceae	Other	0
OTU_158474	Group B	0	Bacteria	Pseudomonadota	Alphaproteobacteria	Rhodobacterales	Paracoccaceae	Other	0
OTU_158474	Group A	0	Bacteria	Pseudomonadota	Alphaproteobacteria	Rhodobacterales	Paracoccaceae	Other	0
OTU_159471	Group B	0	Bacteria	Bacillota	Tissierellia	Tissierellales	Peptoniphilaceae	Other	0
OTU_159471	Group C	0	Bacteria	Bacillota	Tissierellia	Tissierellales	Peptoniphilaceae	Other	0
OTU_159581	Group A	0	Bacteria	Bacillota	Clostridia	Eubacteriales	Desulfitobacteriaceae	Other	0
OTU_159581	Group B	0	Bacteria	Bacillota	Clostridia	Eubacteriales	Desulfitobacteriaceae	Other	0
OTU_159894	Group A	0	Bacteria	Pseudomonadota	Gammaproteobacteria	Enterobacterales	Enterobacteriaceae	Other	0
OTU_160074	Group A	0	Bacteria	Bacillota	Clostridia	Lachnospirales	Lachnospiraceae	Other	0
OTU_160074	Group B	0	Bacteria	Bacillota	Clostridia	Lachnospirales	Lachnospiraceae	Other	0
OTU_160074	Group C	0	Bacteria	Bacillota	Clostridia	Lachnospirales	Lachnospiraceae	Other	0
OTU_16047	Group A	0	Bacteria	Pseudomonadota	Gammaproteobacteria	Enterobacterales	Gallaecimonadaceae	Other	0
OTU_16047	Group C	0	Bacteria	Pseudomonadota	Gammaproteobacteria	Enterobacterales	Gallaecimonadaceae	Other	0
OTU_16135	Group A	0	Bacteria	Bacillota	Clostridia	Lachnospirales	Lachnospiraceae	Other	0
OTU_16135	Group C	0	Bacteria	Bacillota	Clostridia	Lachnospirales	Lachnospiraceae	Other	0
OTU_16135	Group B	0	Bacteria	Bacillota	Clostridia	Lachnospirales	Lachnospiraceae	Other	0
OTU_161517	Group A	0	Bacteria	Pseudomonadota	Gammaproteobacteria	Enterobacterales	Enterobacteriaceae	Other	0
OTU_161618	Group A	0	Bacteria	Bacillota	Bacilli	Bacillales	Staphylococcaceae	Other	0
OTU_161618	Group B	0	Bacteria	Bacillota	Bacilli	Bacillales	Staphylococcaceae	Other	0
OTU_161618	Group C	0	Bacteria	Bacillota	Bacilli	Bacillales	Staphylococcaceae	Other	0
OTU_161910	Group A	0	Bacteria	Pseudomonadota	Gammaproteobacteria	Enterobacterales	Budviciaceae	Other	0
OTU_161910	Group C	0	Bacteria	Pseudomonadota	Gammaproteobacteria	Enterobacterales	Budviciaceae	Other	0
OTU_162223	Group A	0	Bacteria	Bacillota	Bacilli	Bacillales	Sporolactobacillaceae	Other	0
OTU_162921	Group B	0	Bacteria	Bacillota	Bacilli	Bacillales	Bacillaceae	Other	0
OTU_162921	Group C	0	Bacteria	Bacillota	Bacilli	Bacillales	Bacillaceae	Other	0
OTU_163302	Group A	0	Bacteria	Bacillota	Bacilli	Bacillales	Thermoactinomycetaceae	Other	0
OTU_163302	Group B	0	Bacteria	Bacillota	Bacilli	Bacillales	Thermoactinomycetaceae	Other	0
OTU_163302	Group C	0	Bacteria	Bacillota	Bacilli	Bacillales	Thermoactinomycetaceae	Other	0
OTU_163468	Group B	0	Bacteria	Cyanobacteriota/Melainabacteria group	Cyanobacteriota	Cyanophyceae	Nodosilineales	Other	0
OTU_163815	Group A	0	Bacteria	Cyanobacteriota/Melainabacteria group	Cyanobacteriota	Cyanophyceae	Coleofasciculales	Other	0
OTU_164380	Group B	0	Bacteria	Bacillota	Bacilli	Lactobacillales	Lactobacillaceae	Other	0
OTU_164380	Group C	0	Bacteria	Bacillota	Bacilli	Lactobacillales	Lactobacillaceae	Other	0
OTU_164711	Group A	0	Bacteria	Pseudomonadota	Gammaproteobacteria	Enterobacterales	Morganellaceae	Other	0
OTU_165008	Group B	0	Bacteria	Bacillota	Clostridia	Eubacteriales	Oscillospiraceae	Other	0
OTU_165008	Group C	0	Bacteria	Bacillota	Clostridia	Eubacteriales	Oscillospiraceae	Other	0
OTU_165534	Group A	0	Bacteria	Bacillota	Bacilli	Bacillales	Bacillaceae	Other	0
OTU_165534	Group B	0	Bacteria	Bacillota	Bacilli	Bacillales	Bacillaceae	Other	0
OTU_165534	Group C	0	Bacteria	Bacillota	Bacilli	Bacillales	Bacillaceae	Other	0
OTU_165634	Group A	0	Bacteria	Bacillota	Dethiobacteria	Dethiobacterales	Dethiobacteraceae	Other	0
OTU_165634	Group C	0	Bacteria	Bacillota	Dethiobacteria	Dethiobacterales	Dethiobacteraceae	Other	0
OTU_165634	Group B	0	Bacteria	Bacillota	Dethiobacteria	Dethiobacterales	Dethiobacteraceae	Other	0
OTU_165659	Group A	0	Bacteria	Pseudomonadota	Gammaproteobacteria	Moraxellales	Moraxellaceae	Other	0
OTU_165659	Group C	0	Bacteria	Pseudomonadota	Gammaproteobacteria	Moraxellales	Moraxellaceae	Other	0
OTU_16589	Group A	0	Bacteria	Bacillota	Clostridia	Peptostreptococcales	Peptostreptococcaceae	Other	0
OTU_16589	Group C	0	Bacteria	Bacillota	Clostridia	Peptostreptococcales	Peptostreptococcaceae	Other	0
OTU_166334	Group A	0	Bacteria	Bacillota	Bacilli	Bacillales	Bacillaceae	Other	0
OTU_166334	Group C	0	Bacteria	Bacillota	Bacilli	Bacillales	Bacillaceae	Other	0
OTU_166391	Group B	0	Bacteria	Bacillota	Clostridia	Eubacteriales	Oscillospiraceae	Other	0
OTU_166710	Group C	0	Bacteria	Bacillota	Clostridia	Eubacteriales	Peptococcaceae	Other	0
OTU_167232	Group A	0	Bacteria	Pseudomonadota	Gammaproteobacteria	Enterobacterales	Pectobacteriaceae	Other	0
OTU_167232	Group B	0	Bacteria	Pseudomonadota	Gammaproteobacteria	Enterobacterales	Pectobacteriaceae	Other	0
OTU_167232	Group C	0	Bacteria	Pseudomonadota	Gammaproteobacteria	Enterobacterales	Pectobacteriaceae	Other	0
OTU_167527	Group C	0	Bacteria	Bacillota	Clostridia	Lachnospirales	Lachnospiraceae	Other	0
OTU_167527	Group B	0	Bacteria	Bacillota	Clostridia	Lachnospirales	Lachnospiraceae	Other	0
OTU_167638	Group C	0	Bacteria	Bacillota	Clostridia	Lachnospirales	Natranaerovirgaceae	Other	0
OTU_167715	Group C	0	Bacteria	Bacillota	Clostridia	Eubacteriales	Eubacteriaceae	Other	0
OTU_167715	Group B	0	Bacteria	Bacillota	Clostridia	Eubacteriales	Eubacteriaceae	Other	0
OTU_167872	Group B	0	Bacteria	Pseudomonadota	Gammaproteobacteria	Orbales	Orbaceae	Other	0
OTU_167872	Group C	0	Bacteria	Pseudomonadota	Gammaproteobacteria	Orbales	Orbaceae	Other	0
OTU_168255	Group A	0	Bacteria	Pseudomonadota	Gammaproteobacteria	Legionellales	Legionellaceae	Other	0
OTU_168255	Group C	0	Bacteria	Pseudomonadota	Gammaproteobacteria	Legionellales	Legionellaceae	Other	0
OTU_168257	Group A	0	Bacteria	Pseudomonadota	Gammaproteobacteria	Thiohalomonadales	Thiohalomonadaceae	Other	0
OTU_168257	Group B	0	Bacteria	Pseudomonadota	Gammaproteobacteria	Thiohalomonadales	Thiohalomonadaceae	Other	0
OTU_168831	Group A	0	Bacteria	Bacillota	Clostridia	Halanaerobiales	Halobacteroidaceae	Other	0
OTU_169199	Group B	0	Bacteria	Pseudomonadota	Gammaproteobacteria	Enterobacterales	Morganellaceae	Other	0
OTU_169199	Group C	0	Bacteria	Pseudomonadota	Gammaproteobacteria	Enterobacterales	Morganellaceae	Other	0
OTU_169498	Group B	0	Bacteria	Bacillota	Clostridia	Eubacteriales	Eubacteriaceae	Other	0
OTU_169498	Group C	0	Bacteria	Bacillota	Clostridia	Eubacteriales	Eubacteriaceae	Other	0
OTU_169665	Group A	0	Bacteria	Bacillota	Clostridia	Peptostreptococcales	Thermotaleaceae	Other	0
OTU_169665	Group B	0	Bacteria	Bacillota	Clostridia	Peptostreptococcales	Thermotaleaceae	Other	0
OTU_169809	Group A	0	Bacteria	Pseudomonadota	Gammaproteobacteria	Alteromonadales	Alteromonadaceae	Other	0
OTU_169809	Group B	0	Bacteria	Pseudomonadota	Gammaproteobacteria	Alteromonadales	Alteromonadaceae	Other	0
OTU_170461	Group B	0	Bacteria	Bacillota	Bacilli	Bacillales	Paenibacillaceae	Other	0
OTU_170461	Group A	0	Bacteria	Bacillota	Bacilli	Bacillales	Paenibacillaceae	Other	0
OTU_170670	Group B	0	Bacteria	Pseudomonadota	Gammaproteobacteria	Thiotrichales	Piscirickettsiaceae	Other	0
OTU_170670	Group C	0	Bacteria	Pseudomonadota	Gammaproteobacteria	Thiotrichales	Piscirickettsiaceae	Other	0
OTU_170869	Group A	0	Bacteria	Pseudomonadota	Gammaproteobacteria	Aeromonadales	Aeromonadaceae	Other	0
OTU_170869	Group C	0	Bacteria	Pseudomonadota	Gammaproteobacteria	Aeromonadales	Aeromonadaceae	Other	0
OTU_170955	Group B	0	Bacteria	Bacillota	Clostridia	Lachnospirales	Lachnospiraceae	Other	0
OTU_170955	Group C	0	Bacteria	Bacillota	Clostridia	Lachnospirales	Lachnospiraceae	Other	0
OTU_171261	Group A	0	Bacteria	Cyanobacteriota/Melainabacteria group	Cyanobacteriota	Cyanophyceae	Coleofasciculales	Other	0
OTU_172060	Group B	0	Bacteria	Bacillota	Clostridia	Eubacteriales	Clostridiaceae	Other	0
OTU_172060	Group C	0	Bacteria	Bacillota	Clostridia	Eubacteriales	Clostridiaceae	Other	0
OTU_1722	Group B	0	Bacteria	Mycoplasmatota	Mollicutes	Acholeplasmatales	Acholeplasmataceae	Other	0
OTU_172358	Group B	0	Bacteria	Bacillota	Negativicutes	Veillonellales	Veillonellaceae	Other	0
OTU_172358	Group C	0	Bacteria	Bacillota	Negativicutes	Veillonellales	Veillonellaceae	Other	0
OTU_172426	Group B	0	Bacteria	Pseudomonadota	Gammaproteobacteria	Enterobacterales	Erwiniaceae	Other	0
OTU_172426	Group C	0	Bacteria	Pseudomonadota	Gammaproteobacteria	Enterobacterales	Erwiniaceae	Other	0
OTU_172454	Group B	0	Bacteria	Bacillota	Bacilli	Lactobacillales	Lactobacillaceae	Other	0
OTU_172454	Group C	0	Bacteria	Bacillota	Bacilli	Lactobacillales	Lactobacillaceae	Other	0
OTU_172676	Group A	0	Bacteria	Bacillota	Clostridia	Eubacteriales	Desulfotomaculaceae	Other	0
OTU_172676	Group B	0	Bacteria	Bacillota	Clostridia	Eubacteriales	Desulfotomaculaceae	Other	0
OTU_172676	Group C	0	Bacteria	Bacillota	Clostridia	Eubacteriales	Desulfotomaculaceae	Other	0
OTU_172727	Group C	0	Bacteria	Bacillota	Clostridia	Lachnospirales	Lachnospiraceae	Other	0
OTU_172727	Group A	0	Bacteria	Bacillota	Clostridia	Lachnospirales	Lachnospiraceae	Other	0
OTU_172727	Group B	0	Bacteria	Bacillota	Clostridia	Lachnospirales	Lachnospiraceae	Other	0
OTU_173239	Group B	0	Bacteria	Bacillota	Bacilli	Bacillales	Bacillaceae	Other	0
OTU_173239	Group C	0	Bacteria	Bacillota	Bacilli	Bacillales	Bacillaceae	Other	0
OTU_17565	Group B	0	Bacteria	Pseudomonadota	Gammaproteobacteria	Enterobacterales	Hafniaceae	Other	0
OTU_17565	Group A	0	Bacteria	Pseudomonadota	Gammaproteobacteria	Enterobacterales	Hafniaceae	Other	0
OTU_17972	Group A	0	Bacteria	Pseudomonadota	Gammaproteobacteria	Enterobacterales	Morganellaceae	Other	0
OTU_17972	Group B	0	Bacteria	Pseudomonadota	Gammaproteobacteria	Enterobacterales	Morganellaceae	Other	0
OTU_17972	Group C	0	Bacteria	Pseudomonadota	Gammaproteobacteria	Enterobacterales	Morganellaceae	Other	0
OTU_19735	Group A	0	Bacteria	Pseudomonadota	Gammaproteobacteria	Enterobacterales	Enterobacteriaceae	Other	0
OTU_19735	Group C	0	Bacteria	Pseudomonadota	Gammaproteobacteria	Enterobacterales	Enterobacteriaceae	Other	0
OTU_19735	Group B	0	Bacteria	Pseudomonadota	Gammaproteobacteria	Enterobacterales	Enterobacteriaceae	Other	0
OTU_20691	Group A	0	Bacteria	Bacillota	Bacilli	Bacillales	Bacillaceae	Other	0
OTU_20691	Group B	0	Bacteria	Bacillota	Bacilli	Bacillales	Bacillaceae	Other	0
OTU_20691	Group C	0	Bacteria	Bacillota	Bacilli	Bacillales	Bacillaceae	Other	0
OTU_20742	Group B	0	Bacteria	Pseudomonadota	Gammaproteobacteria	Enterobacterales	Yersiniaceae	Other	0
OTU_20742	Group A	0	Bacteria	Pseudomonadota	Gammaproteobacteria	Enterobacterales	Yersiniaceae	Other	0
OTU_20742	Group C	0	Bacteria	Pseudomonadota	Gammaproteobacteria	Enterobacterales	Yersiniaceae	Other	0
OTU_21284	Group A	0	Bacteria	Pseudomonadota	Gammaproteobacteria	Enterobacterales	Enterobacteriaceae	Other	0
OTU_21284	Group C	0	Bacteria	Pseudomonadota	Gammaproteobacteria	Enterobacterales	Enterobacteriaceae	Other	0
OTU_2185	Group C	0	Bacteria	Bacillota	Clostridia	Lachnospirales	Lachnospiraceae	Other	0
OTU_21852	Group B	0	Bacteria	Pseudomonadota	Gammaproteobacteria	Aeromonadales	Succinivibrionaceae	Other	0
OTU_21852	Group A	0	Bacteria	Pseudomonadota	Gammaproteobacteria	Aeromonadales	Succinivibrionaceae	Other	0
OTU_21852	Group C	0	Bacteria	Pseudomonadota	Gammaproteobacteria	Aeromonadales	Succinivibrionaceae	Other	0
OTU_24333	Group A	0	Bacteria	Pseudomonadota	Gammaproteobacteria	Enterobacterales	Enterobacteriaceae	Other	0
OTU_24333	Group C	0	Bacteria	Pseudomonadota	Gammaproteobacteria	Enterobacterales	Enterobacteriaceae	Other	0
OTU_24355	Group C	0	Bacteria	Bacillota	Bacilli	Bacillales	Bacillaceae	Other	0
OTU_24355	Group A	0	Bacteria	Bacillota	Bacilli	Bacillales	Bacillaceae	Other	0
OTU_26774	Group C	0	Bacteria	Pseudomonadota	Gammaproteobacteria	Cellvibrionales	Halieaceae	Other	0
OTU_26774	Group A	0	Bacteria	Pseudomonadota	Gammaproteobacteria	Cellvibrionales	Halieaceae	Other	0
OTU_26774	Group B	0	Bacteria	Pseudomonadota	Gammaproteobacteria	Cellvibrionales	Halieaceae	Other	0
OTU_27727	Group C	0	Bacteria	Pseudomonadota	Gammaproteobacteria	Enterobacterales	Enterobacteriaceae	Other	0
OTU_27727	Group A	0	Bacteria	Pseudomonadota	Gammaproteobacteria	Enterobacterales	Enterobacteriaceae	Other	0
OTU_27727	Group B	0	Bacteria	Pseudomonadota	Gammaproteobacteria	Enterobacterales	Enterobacteriaceae	Other	0
OTU_2832	Group B	0	Bacteria	Bacillota	Bacilli	Lactobacillales	Lactobacillaceae	Other	0
OTU_28772	Group A	0	Bacteria	Pseudomonadota	Gammaproteobacteria	Enterobacterales	Enterobacteriaceae	Other	0
OTU_28772	Group C	0	Bacteria	Pseudomonadota	Gammaproteobacteria	Enterobacterales	Enterobacteriaceae	Other	0
OTU_29231	Group A	0	Bacteria	Pseudomonadota	Gammaproteobacteria	Orbales	Orbaceae	Other	0
OTU_29231	Group B	0	Bacteria	Pseudomonadota	Gammaproteobacteria	Orbales	Orbaceae	Other	0
OTU_29231	Group C	0	Bacteria	Pseudomonadota	Gammaproteobacteria	Orbales	Orbaceae	Other	0
OTU_29478	Group B	0	Bacteria	Bacillota	Clostridia	Eubacteriales	Desulfitobacteriaceae	Other	0
OTU_29478	Group C	0	Bacteria	Bacillota	Clostridia	Eubacteriales	Desulfitobacteriaceae	Other	0
OTU_30535	Group A	0	Bacteria	Bacillota	Clostridia	Lachnospirales	Lachnospiraceae	Other	0
OTU_30535	Group C	0	Bacteria	Bacillota	Clostridia	Lachnospirales	Lachnospiraceae	Other	0
OTU_30571	Group B	0	Bacteria	Bacillota	Clostridia	Eubacteriales	Oscillospiraceae	Other	0
OTU_30571	Group C	0	Bacteria	Bacillota	Clostridia	Eubacteriales	Oscillospiraceae	Other	0
OTU_32142	Group A	0	Bacteria	Bacillota	Clostridia	Eubacteriales	Oscillospiraceae	Other	0
OTU_32839	Group B	0	Bacteria	Bacillota	Bacilli	Bacillales	Caryophanaceae	Other	0
OTU_33613	Group C	0	Bacteria	Bacillota	Clostridia	Lachnospirales	Defluviitaleaceae	Other	0
OTU_33613	Group A	0	Bacteria	Bacillota	Clostridia	Lachnospirales	Defluviitaleaceae	Other	0
OTU_33613	Group B	0	Bacteria	Bacillota	Clostridia	Lachnospirales	Defluviitaleaceae	Other	0
OTU_33694	Group A	0	Bacteria	Pseudomonadota	Gammaproteobacteria	Enterobacterales	Enterobacteriaceae	Other	0
OTU_33694	Group B	0	Bacteria	Pseudomonadota	Gammaproteobacteria	Enterobacterales	Enterobacteriaceae	Other	0
OTU_33694	Group C	0	Bacteria	Pseudomonadota	Gammaproteobacteria	Enterobacterales	Enterobacteriaceae	Other	0
OTU_33859	Group B	0	Bacteria	Actinomycetota	Actinomycetes	Mycobacteriales	Nocardiaceae	Other	0
OTU_33859	Group A	0	Bacteria	Actinomycetota	Actinomycetes	Mycobacteriales	Nocardiaceae	Other	0
OTU_33859	Group C	0	Bacteria	Actinomycetota	Actinomycetes	Mycobacteriales	Nocardiaceae	Other	0
OTU_3558	Group B	0	Bacteria	Bacillota	Bacilli	Bacillales	Bacillaceae	Other	0
OTU_3558	Group C	0	Bacteria	Bacillota	Bacilli	Bacillales	Bacillaceae	Other	0
OTU_35744	Group B	0	Bacteria	Bacillota	Bacilli	Bacillales	Bacillaceae	Other	0
OTU_35842	Group A	0	Bacteria	Pseudomonadota	Gammaproteobacteria	Alteromonadales	Alteromonadaceae	Other	0
OTU_35842	Group B	0	Bacteria	Pseudomonadota	Gammaproteobacteria	Alteromonadales	Alteromonadaceae	Other	0
OTU_35842	Group C	0	Bacteria	Pseudomonadota	Gammaproteobacteria	Alteromonadales	Alteromonadaceae	Other	0
OTU_3601	Group B	0	Bacteria	Bacillota	Bacilli	Bacillales	Caryophanaceae	Other	0
OTU_3601	Group A	0	Bacteria	Bacillota	Bacilli	Bacillales	Caryophanaceae	Other	0
OTU_3601	Group C	0	Bacteria	Bacillota	Bacilli	Bacillales	Caryophanaceae	Other	0
OTU_36305	Group B	0	Bacteria	Bacillota	Bacilli	Bacillales	Thermoactinomycetaceae	Other	0
OTU_36305	Group C	0	Bacteria	Bacillota	Bacilli	Bacillales	Thermoactinomycetaceae	Other	0
OTU_37976	Group A	0	Bacteria	Bacillota	Clostridia	Peptostreptococcales	Natronincolaceae	Other	0
OTU_37976	Group B	0	Bacteria	Bacillota	Clostridia	Peptostreptococcales	Natronincolaceae	Other	0
OTU_40954	Group C	0	Bacteria	Bacillota	Clostridia	Eubacteriales	Clostridiaceae	Other	0
OTU_41693	Group B	0	Bacteria	Bacillota	Clostridia	Lachnospirales	Lachnospiraceae	Other	0
OTU_41693	Group C	0	Bacteria	Bacillota	Clostridia	Lachnospirales	Lachnospiraceae	Other	0
OTU_4181	Group A	0	Bacteria	Pseudomonadota	Gammaproteobacteria	Thiotrichales	Piscirickettsiaceae	Other	0
OTU_4181	Group C	0	Bacteria	Pseudomonadota	Gammaproteobacteria	Thiotrichales	Piscirickettsiaceae	Other	0
OTU_4181	Group B	0	Bacteria	Pseudomonadota	Gammaproteobacteria	Thiotrichales	Piscirickettsiaceae	Other	0
OTU_4280	Group B	0	Bacteria	Bacillota	Clostridia	Eubacteriales	Peptococcaceae	Other	0
OTU_4280	Group C	0	Bacteria	Bacillota	Clostridia	Eubacteriales	Peptococcaceae	Other	0
OTU_43155	Group B	0	Bacteria	Bacillota	Clostridia	Peptostreptococcales	Acidaminobacteraceae	Other	0
OTU_43155	Group A	0	Bacteria	Bacillota	Clostridia	Peptostreptococcales	Acidaminobacteraceae	Other	0
OTU_43970	Group A	0	Bacteria	Pseudomonadota	Gammaproteobacteria	Enterobacterales	Erwiniaceae	Other	0
OTU_43970	Group C	0	Bacteria	Pseudomonadota	Gammaproteobacteria	Enterobacterales	Erwiniaceae	Other	0
OTU_44166	Group A	0	Bacteria	Bacillota	Bacilli	Bacillales	Bacillaceae	Other	0
OTU_44166	Group B	0	Bacteria	Bacillota	Bacilli	Bacillales	Bacillaceae	Other	0
OTU_44166	Group C	0	Bacteria	Bacillota	Bacilli	Bacillales	Bacillaceae	Other	0
OTU_44416	Group A	0	Bacteria	Bacillota	Erysipelotrichia	Erysipelotrichales	Coprobacillaceae	Other	0
OTU_44416	Group B	0	Bacteria	Bacillota	Erysipelotrichia	Erysipelotrichales	Coprobacillaceae	Other	0
OTU_4505	Group A	0	Bacteria	Pseudomonadota	Gammaproteobacteria	Oceanospirillales	Halomonadaceae	Other	0
OTU_4505	Group C	0	Bacteria	Pseudomonadota	Gammaproteobacteria	Oceanospirillales	Halomonadaceae	Other	0
OTU_45851	Group B	0	Bacteria	Bacillota	Bacilli	Bacillales	Thermoactinomycetaceae	Other	0
OTU_45851	Group A	0	Bacteria	Bacillota	Bacilli	Bacillales	Thermoactinomycetaceae	Other	0
OTU_45851	Group C	0	Bacteria	Bacillota	Bacilli	Bacillales	Thermoactinomycetaceae	Other	0
OTU_4631	Group A	0	Bacteria	Bacillota	Negativicutes	Selenomonadales	Sporomusaceae	Other	0
OTU_4631	Group B	0	Bacteria	Bacillota	Negativicutes	Selenomonadales	Sporomusaceae	Other	0
OTU_4631	Group C	0	Bacteria	Bacillota	Negativicutes	Selenomonadales	Sporomusaceae	Other	0
OTU_46326	Group C	0	Bacteria	Bacillota	Bacilli	Lactobacillales	Lactobacillaceae	Other	0
OTU_46326	Group B	0	Bacteria	Bacillota	Bacilli	Lactobacillales	Lactobacillaceae	Other	0
OTU_4706	Group A	0	Bacteria	Pseudomonadota	Gammaproteobacteria	Moraxellales	Moraxellaceae	Other	0
OTU_4706	Group B	0	Bacteria	Pseudomonadota	Gammaproteobacteria	Moraxellales	Moraxellaceae	Other	0
OTU_47262	Group C	0	Bacteria	Bacillota	Tissierellia	Tissierellales	Peptoniphilaceae	Other	0
OTU_47767	Group C	0	Bacteria	Bacillota	Tissierellia	Tissierellales	Peptoniphilaceae	Other	0
OTU_47767	Group B	0	Bacteria	Bacillota	Tissierellia	Tissierellales	Peptoniphilaceae	Other	0
OTU_4818	Group A	0	Bacteria	Bacillota	Bacilli	Bacillales	Bacillaceae	Other	0
OTU_4818	Group B	0	Bacteria	Bacillota	Bacilli	Bacillales	Bacillaceae	Other	0
OTU_48199	Group A	0	Bacteria	Pseudomonadota	Alphaproteobacteria	Hyphomicrobiales	Nitrobacteraceae	Other	0
OTU_48199	Group B	0	Bacteria	Pseudomonadota	Alphaproteobacteria	Hyphomicrobiales	Nitrobacteraceae	Other	0
OTU_48199	Group C	0	Bacteria	Pseudomonadota	Alphaproteobacteria	Hyphomicrobiales	Nitrobacteraceae	Other	0
OTU_48409	Group B	0	Bacteria	Bacillota	Bacilli	Lactobacillales	Lactobacillaceae	Other	0
OTU_48409	Group A	0	Bacteria	Bacillota	Bacilli	Lactobacillales	Lactobacillaceae	Other	0
OTU_48749	Group A	0	Bacteria	Bacillota	Clostridia	Eubacteriales	Oscillospiraceae	Other	0
OTU_48749	Group B	0	Bacteria	Bacillota	Clostridia	Eubacteriales	Oscillospiraceae	Other	0
OTU_49875	Group B	0	Bacteria	Bacillota	Bacilli	Lactobacillales	Enterococcaceae	Other	0
OTU_49875	Group C	0	Bacteria	Bacillota	Bacilli	Lactobacillales	Enterococcaceae	Other	0
OTU_52384	Group B	0	Bacteria	Pseudomonadota	Gammaproteobacteria	Enterobacterales	Enterobacteriaceae	Other	0
OTU_52384	Group C	0	Bacteria	Pseudomonadota	Gammaproteobacteria	Enterobacterales	Enterobacteriaceae	Other	0
OTU_53192	Group A	0	Bacteria	Bacillota	Bacilli	Bacillales	Bacillaceae	Other	0
OTU_53192	Group B	0	Bacteria	Bacillota	Bacilli	Bacillales	Bacillaceae	Other	0
OTU_53192	Group C	0	Bacteria	Bacillota	Bacilli	Bacillales	Bacillaceae	Other	0
OTU_53373	Group A	0	Bacteria	Bacillota	Clostridia	Eubacteriales	Peptococcaceae	Other	0
OTU_53373	Group C	0	Bacteria	Bacillota	Clostridia	Eubacteriales	Peptococcaceae	Other	0
OTU_54071	Group B	0	Bacteria	Bacillota	Bacilli	Bacillales	Bacillaceae	Other	0
OTU_54071	Group C	0	Bacteria	Bacillota	Bacilli	Bacillales	Bacillaceae	Other	0
OTU_55066	Group A	0	Bacteria	Pseudomonadota	Gammaproteobacteria	Oceanospirillales	Alcanivoracaceae	Other	0
OTU_5523	Group B	0	Bacteria	Bacillota	Clostridia	Eubacteriales	Proteinivoraceae	Other	0
OTU_5523	Group C	0	Bacteria	Bacillota	Clostridia	Eubacteriales	Proteinivoraceae	Other	0
OTU_55641	Group B	0	Bacteria	Bacillota	Erysipelotrichia	Erysipelotrichales	Erysipelotrichaceae	Other	0
OTU_55641	Group C	0	Bacteria	Bacillota	Erysipelotrichia	Erysipelotrichales	Erysipelotrichaceae	Other	0
OTU_56285	Group B	0	Bacteria	Bacillota	Bacillota sensu stricto incertae sedis	Capillibacterium	Capillibacterium thermochitinicola	Other	0
OTU_56285	Group C	0	Bacteria	Bacillota	Bacillota sensu stricto incertae sedis	Capillibacterium	Capillibacterium thermochitinicola	Other	0
OTU_56844	Group B	0	Bacteria	Bacillota	Bacilli	Bacillales	Bacillaceae	Other	0
OTU_56844	Group C	0	Bacteria	Bacillota	Bacilli	Bacillales	Bacillaceae	Other	0
OTU_5693	Group B	0	Bacteria	Bacillota	Clostridia	Eubacteriales	Desulfotomaculaceae	Other	0
OTU_57178	Group B	0	Bacteria	Bacillota	Clostridia	Eubacteriales	Eubacteriales incertae sedis	Other	0
OTU_57178	Group C	0	Bacteria	Bacillota	Clostridia	Eubacteriales	Eubacteriales incertae sedis	Other	0
OTU_57434	Group B	0	Bacteria	Bacillota	Bacilli	Bacillales	Staphylococcaceae	Other	0
OTU_57434	Group C	0	Bacteria	Bacillota	Bacilli	Bacillales	Staphylococcaceae	Other	0
OTU_57640	Group B	0	Bacteria	Bacillota	Clostridia	Eubacteriales	Clostridiaceae	Other	0
OTU_57640	Group C	0	Bacteria	Bacillota	Clostridia	Eubacteriales	Clostridiaceae	Other	0
OTU_58318	Group C	0	Bacteria	Bacillota	Bacilli	Lactobacillales	Streptococcaceae	Other	0
OTU_58318	Group B	0	Bacteria	Bacillota	Bacilli	Lactobacillales	Streptococcaceae	Other	0
OTU_58961	Group C	0	Bacteria	Pseudomonadota	Gammaproteobacteria	Chromatiales	Chromatiaceae	Other	0
OTU_58961	Group B	0	Bacteria	Pseudomonadota	Gammaproteobacteria	Chromatiales	Chromatiaceae	Other	0
OTU_58961	Group A	0	Bacteria	Pseudomonadota	Gammaproteobacteria	Chromatiales	Chromatiaceae	Other	0
OTU_5901	Group A	0	Bacteria	Actinomycetota	Coriobacteriia	Eggerthellales	Eggerthellaceae	Other	0
OTU_5901	Group B	0	Bacteria	Actinomycetota	Coriobacteriia	Eggerthellales	Eggerthellaceae	Other	0
OTU_5901	Group C	0	Bacteria	Actinomycetota	Coriobacteriia	Eggerthellales	Eggerthellaceae	Other	0
OTU_59268	Group A	0	Bacteria	Bacillota	Clostridia	Lachnospirales	Vallitaleaceae	Other	0
OTU_59268	Group C	0	Bacteria	Bacillota	Clostridia	Lachnospirales	Vallitaleaceae	Other	0
OTU_60096	Group B	0	Bacteria	Pseudomonadota	Gammaproteobacteria	Methylococcales	Methylococcaceae	Other	0
OTU_60096	Group A	0	Bacteria	Pseudomonadota	Gammaproteobacteria	Methylococcales	Methylococcaceae	Other	0
OTU_60371	Group A	0	Bacteria	Pseudomonadota	Betaproteobacteria	Neisseriales	Neisseriaceae	Other	0
OTU_60371	Group C	0	Bacteria	Pseudomonadota	Betaproteobacteria	Neisseriales	Neisseriaceae	Other	0
OTU_60547	Group C	0	Bacteria	Bacillota	Bacilli	Lactobacillales	Lactobacillaceae	Other	0
OTU_60547	Group B	0	Bacteria	Bacillota	Bacilli	Lactobacillales	Lactobacillaceae	Other	0
OTU_60979	Group A	0	Bacteria	Bacillota	Bacilli	Bacillales	Bacillaceae	Other	0
OTU_61800	Group C	0	Bacteria	Bacillota	Bacilli	Bacillales	Paenibacillaceae	Other	0
OTU_61800	Group B	0	Bacteria	Bacillota	Bacilli	Bacillales	Paenibacillaceae	Other	0
OTU_61800	Group A	0	Bacteria	Bacillota	Bacilli	Bacillales	Paenibacillaceae	Other	0
OTU_62098	Group A	0	Bacteria	Bacillota	Clostridia	Eubacteriales	Oscillospiraceae	Other	0
OTU_62098	Group B	0	Bacteria	Bacillota	Clostridia	Eubacteriales	Oscillospiraceae	Other	0
OTU_62406	Group B	0	Bacteria	Pseudomonadota	Gammaproteobacteria	Alteromonadales	Pseudoalteromonadaceae	Other	0
OTU_62406	Group C	0	Bacteria	Pseudomonadota	Gammaproteobacteria	Alteromonadales	Pseudoalteromonadaceae	Other	0
OTU_62444	Group A	0	Bacteria	Pseudomonadota	Gammaproteobacteria	Alteromonadales	Alteromonadaceae	Other	0
OTU_62456	Group A	0	Bacteria	Pseudomonadota	Gammaproteobacteria	Alteromonadales	Alteromonadaceae	Other	0
OTU_62647	Group A	0	Bacteria	Pseudomonadota	Gammaproteobacteria	Oceanospirillales	Oceanospirillaceae	Other	0
OTU_62714	Group A	0	Bacteria	Bacillota	Clostridia	Lachnospirales	Lachnospiraceae	Other	0
OTU_62714	Group C	0	Bacteria	Bacillota	Clostridia	Lachnospirales	Lachnospiraceae	Other	0
OTU_62837	Group C	0	Bacteria	Bacillota	Bacilli	Bacillales	Bacillaceae	Other	0
OTU_62837	Group B	0	Bacteria	Bacillota	Bacilli	Bacillales	Bacillaceae	Other	0
OTU_63403	Group A	0	Bacteria	Pseudomonadota	Gammaproteobacteria	Gammaproteobacteria incertae sedis	Alkalimonas	Other	0
OTU_63403	Group C	0	Bacteria	Pseudomonadota	Gammaproteobacteria	Gammaproteobacteria incertae sedis	Alkalimonas	Other	0
OTU_63816	Group B	0	Bacteria	Pseudomonadota	Gammaproteobacteria	Oceanospirillales	Oceanospirillaceae	Other	0
OTU_63816	Group C	0	Bacteria	Pseudomonadota	Gammaproteobacteria	Oceanospirillales	Oceanospirillaceae	Other	0
OTU_64270	Group C	0	Bacteria	Pseudomonadota	Gammaproteobacteria	Chromatiales	Thioprofundaceae	Other	0
OTU_64270	Group B	0	Bacteria	Pseudomonadota	Gammaproteobacteria	Chromatiales	Thioprofundaceae	Other	0
OTU_64270	Group A	0	Bacteria	Pseudomonadota	Gammaproteobacteria	Chromatiales	Thioprofundaceae	Other	0
OTU_64587	Group A	0	Bacteria	Pseudomonadota	Gammaproteobacteria	Cellvibrionales	Cellvibrionaceae	Other	0
OTU_64587	Group B	0	Bacteria	Pseudomonadota	Gammaproteobacteria	Cellvibrionales	Cellvibrionaceae	Other	0
OTU_65808	Group B	0	Bacteria	Pseudomonadota	Gammaproteobacteria	Enterobacterales	Enterobacteriaceae	Other	0
OTU_65808	Group C	0	Bacteria	Pseudomonadota	Gammaproteobacteria	Enterobacterales	Enterobacteriaceae	Other	0
OTU_65852	Group A	0	Bacteria	Pseudomonadota	Gammaproteobacteria	Oceanospirillales	Oceanospirillaceae	Other	0
OTU_65852	Group C	0	Bacteria	Pseudomonadota	Gammaproteobacteria	Oceanospirillales	Oceanospirillaceae	Other	0
OTU_66902	Group A	0	Bacteria	Pseudomonadota	Gammaproteobacteria	Chromatiales	Chromatiaceae	Other	0
OTU_67995	Group A	0	Bacteria	Pseudomonadota	Gammaproteobacteria	Enterobacterales	Erwiniaceae	Other	0
OTU_68557	Group C	0	Bacteria	Bacillota	Clostridia	Peptostreptococcales	Peptostreptococcaceae	Other	0
OTU_69849	Group C	0	Bacteria	Pseudomonadota	Gammaproteobacteria	Enterobacterales	Pectobacteriaceae	Other	0
OTU_69849	Group A	0	Bacteria	Pseudomonadota	Gammaproteobacteria	Enterobacterales	Pectobacteriaceae	Other	0
OTU_70	Group C	0	Bacteria	Bacillota	Erysipelotrichia	Erysipelotrichales	Coprobacillaceae	Other	0
OTU_70	Group A	0	Bacteria	Bacillota	Erysipelotrichia	Erysipelotrichales	Coprobacillaceae	Other	0
OTU_70304	Group B	0	Bacteria	Pseudomonadota	Gammaproteobacteria	Vibrionales	Vibrionaceae	Other	0
OTU_70304	Group A	0	Bacteria	Pseudomonadota	Gammaproteobacteria	Vibrionales	Vibrionaceae	Other	0
OTU_70304	Group C	0	Bacteria	Pseudomonadota	Gammaproteobacteria	Vibrionales	Vibrionaceae	Other	0
OTU_70418	Group C	0	Bacteria	Bacillota	Bacilli	Lactobacillales	Lactobacillaceae	Other	0
OTU_70418	Group A	0	Bacteria	Bacillota	Bacilli	Lactobacillales	Lactobacillaceae	Other	0
OTU_7064	Group A	0	Bacteria	Pseudomonadota	Gammaproteobacteria	Oceanospirillales	Oceanospirillaceae	Other	0
OTU_7064	Group B	0	Bacteria	Pseudomonadota	Gammaproteobacteria	Oceanospirillales	Oceanospirillaceae	Other	0
OTU_70931	Group A	0	Bacteria	Pseudomonadota	Gammaproteobacteria	Alteromonadales	Colwelliaceae	Other	0
OTU_70931	Group C	0	Bacteria	Pseudomonadota	Gammaproteobacteria	Alteromonadales	Colwelliaceae	Other	0
OTU_71068	Group A	0	Bacteria	Bacillota	Bacillota sensu stricto incertae sedis	Hydrogenispora	Hydrogenispora ethanolica	Other	0
OTU_71542	Group A	0	Bacteria	Bacillota	Bacilli	Bacillales	Bacillaceae	Other	0
OTU_71542	Group C	0	Bacteria	Bacillota	Bacilli	Bacillales	Bacillaceae	Other	0
OTU_71723	Group B	0	Bacteria	Actinomycetota	Coriobacteriia	Eggerthellales	Eggerthellaceae	Other	0
OTU_71723	Group A	0	Bacteria	Actinomycetota	Coriobacteriia	Eggerthellales	Eggerthellaceae	Other	0
OTU_7261	Group B	0	Bacteria	Bacillota	Clostridia	Lachnospirales	Lachnospiraceae	Other	0
OTU_7261	Group C	0	Bacteria	Bacillota	Clostridia	Lachnospirales	Lachnospiraceae	Other	0
OTU_7281	Group B	0	Bacteria	Bacillota	Clostridia	Eubacteriales	Clostridiaceae	Other	0
OTU_7281	Group C	0	Bacteria	Bacillota	Clostridia	Eubacteriales	Clostridiaceae	Other	0
OTU_7360	Group A	0	Bacteria	Pseudomonadota	Gammaproteobacteria	Enterobacterales	Enterobacteriaceae	Other	0
OTU_7360	Group B	0	Bacteria	Pseudomonadota	Gammaproteobacteria	Enterobacterales	Enterobacteriaceae	Other	0
OTU_73600	Group C	0	Bacteria	Bacillota	Bacilli	Bacillales	Bacillaceae	Other	0
OTU_76574	Group C	0	Bacteria	Thermodesulfobacteriota	Desulfuromonadia	Desulfuromonadales	Desulfuromonadaceae	Other	0
OTU_76574	Group B	0	Bacteria	Thermodesulfobacteriota	Desulfuromonadia	Desulfuromonadales	Desulfuromonadaceae	Other	0
OTU_76574	Group A	0	Bacteria	Thermodesulfobacteriota	Desulfuromonadia	Desulfuromonadales	Desulfuromonadaceae	Other	0
OTU_80166	Group B	0	Bacteria	Bacillota	Bacilli	Bacillales	Caryophanaceae	Other	0
OTU_80166	Group A	0	Bacteria	Bacillota	Bacilli	Bacillales	Caryophanaceae	Other	0
OTU_8163	Group C	0	Bacteria	Actinomycetota	Coriobacteriia	Eggerthellales	Eggerthellaceae	Other	0
OTU_8163	Group B	0	Bacteria	Actinomycetota	Coriobacteriia	Eggerthellales	Eggerthellaceae	Other	0
OTU_8163	Group A	0	Bacteria	Actinomycetota	Coriobacteriia	Eggerthellales	Eggerthellaceae	Other	0
OTU_81727	Group C	0	Bacteria	Bacillota	Clostridia	Lachnospirales	Lachnospiraceae	Other	0
OTU_81727	Group B	0	Bacteria	Bacillota	Clostridia	Lachnospirales	Lachnospiraceae	Other	0
OTU_8788	Group B	0	Bacteria	Bacillota	Tissierellia	Tissierellales	Tissierellaceae	Other	0
OTU_8788	Group C	0	Bacteria	Bacillota	Tissierellia	Tissierellales	Tissierellaceae	Other	0
OTU_8852	Group A	0	Bacteria	Bacillota	Bacilli	Bacillales	Bacillaceae	Other	0
OTU_8852	Group C	0	Bacteria	Bacillota	Bacilli	Bacillales	Bacillaceae	Other	0
OTU_9391	Group A	0	Bacteria	Pseudomonadota	Gammaproteobacteria	Enterobacterales	Hafniaceae	Other	0
OTU_9391	Group C	0	Bacteria	Pseudomonadota	Gammaproteobacteria	Enterobacterales	Hafniaceae	Other	0
OTU_9391	Group B	0	Bacteria	Pseudomonadota	Gammaproteobacteria	Enterobacterales	Hafniaceae	Other	0
OTU_94075	Group B	0	Bacteria	Bacillota	Clostridia	Eubacteriales	Gracilibacteraceae	Other	0
OTU_94075	Group C	0	Bacteria	Bacillota	Clostridia	Eubacteriales	Gracilibacteraceae	Other	0
OTU_9466	Group C	0	Bacteria	Bacillota	Clostridia	Eubacteriales	Peptococcaceae	Other	0
OTU_9466	Group B	0	Bacteria	Bacillota	Clostridia	Eubacteriales	Peptococcaceae	Other	0
OTU_9466	Group A	0	Bacteria	Bacillota	Clostridia	Eubacteriales	Peptococcaceae	Other	0
OTU_95643	Group A	0	Bacteria	Bacillota	Negativicutes	Selenomonadales	Selenomonadaceae	Other	0
OTU_95643	Group B	0	Bacteria	Bacillota	Negativicutes	Selenomonadales	Selenomonadaceae	Other	0
OTU_95643	Group C	0	Bacteria	Bacillota	Negativicutes	Selenomonadales	Selenomonadaceae	Other	0
OTU_96249	Group B	0	Bacteria	Thermodesulfobacteriota	Desulfovibrionia	Desulfovibrionales	Desulfovibrionaceae	Other	0
OTU_96249	Group A	0	Bacteria	Thermodesulfobacteriota	Desulfovibrionia	Desulfovibrionales	Desulfovibrionaceae	Other	0
OTU_96249	Group C	0	Bacteria	Thermodesulfobacteriota	Desulfovibrionia	Desulfovibrionales	Desulfovibrionaceae	Other	0
OTU_97665	Group B	0	Bacteria	Pseudomonadota	Alphaproteobacteria	Hyphomicrobiales	Aurantimonadaceae	Other	0
OTU_97665	Group A	0	Bacteria	Pseudomonadota	Alphaproteobacteria	Hyphomicrobiales	Aurantimonadaceae	Other	0

## Sheet: Species
Relative Abundance Percentages (Species)
OTU	Sample	Abundance	Domain	Phylum	Class	Order	Family	Genus	Species	RelativeAbundance
OTU_56356	Group C	0.251423	Bacteria	Bacillota	Clostridia	Eubacteriales	Oscillospiraceae	Faecalibacterium	Faecalibacterium hattorii	25.1423
OTU_56356	Group B	0.194699	Bacteria	Bacillota	Clostridia	Eubacteriales	Oscillospiraceae	Faecalibacterium	Faecalibacterium hattorii	19.4699
OTU_56356	Group A	0.178817	Bacteria	Bacillota	Clostridia	Eubacteriales	Oscillospiraceae	Faecalibacterium	Faecalibacterium hattorii	17.8817
OTU_32388	Group B	0.127525	Bacteria	Pseudomonadota	Gammaproteobacteria	Enterobacterales	Enterobacteriaceae	Escherichia	Escherichia fergusonii	12.7525
OTU_32388	Group C	0.0794612	Bacteria	Pseudomonadota	Gammaproteobacteria	Enterobacterales	Enterobacteriaceae	Escherichia	Escherichia fergusonii	7.94612
OTU_57906	Group A	0.0748836	Bacteria	Bacillota	Clostridia	Eubacteriales	Oscillospiraceae	Oscillibacter	Oscillibacter massiliensis	7.48836
OTU_1469	Group C	0.0635625	Bacteria	Bacillota	Clostridia	Eubacteriales	Oscillospiraceae	Faecalibacterium	Faecalibacterium gallinarum	6.35625
OTU_1469	Group B	0.0479289	Bacteria	Bacillota	Clostridia	Eubacteriales	Oscillospiraceae	Faecalibacterium	Faecalibacterium gallinarum	4.79289
OTU_53696	Group B	0.0392633	Bacteria	Pseudomonadota	Gammaproteobacteria	Enterobacterales	Enterobacteriaceae	Escherichia	Escherichia marmotae	3.92633
OTU_40618	Group A	0.0377663	Bacteria	Bacillota	Clostridia	Eubacteriales	Eubacteriales incertae sedis	Gemmiger	Gemmiger gallinarum	3.77663
OTU_41487	Group A	0.0366388	Bacteria	Bacillota	Clostridia	Lachnospirales	Lachnospiraceae	Eisenbergiella	Eisenbergiella massiliensis	3.66388
OTU_67495	Group A	0.036281	Bacteria	Bacillota	Clostridia	Eubacteriales	Clostridiaceae	Clostridium	Clostridium phoceensis	3.6281
OTU_77526	Group B	0.0351455	Bacteria	Bacillota	Clostridia	Lachnospirales	Anaerotignaceae	Anaerotignum	Anaerotignum lactatifermentans	3.51455
OTU_37872	Group B	0.031499	Bacteria	Bacillota	Clostridia	Lachnospirales	Lachnospiraceae	Blautia	Blautia coccoides	3.1499
OTU_1469	Group A	0.0311301	Bacteria	Bacillota	Clostridia	Eubacteriales	Oscillospiraceae	Faecalibacterium	Faecalibacterium gallinarum	3.11301
OTU_72424	Group A	0.0308055	Bacteria	Bacillota	Clostridia	Lachnospirales	Lachnospiraceae	Lachnoclostridium	Lachnoclostridium urinimassiliense	3.08055
OTU_88603	Group C	0.0287916	Bacteria	Bacillota	Clostridia	Eubacteriales	Butyricicoccaceae	Butyricicoccus	Butyricicoccus pullicaecorum	2.87916
OTU_93650	Group A	0.0281525	Bacteria	Bacillota	Clostridia	Eubacteriales	Eubacteriales incertae sedis	Colidextribacter	Colidextribacter massiliensis	2.81525
OTU_57906	Group C	0.0222043	Bacteria	Bacillota	Clostridia	Eubacteriales	Oscillospiraceae	Oscillibacter	Oscillibacter massiliensis	2.22043
OTU_53696	Group C	0.0213876	Bacteria	Pseudomonadota	Gammaproteobacteria	Enterobacterales	Enterobacteriaceae	Escherichia	Escherichia marmotae	2.13876
OTU_53201	Group A	0.0211294	Bacteria	Bacillota	Clostridia	Eubacteriales	Eubacteriales incertae sedis	Intestinimonas	Intestinimonas gabonensis	2.11294
OTU_40618	Group C	0.0197642	Bacteria	Bacillota	Clostridia	Eubacteriales	Eubacteriales incertae sedis	Gemmiger	Gemmiger gallinarum	1.97642
OTU_83514	Group A	0.0184353	Bacteria	Bacillota	Clostridia	Eubacteriales	Eubacteriales incertae sedis	Intestinimonas	Intestinimonas timonensis	1.84353
OTU_82225	Group A	0.018323	Bacteria	Bacillota	Clostridia	Eubacteriales	Oscillospiraceae	Pseudoflavonifractor	Pseudoflavonifractor phocaeensis	1.8323
OTU_37872	Group A	0.0174869	Bacteria	Bacillota	Clostridia	Lachnospirales	Lachnospiraceae	Blautia	Blautia coccoides	1.74869
OTU_88603	Group B	0.0173298	Bacteria	Bacillota	Clostridia	Eubacteriales	Butyricicoccaceae	Butyricicoccus	Butyricicoccus pullicaecorum	1.73298
OTU_37872	Group C	0.0164387	Bacteria	Bacillota	Clostridia	Lachnospirales	Lachnospiraceae	Blautia	Blautia coccoides	1.64387
OTU_67495	Group C	0.0155652	Bacteria	Bacillota	Clostridia	Eubacteriales	Clostridiaceae	Clostridium	Clostridium phoceensis	1.55652
OTU_87000	Group A	0.0150586	Bacteria	Bacillota	Clostridia	Eubacteriales	Clostridiaceae	Clostridium	Clostridium thermosuccinogenes	1.50586
OTU_57906	Group B	0.0142154	Bacteria	Bacillota	Clostridia	Eubacteriales	Oscillospiraceae	Oscillibacter	Oscillibacter massiliensis	1.42154
OTU_66114	Group A	0.014004	Bacteria	Bacillota	Clostridia	Lachnospirales	Lachnospiraceae	Mediterraneibacter	Mediterraneibacter glycyrrhizinilyticus	1.4004
OTU_83514	Group C	0.0139495	Bacteria	Bacillota	Clostridia	Eubacteriales	Eubacteriales incertae sedis	Intestinimonas	Intestinimonas timonensis	1.39495
OTU_88179	Group C	0.0135844	Bacteria	Bacillota	Clostridia	Eubacteriales	Oscillospiraceae	Allofournierella	Allofournierella massiliensis	1.35844
OTU_128087	Group A	0.0135661	Bacteria	Bacillota	Clostridia	Eubacteriales	Oscillospiraceae	Petroclostridium	Petroclostridium xylanilyticum	1.35661
OTU_82225	Group B	0.0132968	Bacteria	Bacillota	Clostridia	Eubacteriales	Oscillospiraceae	Pseudoflavonifractor	Pseudoflavonifractor phocaeensis	1.32968
OTU_66114	Group B	0.0131362	Bacteria	Bacillota	Clostridia	Lachnospirales	Lachnospiraceae	Mediterraneibacter	Mediterraneibacter glycyrrhizinilyticus	1.31362
OTU_128087	Group B	0.0130731	Bacteria	Bacillota	Clostridia	Eubacteriales	Oscillospiraceae	Petroclostridium	Petroclostridium xylanilyticum	1.30731
OTU_72424	Group C	0.0127557	Bacteria	Bacillota	Clostridia	Lachnospirales	Lachnospiraceae	Lachnoclostridium	Lachnoclostridium urinimassiliense	1.27557
OTU_72424	Group B	0.012584	Bacteria	Bacillota	Clostridia	Lachnospirales	Lachnospiraceae	Lachnoclostridium	Lachnoclostridium urinimassiliense	1.2584
OTU_40248	Group C	0.0125404	Bacteria	Bacillota	Clostridia	Eubacteriales	Oscillospiraceae	Ruthenibacterium	Ruthenibacterium lactatiformans	1.25404
OTU_80969	Group A	0.0119453	Bacteria	Bacillota	Clostridia	Lachnospirales	Lachnospiraceae	Lacrimispora	Lacrimispora sphenoides	1.19453
OTU_45647	Group A	0.0118336	Bacteria	Bacillota	Clostridia	Lachnospirales	Lachnospiraceae	Lacrimispora	Lacrimispora saccharolytica	1.18336
OTU_40618	Group B	0.0117513	Bacteria	Bacillota	Clostridia	Eubacteriales	Eubacteriales incertae sedis	Gemmiger	Gemmiger gallinarum	1.17513
OTU_83514	Group B	0.0115774	Bacteria	Bacillota	Clostridia	Eubacteriales	Eubacteriales incertae sedis	Intestinimonas	Intestinimonas timonensis	1.15774
OTU_67495	Group B	0.0113712	Bacteria	Bacillota	Clostridia	Eubacteriales	Clostridiaceae	Clostridium	Clostridium phoceensis	1.13712
OTU_77526	Group C	0.0113125	Bacteria	Bacillota	Clostridia	Lachnospirales	Anaerotignaceae	Anaerotignum	Anaerotignum lactatifermentans	1.13125
OTU_88603	Group A	0.0111016	Bacteria	Bacillota	Clostridia	Eubacteriales	Butyricicoccaceae	Butyricicoccus	Butyricicoccus pullicaecorum	1.11016
OTU_32388	Group A	0.0110792	Bacteria	Pseudomonadota	Gammaproteobacteria	Enterobacterales	Enterobacteriaceae	Escherichia	Escherichia fergusonii	1.10792
OTU_128087	Group C	0.0110193	Bacteria	Bacillota	Clostridia	Eubacteriales	Oscillospiraceae	Petroclostridium	Petroclostridium xylanilyticum	1.10193
OTU_93650	Group C	0.0109078	Bacteria	Bacillota	Clostridia	Eubacteriales	Eubacteriales incertae sedis	Colidextribacter	Colidextribacter massiliensis	1.09078
OTU_66114	Group C	0.0103826	Bacteria	Bacillota	Clostridia	Lachnospirales	Lachnospiraceae	Mediterraneibacter	Mediterraneibacter glycyrrhizinilyticus	1.03826
OTU_91348	Group A	0.0103693	Bacteria	Bacillota	Clostridia	Lachnospirales	Lachnospiraceae	Lacrimispora	Lacrimispora indolis	1.03693
OTU_38793	Group A	0.0100988	Bacteria	Bacillota	Clostridia	Eubacteriales	Oscillospiraceae	Pseudoflavonifractor	Pseudoflavonifractor capillosus	1.00988
OTU_38793	Group C	0.00974391	Bacteria	Bacillota	Clostridia	Eubacteriales	Oscillospiraceae	Pseudoflavonifractor	Other	0.974391
OTU_88179	Group A	0.0095214	Bacteria	Bacillota	Clostridia	Eubacteriales	Oscillospiraceae	Allofournierella	Other	0.95214
OTU_82225	Group C	0.00951784	Bacteria	Bacillota	Clostridia	Eubacteriales	Oscillospiraceae	Pseudoflavonifractor	Other	0.951784
OTU_117889	Group A	0.00941034	Bacteria	Bacillota	Clostridia	Eubacteriales	Acutalibacteraceae	Anaeromassilibacillus	Other	0.941034
OTU_40248	Group B	0.00932461	Bacteria	Bacillota	Clostridia	Eubacteriales	Oscillospiraceae	Ruthenibacterium	Other	0.932461
OTU_40248	Group A	0.00919759	Bacteria	Bacillota	Clostridia	Eubacteriales	Oscillospiraceae	Ruthenibacterium	Other	0.919759
OTU_45647	Group B	0.00915156	Bacteria	Bacillota	Clostridia	Lachnospirales	Lachnospiraceae	Lacrimispora	Other	0.915156
OTU_13104	Group A	0.00895075	Bacteria	Bacillota	Clostridia	Eubacteriales	Eubacteriales incertae sedis	Gemmiger	Other	0.895075
OTU_104997	Group B	0.00892801	Bacteria	Bacillota	Bacillota sensu stricto incertae sedis	Negativibacillus	Negativibacillus massiliensis	Unclassified	Other	0.892801
OTU_38793	Group B	0.00887261	Bacteria	Bacillota	Clostridia	Eubacteriales	Oscillospiraceae	Pseudoflavonifractor	Other	0.887261
OTU_104997	Group A	0.00879755	Bacteria	Bacillota	Bacillota sensu stricto incertae sedis	Negativibacillus	Negativibacillus massiliensis	Unclassified	Other	0.879755
OTU_120289	Group A	0.00856376	Bacteria	Bacillota	Clostridia	Eubacteriales	Oscillospiraceae	Faecalibacterium	Other	0.856376
OTU_58600	Group A	0.00850463	Bacteria	Bacillota	Clostridia	Eubacteriales	Oscillospiraceae	Angelakisella	Other	0.850463
OTU_106518	Group A	0.00848146	Bacteria	Bacillota	Clostridia	Eubacteriales	Oscillospiraceae	Acetivibrio	Other	0.848146
OTU_82313	Group B	0.00819185	Bacteria	Bacillota	Clostridia	Lachnospirales	Lachnospiraceae	Lachnoclostridium	Other	0.819185
OTU_53201	Group C	0.00818896	Bacteria	Bacillota	Clostridia	Eubacteriales	Eubacteriales incertae sedis	Intestinimonas	Other	0.818896
OTU_65652	Group A	0.00810047	Bacteria	Bacillota	Clostridia	Eubacteriales	Butyricicoccaceae	Agathobaculum	Other	0.810047
OTU_120289	Group B	0.00788839	Bacteria	Bacillota	Clostridia	Eubacteriales	Oscillospiraceae	Faecalibacterium	Other	0.788839
OTU_93650	Group B	0.00783743	Bacteria	Bacillota	Clostridia	Eubacteriales	Eubacteriales incertae sedis	Colidextribacter	Other	0.783743
OTU_113155	Group B	0.00778378	Bacteria	Bacillota	Clostridia	Lachnospirales	Anaerotignaceae	Anaerotignum	Other	0.778378
OTU_120289	Group C	0.0077765	Bacteria	Bacillota	Clostridia	Eubacteriales	Oscillospiraceae	Faecalibacterium	Other	0.77765
OTU_88179	Group B	0.00770468	Bacteria	Bacillota	Clostridia	Eubacteriales	Oscillospiraceae	Allofournierella	Other	0.770468
OTU_77526	Group A	0.00761275	Bacteria	Bacillota	Clostridia	Lachnospirales	Anaerotignaceae	Anaerotignum	Other	0.761275
OTU_104997	Group C	0.00740305	Bacteria	Bacillota	Bacillota sensu stricto incertae sedis	Negativibacillus	Negativibacillus massiliensis	Unclassified	Other	0.740305
OTU_82313	Group C	0.00729475	Bacteria	Bacillota	Clostridia	Lachnospirales	Lachnospiraceae	Lachnoclostridium	Other	0.729475
OTU_53201	Group B	0.00713783	Bacteria	Bacillota	Clostridia	Eubacteriales	Eubacteriales incertae sedis	Intestinimonas	Other	0.713783
OTU_41487	Group C	0.00691116	Bacteria	Bacillota	Clostridia	Lachnospirales	Lachnospiraceae	Eisenbergiella	Other	0.691116
OTU_21140	Group A	0.00682436	Bacteria	Bacillota	Clostridia	Eubacteriales	Oscillospiraceae	Neglectibacter	Other	0.682436
OTU_121021	Group C	0.0067984	Bacteria	Bacillota	Clostridia	Eubacteriales	Butyricicoccaceae	Agathobaculum	Other	0.67984
OTU_91039	Group A	0.00673315	Bacteria	Bacillota	Clostridia	Eubacteriales	Oscillospiraceae	Fumia	Other	0.673315
OTU_80969	Group C	0.00657245	Bacteria	Bacillota	Clostridia	Lachnospirales	Lachnospiraceae	Lacrimispora	Other	0.657245
OTU_65652	Group C	0.00652765	Bacteria	Bacillota	Clostridia	Eubacteriales	Butyricicoccaceae	Agathobaculum	Other	0.652765
OTU_73950	Group A	0.00644691	Bacteria	Bacillota	Clostridia	Lachnospirales	Lachnospiraceae	Faecalimonas	Other	0.644691
OTU_117889	Group C	0.00643412	Bacteria	Bacillota	Clostridia	Eubacteriales	Acutalibacteraceae	Anaeromassilibacillus	Other	0.643412
OTU_80969	Group B	0.00633274	Bacteria	Bacillota	Clostridia	Lachnospirales	Lachnospiraceae	Lacrimispora	Other	0.633274
OTU_87272	Group A	0.00630519	Bacteria	Bacillota	Clostridia	Eubacteriales	Oscillospiraceae	Subdoligranulum	Other	0.630519
OTU_91348	Group B	0.00626823	Bacteria	Bacillota	Clostridia	Lachnospirales	Lachnospiraceae	Lacrimispora	Other	0.626823
OTU_105550	Group B	0.00625508	Bacteria	Pseudomonadota	Gammaproteobacteria	Enterobacterales	Enterobacteriaceae	Escherichia	Other	0.625508
OTU_87000	Group C	0.00611093	Bacteria	Bacillota	Clostridia	Eubacteriales	Clostridiaceae	Clostridium	Other	0.611093
OTU_90891	Group B	0.00608598	Bacteria	Bacillota	Clostridia	Lachnospirales	Lachnospiraceae	Blautia	Other	0.608598
OTU_66979	Group B	0.006038	Bacteria	Pseudomonadota	Gammaproteobacteria	Enterobacterales	Enterobacteriaceae	Shigella	Other	0.6038
OTU_82978	Group B	0.00599238	Bacteria	Bacillota	Clostridia	Lachnospirales	Lachnospiraceae	Hominisplanchenecus	Other	0.599238
OTU_73950	Group B	0.0059262	Bacteria	Bacillota	Clostridia	Lachnospirales	Lachnospiraceae	Faecalimonas	Other	0.59262
OTU_121021	Group A	0.0056952	Bacteria	Bacillota	Clostridia	Eubacteriales	Butyricicoccaceae	Agathobaculum	Other	0.56952
OTU_82313	Group A	0.00568653	Bacteria	Bacillota	Clostridia	Lachnospirales	Lachnospiraceae	Lachnoclostridium	Other	0.568653
OTU_82978	Group C	0.0056338	Bacteria	Bacillota	Clostridia	Lachnospirales	Lachnospiraceae	Hominisplanchenecus	Other	0.56338
OTU_76331	Group B	0.00557717	Bacteria	Bacillota	Clostridia	Lachnospirales	Lachnospiraceae	Lacrimispora	Other	0.557717
OTU_87000	Group B	0.00539982	Bacteria	Bacillota	Clostridia	Eubacteriales	Clostridiaceae	Clostridium	Other	0.539982
OTU_100544	Group B	0.0050481	Bacteria	Bacillota	Clostridia	Eubacteriales	Clostridiaceae	Clostridium	Other	0.50481
OTU_76331	Group A	0.00504809	Bacteria	Bacillota	Clostridia	Lachnospirales	Lachnospiraceae	Lacrimispora	Other	0.504809
OTU_106518	Group C	0.00503084	Bacteria	Bacillota	Clostridia	Eubacteriales	Oscillospiraceae	Acetivibrio	Other	0.503084
OTU_45647	Group C	0.00497231	Bacteria	Bacillota	Clostridia	Lachnospirales	Lachnospiraceae	Lacrimispora	Other	0.497231
OTU_41487	Group B	0.00494721	Bacteria	Bacillota	Clostridia	Lachnospirales	Lachnospiraceae	Eisenbergiella	Other	0.494721
OTU_84315	Group B	0.00494604	Bacteria	Bacillota	Clostridia	Lachnospirales	Lachnospiraceae	Blautia	Other	0.494604
OTU_105550	Group C	0.00487225	Bacteria	Pseudomonadota	Gammaproteobacteria	Enterobacterales	Enterobacteriaceae	Escherichia	Other	0.487225
OTU_75937	Group C	0.0048702	Bacteria	FCB group	Bacteroidota/Chlorobiota group	Bacteroidota	Bacteroidia	Bacteroidales	Other	0.48702
OTU_27869	Group B	0.00481897	Bacteria	Pseudomonadota	Gammaproteobacteria	Enterobacterales	Enterobacteriaceae	Shigella	Other	0.481897
OTU_108620	Group A	0.00478028	Bacteria	Bacillota	Clostridia	Lachnospirales	Lachnospiraceae	Diplocloster	Other	0.478028
OTU_21140	Group C	0.00465777	Bacteria	Bacillota	Clostridia	Eubacteriales	Oscillospiraceae	Neglectibacter	Other	0.465777
OTU_74071	Group C	0.00463853	Bacteria	Bacillota	Clostridia	Eubacteriales	Acutalibacteraceae	Hydrogeniiclostridium	Other	0.463853
OTU_42674	Group C	0.00454193	Bacteria	Bacillota	Clostridia	Lachnospirales	Lachnospiraceae	Blautia	Other	0.454193
OTU_75937	Group B	0.00447383	Bacteria	FCB group	Bacteroidota/Chlorobiota group	Bacteroidota	Bacteroidia	Bacteroidales	Other	0.447383
OTU_10189	Group C	0.00446706	Bacteria	Bacillota	Bacilli	Lactobacillales	Lactobacillaceae	Lactobacillus	Other	0.446706
OTU_8501	Group B	0.00446512	Bacteria	Pseudomonadota	Gammaproteobacteria	Enterobacterales	Enterobacteriaceae	Shigella	Other	0.446512
OTU_86472	Group C	0.00438059	Bacteria	Bacillota	Clostridia	Eubacteriales	Butyricicoccaceae	Butyricicoccus	Other	0.438059
OTU_109299	Group B	0.00434311	Bacteria	Bacillota	Clostridia	Eubacteriales	Clostridiaceae	Clostridium	Other	0.434311
OTU_42674	Group B	0.00431536	Bacteria	Bacillota	Clostridia	Lachnospirales	Lachnospiraceae	Blautia	Other	0.431536
OTU_99089	Group B	0.00428983	Bacteria	Bacillota	Clostridia	Lachnospirales	Anaerotignaceae	Anaerotignum	Other	0.428983
OTU_2846	Group C	0.00428671	Bacteria	Bacillota	Clostridia	Eubacteriales	Oscillospiraceae	Faecalibacterium	Other	0.428671
OTU_73950	Group C	0.00428089	Bacteria	Bacillota	Clostridia	Lachnospirales	Lachnospiraceae	Faecalimonas	Other	0.428089
OTU_65652	Group B	0.00425919	Bacteria	Bacillota	Clostridia	Eubacteriales	Butyricicoccaceae	Agathobaculum	Other	0.425919
OTU_100544	Group A	0.00419786	Bacteria	Bacillota	Clostridia	Eubacteriales	Clostridiaceae	Clostridium	Other	0.419786
OTU_84315	Group C	0.00418998	Bacteria	Bacillota	Clostridia	Lachnospirales	Lachnospiraceae	Blautia	Other	0.418998
OTU_79759	Group B	0.00418415	Bacteria	Bacillota	Clostridia	Lachnospirales	Lachnospiraceae	Fusicatenibacter	Other	0.418415
OTU_91348	Group C	0.00413131	Bacteria	Bacillota	Clostridia	Lachnospirales	Lachnospiraceae	Lacrimispora	Other	0.413131
OTU_79048	Group A	0.00411181	Bacteria	Bacillota	Clostridia	Eubacteriales	Eubacteriales incertae sedis	Intestinimonas	Other	0.411181
OTU_108620	Group C	0.00410467	Bacteria	Bacillota	Clostridia	Lachnospirales	Lachnospiraceae	Diplocloster	Other	0.410467
OTU_64326	Group A	0.0040731	Bacteria	Bacillota	Clostridia	Lachnospirales	Lachnospiraceae	Lachnoclostridium	Other	0.40731
OTU_100544	Group C	0.00406591	Bacteria	Bacillota	Clostridia	Eubacteriales	Clostridiaceae	Clostridium	Other	0.406591
OTU_113155	Group A	0.00403911	Bacteria	Bacillota	Clostridia	Lachnospirales	Anaerotignaceae	Anaerotignum	Other	0.403911
OTU_108620	Group B	0.00400061	Bacteria	Bacillota	Clostridia	Lachnospirales	Lachnospiraceae	Diplocloster	Other	0.400061
OTU_109299	Group A	0.0039983	Bacteria	Bacillota	Clostridia	Eubacteriales	Clostridiaceae	Clostridium	Other	0.39983
OTU_19977	Group A	0.00397578	Bacteria	Bacillota	Clostridia	Eubacteriales	Oscillospiraceae	Acetivibrio	Other	0.397578
OTU_88938	Group A	0.00396349	Bacteria	Bacillota	Clostridia	Lachnospirales	Lachnospiraceae	Konateibacter	Other	0.396349
OTU_121021	Group B	0.00395506	Bacteria	Bacillota	Clostridia	Eubacteriales	Butyricicoccaceae	Agathobaculum	Other	0.395506
OTU_104638	Group A	0.00391985	Bacteria	Bacillota	Clostridia	Eubacteriales	Oscillospiraceae	Merdimmobilis	Other	0.391985
OTU_117889	Group B	0.00379886	Bacteria	Bacillota	Clostridia	Eubacteriales	Acutalibacteraceae	Anaeromassilibacillus	Other	0.379886
OTU_73544	Group A	0.00372332	Bacteria	Bacillota	Clostridia	Eubacteriales	Oscillospiraceae	Gorbachella	Other	0.372332
OTU_87272	Group C	0.00371963	Bacteria	Bacillota	Clostridia	Eubacteriales	Oscillospiraceae	Subdoligranulum	Other	0.371963
OTU_79048	Group C	0.00371409	Bacteria	Bacillota	Clostridia	Eubacteriales	Eubacteriales incertae sedis	Intestinimonas	Other	0.371409
OTU_64326	Group B	0.00370817	Bacteria	Bacillota	Clostridia	Lachnospirales	Lachnospiraceae	Lachnoclostridium	Other	0.370817
OTU_74879	Group A	0.00370344	Bacteria	Bacillota	Clostridia	Lachnospirales	Lachnospiraceae	Mediterraneibacter	Other	0.370344
OTU_106518	Group B	0.00364656	Bacteria	Bacillota	Clostridia	Eubacteriales	Oscillospiraceae	Acetivibrio	Other	0.364656
OTU_66979	Group C	0.00363378	Bacteria	Pseudomonadota	Gammaproteobacteria	Enterobacterales	Enterobacteriaceae	Shigella	Other	0.363378
OTU_90891	Group A	0.00363052	Bacteria	Bacillota	Clostridia	Lachnospirales	Lachnospiraceae	Blautia	Other	0.363052
OTU_73544	Group C	0.00361693	Bacteria	Bacillota	Clostridia	Eubacteriales	Oscillospiraceae	Gorbachella	Other	0.361693
OTU_109299	Group C	0.00361335	Bacteria	Bacillota	Clostridia	Eubacteriales	Clostridiaceae	Clostridium	Other	0.361335
OTU_13104	Group C	0.00358837	Bacteria	Bacillota	Clostridia	Eubacteriales	Eubacteriales incertae sedis	Gemmiger	Other	0.358837
OTU_125112	Group B	0.00358461	Bacteria	Bacillota	Clostridia	Eubacteriales	Clostridiaceae	Clostridium	Other	0.358461
OTU_2846	Group B	0.00357679	Bacteria	Bacillota	Clostridia	Eubacteriales	Oscillospiraceae	Faecalibacterium	Other	0.357679
OTU_97112	Group C	0.00356931	Bacteria	Bacillota	Clostridia	Eubacteriales	Aristaeellaceae	Aristaeella	Other	0.356931
OTU_84315	Group A	0.00353697	Bacteria	Bacillota	Clostridia	Lachnospirales	Lachnospiraceae	Blautia	Other	0.353697
OTU_113155	Group C	0.00353377	Bacteria	Bacillota	Clostridia	Lachnospirales	Anaerotignaceae	Anaerotignum	Other	0.353377
OTU_79896	Group A	0.0035237	Bacteria	Bacillota	Clostridia	Lachnospirales	Lachnospiraceae	Anaerobutyricum	Other	0.35237
OTU_126014	Group B	0.00348123	Bacteria	Bacillota	Clostridia	Christensenellales	Christensenellaceae	Guopingia	Other	0.348123
OTU_58600	Group C	0.00344705	Bacteria	Bacillota	Clostridia	Eubacteriales	Oscillospiraceae	Angelakisella	Other	0.344705
OTU_77814	Group B	0.00344579	Bacteria	Pseudomonadota	Gammaproteobacteria	Enterobacterales	Enterobacteriaceae	Atlantibacter	Other	0.344579
OTU_109718	Group A	0.00342726	Bacteria	Bacillota	Clostridia	Eubacteriales	Oscillospiraceae	Ruminiclostridium	Other	0.342726
OTU_88938	Group B	0.00340605	Bacteria	Bacillota	Clostridia	Lachnospirales	Lachnospiraceae	Konateibacter	Other	0.340605
OTU_82978	Group A	0.00332802	Bacteria	Bacillota	Clostridia	Lachnospirales	Lachnospiraceae	Hominisplanchenecus	Other	0.332802
OTU_91039	Group C	0.00330918	Bacteria	Bacillota	Clostridia	Eubacteriales	Oscillospiraceae	Fumia	Other	0.330918
OTU_90891	Group C	0.00329522	Bacteria	Bacillota	Clostridia	Lachnospirales	Lachnospiraceae	Blautia	Other	0.329522
OTU_74879	Group B	0.00322736	Bacteria	Bacillota	Clostridia	Lachnospirales	Lachnospiraceae	Mediterraneibacter	Other	0.322736
OTU_117720	Group A	0.00322519	Bacteria	Bacillota	Clostridia	Eubacteriales	Acutalibacteraceae	Caproicibacter	Other	0.322519
OTU_98189	Group A	0.00319488	Bacteria	Bacillota	Clostridia	Eubacteriales	Oscillospiraceae	Anaerotruncus	Other	0.319488
OTU_112495	Group C	0.00317216	Bacteria	Bacillota	Clostridia	Lachnospirales	Lachnospiraceae	Mediterraneibacter	Other	0.317216
OTU_10189	Group A	0.00311859	Bacteria	Bacillota	Bacilli	Lactobacillales	Lactobacillaceae	Lactobacillus	Other	0.311859
OTU_42674	Group A	0.00308668	Bacteria	Bacillota	Clostridia	Lachnospirales	Lachnospiraceae	Blautia	Other	0.308668
OTU_76331	Group C	0.00305818	Bacteria	Bacillota	Clostridia	Lachnospirales	Lachnospiraceae	Lacrimispora	Other	0.305818
OTU_74071	Group A	0.00301769	Bacteria	Bacillota	Clostridia	Eubacteriales	Acutalibacteraceae	Hydrogeniiclostridium	Other	0.301769
OTU_112495	Group B	0.00299547	Bacteria	Bacillota	Clostridia	Lachnospirales	Lachnospiraceae	Mediterraneibacter	Other	0.299547
OTU_2846	Group A	0.00298497	Bacteria	Bacillota	Clostridia	Eubacteriales	Oscillospiraceae	Faecalibacterium	Other	0.298497
OTU_86472	Group B	0.00297706	Bacteria	Bacillota	Clostridia	Eubacteriales	Butyricicoccaceae	Butyricicoccus	Other	0.297706
OTU_8501	Group C	0.00293833	Bacteria	Pseudomonadota	Gammaproteobacteria	Enterobacterales	Enterobacteriaceae	Shigella	Other	0.293833
OTU_13104	Group B	0.0029319	Bacteria	Bacillota	Clostridia	Eubacteriales	Eubacteriales incertae sedis	Gemmiger	Other	0.29319
OTU_88938	Group C	0.00289983	Bacteria	Bacillota	Clostridia	Lachnospirales	Lachnospiraceae	Konateibacter	Other	0.289983
OTU_97112	Group A	0.00287238	Bacteria	Bacillota	Clostridia	Eubacteriales	Aristaeellaceae	Aristaeella	Other	0.287238
OTU_74721	Group A	0.00286112	Bacteria	Bacillota	Clostridia	Eubacteriales	Clostridiaceae	Massilioclostridium	Other	0.286112
OTU_64326	Group C	0.00285192	Bacteria	Bacillota	Clostridia	Lachnospirales	Lachnospiraceae	Lachnoclostridium	Other	0.285192
OTU_79896	Group C	0.00282661	Bacteria	Bacillota	Clostridia	Lachnospirales	Lachnospiraceae	Anaerobutyricum	Other	0.282661
OTU_10189	Group B	0.00282416	Bacteria	Bacillota	Bacilli	Lactobacillales	Lactobacillaceae	Lactobacillus	Other	0.282416
OTU_60323	Group A	0.00281021	Bacteria	Bacillota	Clostridia	Eubacteriales	Oscillospiraceae	Acetivibrio	Other	0.281021
OTU_56289	Group C	0.00276253	Bacteria	Bacillota	Bacilli	Lactobacillales	Lactobacillaceae	Lactobacillus	Other	0.276253
OTU_58600	Group B	0.00273612	Bacteria	Bacillota	Clostridia	Eubacteriales	Oscillospiraceae	Angelakisella	Other	0.273612
OTU_68025	Group B	0.00272165	Bacteria	Pseudomonadota	Gammaproteobacteria	Enterobacterales	Enterobacteriaceae	Shigella	Other	0.272165
OTU_79048	Group B	0.00270406	Bacteria	Bacillota	Clostridia	Eubacteriales	Eubacteriales incertae sedis	Intestinimonas	Other	0.270406
OTU_21140	Group B	0.00267376	Bacteria	Bacillota	Clostridia	Eubacteriales	Oscillospiraceae	Neglectibacter	Other	0.267376
OTU_74879	Group C	0.00264698	Bacteria	Bacillota	Clostridia	Lachnospirales	Lachnospiraceae	Mediterraneibacter	Other	0.264698
OTU_75180	Group C	0.00257533	Bacteria	Bacillota	Clostridia	Lachnospirales	Lachnospiraceae	Blautia	Other	0.257533
OTU_69036	Group B	0.00253278	Bacteria	Actinomycetota	Actinomycetes	Mycobacteriales	Corynebacteriaceae	Corynebacterium	Other	0.253278
OTU_89328	Group B	0.0025316	Bacteria	Bacillota	Clostridia	Lachnospirales	Lachnospiraceae	Robinsoniella	Other	0.25316
OTU_27869	Group C	0.00252645	Bacteria	Pseudomonadota	Gammaproteobacteria	Enterobacterales	Enterobacteriaceae	Shigella	Other	0.252645
OTU_112495	Group A	0.00251749	Bacteria	Bacillota	Clostridia	Lachnospirales	Lachnospiraceae	Mediterraneibacter	Other	0.251749
OTU_77814	Group C	0.00251067	Bacteria	Pseudomonadota	Gammaproteobacteria	Enterobacterales	Enterobacteriaceae	Atlantibacter	Other	0.251067
OTU_75937	Group A	0.0025059	Bacteria	FCB group	Bacteroidota/Chlorobiota group	Bacteroidota	Bacteroidia	Bacteroidales	Other	0.25059
OTU_121505	Group B	0.0024924	Bacteria	Cyanobacteriota/Melainabacteria group	Cyanobacteriota	Cyanophyceae	Oculatellales	Oculatellaceae	Other	0.24924
OTU_125694	Group A	0.00246503	Bacteria	Bacillota	Clostridia	Eubacteriales	Oscillospiraceae	Acetivibrio	Other	0.246503
OTU_77988	Group C	0.00243967	Bacteria	Bacillota	Clostridia	Eubacteriales	Oscillospiraceae	Drancourtella	Other	0.243967
OTU_111763	Group C	0.00242589	Bacteria	Bacillota	Erysipelotrichia	Erysipelotrichales	Coprobacillaceae	Thomasclavelia	Other	0.242589
OTU_104638	Group C	0.00242328	Bacteria	Bacillota	Clostridia	Eubacteriales	Oscillospiraceae	Merdimmobilis	Other	0.242328
OTU_77988	Group B	0.00241874	Bacteria	Bacillota	Clostridia	Eubacteriales	Oscillospiraceae	Drancourtella	Other	0.241874
OTU_79896	Group B	0.00240187	Bacteria	Bacillota	Clostridia	Lachnospirales	Lachnospiraceae	Anaerobutyricum	Other	0.240187
OTU_78987	Group A	0.00235938	Bacteria	Bacillota	Clostridia	Lachnospirales	Lachnospiraceae	Eisenbergiella	Other	0.235938
OTU_71903	Group C	0.00235173	Bacteria	Bacillota	Clostridia	Eubacteriales	Eubacteriales incertae sedis	Massilistercora	Other	0.235173
OTU_126014	Group C	0.00233002	Bacteria	Bacillota	Clostridia	Christensenellales	Christensenellaceae	Guopingia	Other	0.233002
OTU_89328	Group C	0.00232015	Bacteria	Bacillota	Clostridia	Lachnospirales	Lachnospiraceae	Robinsoniella	Other	0.232015
OTU_102305	Group A	0.00231631	Bacteria	Bacillota	Clostridia	Eubacteriales	Oscillospiraceae	Massiliimalia	Other	0.231631
OTU_98189	Group B	0.00231321	Bacteria	Bacillota	Clostridia	Eubacteriales	Oscillospiraceae	Anaerotruncus	Other	0.231321
OTU_85798	Group A	0.00231053	Bacteria	Bacillota	Clostridia	Eubacteriales	Oscillospiraceae	Marseillibacter	Other	0.231053
OTU_87208	Group B	0.00228651	Bacteria	Bacillota	Clostridia	Lachnospirales	Lachnospiraceae	Coprococcus	Other	0.228651
OTU_111763	Group B	0.0022816	Bacteria	Bacillota	Erysipelotrichia	Erysipelotrichales	Coprobacillaceae	Thomasclavelia	Other	0.22816
OTU_106359	Group A	0.00227667	Bacteria	Bacillota	Clostridia	Lachnospirales	Lachnospiraceae	Lacrimispora	Other	0.227667
OTU_70536	Group B	0.00224568	Bacteria	Bacillota	Clostridia	Lachnospirales	Lachnospiraceae	Roseburia	Other	0.224568
OTU_75180	Group B	0.00224281	Bacteria	Bacillota	Clostridia	Lachnospirales	Lachnospiraceae	Blautia	Other	0.224281
OTU_79759	Group C	0.00220455	Bacteria	Bacillota	Clostridia	Lachnospirales	Lachnospiraceae	Fusicatenibacter	Other	0.220455
OTU_90671	Group A	0.00219397	Bacteria	Bacillota	Clostridia	Eubacteriales	Acutalibacteraceae	Acutalibacter	Other	0.219397
OTU_80526	Group A	0.00219332	Bacteria	Bacillota	Clostridia	Eubacteriales	Oscillospiraceae	Ruminococcoides	Other	0.219332
OTU_91012	Group A	0.00216895	Bacteria	Bacillota	Clostridia	Eubacteriales	Oscillospiraceae	Pseudoflavonifractor	Other	0.216895
OTU_127339	Group A	0.00216762	Bacteria	Bacillota	Clostridia	Eubacteriales	Oscillospiraceae	Provencibacterium	Other	0.216762
OTU_19977	Group C	0.00213993	Bacteria	Bacillota	Clostridia	Eubacteriales	Oscillospiraceae	Acetivibrio	Other	0.213993
OTU_38023	Group C	0.00213699	Bacteria	Bacillota	Clostridia	Eubacteriales	Oscillospiraceae	Ruminococcus	Other	0.213699
OTU_72556	Group B	0.00212023	Bacteria	Bacillota	Clostridia	Lachnospirales	Lachnospiraceae	Blautia	Other	0.212023
OTU_104638	Group B	0.0021028	Bacteria	Bacillota	Clostridia	Eubacteriales	Oscillospiraceae	Merdimmobilis	Other	0.21028
OTU_125694	Group B	0.00207509	Bacteria	Bacillota	Clostridia	Eubacteriales	Oscillospiraceae	Acetivibrio	Other	0.207509
OTU_108369	Group A	0.00206706	Bacteria	Bacillota	Clostridia	Eubacteriales	Oscillospiraceae	Sporobacter	Other	0.206706
OTU_94229	Group A	0.00206232	Bacteria	Bacillota	Clostridia	Eubacteriales	Oscillospiraceae	Lawsonibacter	Other	0.206232
OTU_87848	Group A	0.00203333	Bacteria	Bacillota	Clostridia	Eubacteriales	Oscillospiraceae	Anaerotruncus	Other	0.203333
OTU_111094	Group A	0.00203273	Bacteria	Bacillota	Clostridia	Lachnospirales	Lachnospiraceae	Eisenbergiella	Other	0.203273
OTU_77129	Group A	0.00201438	Bacteria	Bacillota	Clostridia	Lachnospirales	Lachnospiraceae	Blautia	Other	0.201438
OTU_125694	Group C	0.00201245	Bacteria	Bacillota	Clostridia	Eubacteriales	Oscillospiraceae	Acetivibrio	Other	0.201245
OTU_68025	Group C	0.00194616	Bacteria	Pseudomonadota	Gammaproteobacteria	Enterobacterales	Enterobacteriaceae	Shigella	Other	0.194616
OTU_106257	Group A	0.00194436	Bacteria	Bacillota	Clostridia	Eubacteriales	Eubacteriales incertae sedis	Intestinimonas	Other	0.194436
OTU_86495	Group B	0.00193487	Bacteria	Bacillota	Clostridia	Lachnospirales	Lachnospiraceae	Bariatricus	Other	0.193487
OTU_131178	Group B	0.00193365	Bacteria	Bacillota	Erysipelotrichia	Erysipelotrichales	Erysipelotrichaceae	Massilimicrobiota	Other	0.193365
OTU_70536	Group C	0.00192199	Bacteria	Bacillota	Clostridia	Lachnospirales	Lachnospiraceae	Roseburia	Other	0.192199
OTU_70536	Group A	0.00192157	Bacteria	Bacillota	Clostridia	Lachnospirales	Lachnospiraceae	Roseburia	Other	0.192157
OTU_86495	Group C	0.00191974	Bacteria	Bacillota	Clostridia	Lachnospirales	Lachnospiraceae	Bariatricus	Other	0.191974
OTU_19977	Group B	0.0019189	Bacteria	Bacillota	Clostridia	Eubacteriales	Oscillospiraceae	Acetivibrio	Other	0.19189
OTU_91039	Group B	0.00191765	Bacteria	Bacillota	Clostridia	Eubacteriales	Oscillospiraceae	Fumia	Other	0.191765
OTU_71903	Group B	0.00190343	Bacteria	Bacillota	Clostridia	Eubacteriales	Eubacteriales incertae sedis	Massilistercora	Other	0.190343
OTU_134863	Group B	0.00190008	Bacteria	Bacillota	Clostridia	Peptostreptococcales	Peptostreptococcaceae	Romboutsia	Other	0.190008
OTU_74071	Group B	0.00188391	Bacteria	Bacillota	Clostridia	Eubacteriales	Acutalibacteraceae	Hydrogeniiclostridium	Other	0.188391
OTU_84990	Group A	0.00188003	Bacteria	Bacillota	Clostridia	Eubacteriales	Oscillospiraceae	Ruminiclostridium	Other	0.188003
OTU_87208	Group C	0.00187398	Bacteria	Bacillota	Clostridia	Lachnospirales	Lachnospiraceae	Coprococcus	Other	0.187398
OTU_69036	Group A	0.00186422	Bacteria	Actinomycetota	Actinomycetes	Mycobacteriales	Corynebacteriaceae	Corynebacterium	Other	0.186422
OTU_87867	Group A	0.00186351	Bacteria	Bacillota	Clostridia	Eubacteriales	Oscillospiraceae	Flavonifractor	Other	0.186351
OTU_128716	Group B	0.0018547	Bacteria	Bacillota	Clostridia	Lachnospirales	Lachnospiraceae	Enterocloster	Other	0.18547
OTU_87848	Group B	0.00185368	Bacteria	Bacillota	Clostridia	Eubacteriales	Oscillospiraceae	Anaerotruncus	Other	0.185368
OTU_72556	Group A	0.00184885	Bacteria	Bacillota	Clostridia	Lachnospirales	Lachnospiraceae	Blautia	Other	0.184885
OTU_60323	Group C	0.00184449	Bacteria	Bacillota	Clostridia	Eubacteriales	Oscillospiraceae	Acetivibrio	Other	0.184449
OTU_131178	Group C	0.00184177	Bacteria	Bacillota	Erysipelotrichia	Erysipelotrichales	Erysipelotrichaceae	Massilimicrobiota	Other	0.184177
OTU_99089	Group C	0.0018416	Bacteria	Bacillota	Clostridia	Lachnospirales	Anaerotignaceae	Anaerotignum	Other	0.18416
OTU_139543	Group B	0.00183601	Bacteria	Bacillota	Clostridia	Lachnospirales	Lachnospiraceae	Coprococcus	Other	0.183601
OTU_86495	Group A	0.00180453	Bacteria	Bacillota	Clostridia	Lachnospirales	Lachnospiraceae	Bariatricus	Other	0.180453
OTU_89328	Group A	0.00179351	Bacteria	Bacillota	Clostridia	Lachnospirales	Lachnospiraceae	Robinsoniella	Other	0.179351
OTU_75180	Group A	0.00179335	Bacteria	Bacillota	Clostridia	Lachnospirales	Lachnospiraceae	Blautia	Other	0.179335
OTU_53696	Group A	0.00177969	Bacteria	Pseudomonadota	Gammaproteobacteria	Enterobacterales	Enterobacteriaceae	Escherichia	Other	0.177969
OTU_76140	Group A	0.0017749	Bacteria	Bacillota	Clostridia	Eubacteriales	Oscillospiraceae	Oscillospiraceae incertae sedis	Other	0.17749
OTU_102767	Group B	0.00176982	Bacteria	Cyanobacteriota/Melainabacteria group	Candidatus Melainabacteria	Vampirovibriophyceae	Vampirovibrionales	Vampirovibrio	Other	0.176982
OTU_99089	Group A	0.00175593	Bacteria	Bacillota	Clostridia	Lachnospirales	Anaerotignaceae	Anaerotignum	Other	0.175593
OTU_71238	Group C	0.00175339	Bacteria	Bacillota	Clostridia	Lachnospirales	Lachnospiraceae	Oliverpabstia	Other	0.175339
OTU_61521	Group B	0.00172817	Bacteria	Bacillota	Bacilli	Bacillales	Bacillaceae	Bacillus	Other	0.172817
OTU_87867	Group C	0.00171668	Bacteria	Bacillota	Clostridia	Eubacteriales	Oscillospiraceae	Flavonifractor	Other	0.171668
OTU_47423	Group C	0.00169756	Bacteria	Bacillota	Clostridia	Lachnospirales	Lachnospiraceae	Merdimonas	Other	0.169756
OTU_69036	Group C	0.00169184	Bacteria	Actinomycetota	Actinomycetes	Mycobacteriales	Corynebacteriaceae	Corynebacterium	Other	0.169184
OTU_87272	Group B	0.00168856	Bacteria	Bacillota	Clostridia	Eubacteriales	Oscillospiraceae	Subdoligranulum	Other	0.168856
OTU_98189	Group C	0.00167	Bacteria	Bacillota	Clostridia	Eubacteriales	Oscillospiraceae	Anaerotruncus	Other	0.167
OTU_85798	Group C	0.00165929	Bacteria	Bacillota	Clostridia	Eubacteriales	Oscillospiraceae	Marseillibacter	Other	0.165929
OTU_119259	Group A	0.0016514	Bacteria	Bacillota	Clostridia	Eubacteriales	Oscillospiraceae	Papillibacter	Other	0.16514
OTU_95536	Group C	0.00164621	Bacteria	Bacillota	Clostridia	Lachnospirales	Lachnospiraceae	Tyzzerella	Other	0.164621
OTU_72896	Group A	0.00162597	Bacteria	Bacillota	Clostridia	Eubacteriales	Oscillospiraceae	Oscillibacter	Other	0.162597
OTU_117536	Group C	0.00161841	Bacteria	Bacillota	Clostridia	Eubacteriales	Oscillospiraceae	Faecalibacterium	Other	0.161841
OTU_80526	Group C	0.00161715	Bacteria	Bacillota	Clostridia	Eubacteriales	Oscillospiraceae	Ruminococcoides	Other	0.161715
OTU_86472	Group A	0.00157764	Bacteria	Bacillota	Clostridia	Eubacteriales	Butyricicoccaceae	Butyricicoccus	Other	0.157764
OTU_12627	Group B	0.00157761	Bacteria	Pseudomonadota	Gammaproteobacteria	Enterobacterales	Enterobacteriaceae	Trabulsiella	Other	0.157761
OTU_139543	Group C	0.00157082	Bacteria	Bacillota	Clostridia	Lachnospirales	Lachnospiraceae	Coprococcus	Other	0.157082
OTU_71903	Group A	0.001551	Bacteria	Bacillota	Clostridia	Eubacteriales	Eubacteriales incertae sedis	Massilistercora	Other	0.1551
OTU_108369	Group C	0.00154994	Bacteria	Bacillota	Clostridia	Eubacteriales	Oscillospiraceae	Sporobacter	Other	0.154994
OTU_73544	Group B	0.00154909	Bacteria	Bacillota	Clostridia	Eubacteriales	Oscillospiraceae	Gorbachella	Other	0.154909
OTU_104074	Group C	0.00154112	Bacteria	Bacillota	Clostridia	Eubacteriales	Oscillospiraceae	Vescimonas	Other	0.154112
OTU_77129	Group B	0.00153969	Bacteria	Bacillota	Clostridia	Lachnospirales	Lachnospiraceae	Blautia	Other	0.153969
OTU_99437	Group B	0.00153938	Bacteria	Bacillota	Clostridia	Lachnospirales	Lachnospiraceae	Gluceribacter	Other	0.153938
OTU_56706	Group B	0.0015377	Bacteria	Bacillota	Clostridia	Peptostreptococcales	Peptostreptococcaceae	Romboutsia	Other	0.15377
OTU_125560	Group C	0.00149647	Bacteria	FCB group	Bacteroidota/Chlorobiota group	Bacteroidota	Bacteroidia	Bacteroidales	Other	0.149647
OTU_77129	Group C	0.00149039	Bacteria	Bacillota	Clostridia	Lachnospirales	Lachnospiraceae	Blautia	Other	0.149039
OTU_91012	Group C	0.00148752	Bacteria	Bacillota	Clostridia	Eubacteriales	Oscillospiraceae	Pseudoflavonifractor	Other	0.148752
OTU_84471	Group A	0.0014788	Bacteria	Bacillota	Clostridia	Eubacteriales	Clostridiaceae	Clostridium	Other	0.14788
OTU_50296	Group B	0.00145002	Bacteria	Bacillota	Clostridia	Lachnospirales	Lachnospiraceae	Cuneatibacter	Other	0.145002
OTU_74772	Group A	0.00144861	Bacteria	Bacillota	Clostridia	Eubacteriales	Eubacteriaceae	Eubacterium	Other	0.144861
OTU_87208	Group A	0.00144149	Bacteria	Bacillota	Clostridia	Lachnospirales	Lachnospiraceae	Coprococcus	Other	0.144149
OTU_61521	Group A	0.00143497	Bacteria	Bacillota	Bacilli	Bacillales	Bacillaceae	Bacillus	Other	0.143497
OTU_60323	Group B	0.00143003	Bacteria	Bacillota	Clostridia	Eubacteriales	Oscillospiraceae	Acetivibrio	Other	0.143003
OTU_97112	Group B	0.00142529	Bacteria	Bacillota	Clostridia	Eubacteriales	Aristaeellaceae	Aristaeella	Other	0.142529
OTU_63053	Group C	0.00141894	Bacteria	Bacillota	Clostridia	Eubacteriales	Oscillospiraceae	Solibaculum	Other	0.141894
OTU_84990	Group C	0.00139848	Bacteria	Bacillota	Clostridia	Eubacteriales	Oscillospiraceae	Ruminiclostridium	Other	0.139848
OTU_74799	Group C	0.00139018	Bacteria	Bacillota	Clostridia	Lachnospirales	Lachnospiraceae	Anaerosacchariphilus	Other	0.139018
OTU_109718	Group C	0.00137201	Bacteria	Bacillota	Clostridia	Eubacteriales	Oscillospiraceae	Ruminiclostridium	Other	0.137201
OTU_63053	Group A	0.00136935	Bacteria	Bacillota	Clostridia	Eubacteriales	Oscillospiraceae	Solibaculum	Other	0.136935
OTU_96457	Group C	0.00134549	Bacteria	Bacillota	Clostridia	Eubacteriales	Aristaeellaceae	Aristaeella	Other	0.134549
OTU_95536	Group A	0.00134308	Bacteria	Bacillota	Clostridia	Lachnospirales	Lachnospiraceae	Tyzzerella	Other	0.134308
OTU_38023	Group A	0.00132653	Bacteria	Bacillota	Clostridia	Eubacteriales	Oscillospiraceae	Ruminococcus	Other	0.132653
OTU_38023	Group B	0.00131772	Bacteria	Bacillota	Clostridia	Eubacteriales	Oscillospiraceae	Ruminococcus	Other	0.131772
OTU_90478	Group A	0.00131669	Bacteria	Bacillota	Clostridia	Eubacteriales	Eubacteriaceae	Eubacterium	Other	0.131669
OTU_84471	Group B	0.00131056	Bacteria	Bacillota	Clostridia	Eubacteriales	Clostridiaceae	Clostridium	Other	0.131056
OTU_88100	Group B	0.00130459	Bacteria	Bacillota	Clostridia	Lachnospirales	Lachnospiraceae	Roseburia	Other	0.130459
OTU_84560	Group A	0.00127373	Bacteria	Bacillota	Clostridia	Eubacteriales	Butyricicoccaceae	Intestinibacillus	Other	0.127373
OTU_90671	Group C	0.00126384	Bacteria	Bacillota	Clostridia	Eubacteriales	Acutalibacteraceae	Acutalibacter	Other	0.126384
OTU_79347	Group A	0.0012619	Bacteria	Bacillota	Clostridia	Eubacteriales	Oscillospiraceae	Vescimonas	Other	0.12619
OTU_87867	Group B	0.00125509	Bacteria	Bacillota	Clostridia	Eubacteriales	Oscillospiraceae	Flavonifractor	Other	0.125509
OTU_57350	Group B	0.00125491	Bacteria	Cyanobacteriota/Melainabacteria group	Cyanobacteriota	Cyanophyceae	Gloeobacterales	Gloeobacteraceae	Other	0.125491
OTU_113394	Group C	0.00125392	Bacteria	Bacillota	Clostridia	Eubacteriales	Oscillospiraceae	Faecalibacterium	Other	0.125392
OTU_106359	Group B	0.00124743	Bacteria	Bacillota	Clostridia	Lachnospirales	Lachnospiraceae	Lacrimispora	Other	0.124743
OTU_109796	Group B	0.00123821	Bacteria	Bacillota	Clostridia	Eubacteriales	Clostridiaceae	Mordavella	Other	0.123821
OTU_128212	Group C	0.00123744	Bacteria	Bacillota	Clostridia	Lachnospirales	Lachnospiraceae	Enterocloster	Other	0.123744
OTU_104826	Group A	0.00123338	Bacteria	Bacillota	Clostridia	Eubacteriales	Oscillospiraceae	Anaerotruncus	Other	0.123338
OTU_128212	Group B	0.00122189	Bacteria	Bacillota	Clostridia	Lachnospirales	Lachnospiraceae	Enterocloster	Other	0.122189
OTU_56289	Group B	0.00121344	Bacteria	Bacillota	Bacilli	Lactobacillales	Lactobacillaceae	Lactobacillus	Other	0.121344
OTU_71238	Group B	0.00121341	Bacteria	Bacillota	Clostridia	Lachnospirales	Lachnospiraceae	Oliverpabstia	Other	0.121341
OTU_91012	Group B	0.00120719	Bacteria	Bacillota	Clostridia	Eubacteriales	Oscillospiraceae	Pseudoflavonifractor	Other	0.120719
OTU_50296	Group A	0.00120634	Bacteria	Bacillota	Clostridia	Lachnospirales	Lachnospiraceae	Cuneatibacter	Other	0.120634
OTU_74799	Group A	0.00120285	Bacteria	Bacillota	Clostridia	Lachnospirales	Lachnospiraceae	Anaerosacchariphilus	Other	0.120285
OTU_85798	Group B	0.00119587	Bacteria	Bacillota	Clostridia	Eubacteriales	Oscillospiraceae	Marseillibacter	Other	0.119587
OTU_74721	Group C	0.00119496	Bacteria	Bacillota	Clostridia	Eubacteriales	Clostridiaceae	Massilioclostridium	Other	0.119496
OTU_76140	Group C	0.00117828	Bacteria	Bacillota	Clostridia	Eubacteriales	Oscillospiraceae	Oscillospiraceae incertae sedis	Other	0.117828
OTU_84560	Group C	0.00117708	Bacteria	Bacillota	Clostridia	Eubacteriales	Butyricicoccaceae	Intestinibacillus	Other	0.117708
OTU_104074	Group A	0.00114843	Bacteria	Bacillota	Clostridia	Eubacteriales	Oscillospiraceae	Vescimonas	Other	0.114843
OTU_121505	Group A	0.00114358	Bacteria	Cyanobacteriota/Melainabacteria group	Cyanobacteriota	Cyanophyceae	Oculatellales	Oculatellaceae	Other	0.114358
OTU_109796	Group C	0.00113909	Bacteria	Bacillota	Clostridia	Eubacteriales	Clostridiaceae	Mordavella	Other	0.113909
OTU_117720	Group C	0.00112926	Bacteria	Bacillota	Clostridia	Eubacteriales	Acutalibacteraceae	Caproicibacter	Other	0.112926
OTU_61521	Group C	0.00111844	Bacteria	Bacillota	Bacilli	Bacillales	Bacillaceae	Bacillus	Other	0.111844
OTU_128716	Group C	0.0011143	Bacteria	Bacillota	Clostridia	Lachnospirales	Lachnospiraceae	Enterocloster	Other	0.11143
OTU_12627	Group C	0.00111088	Bacteria	Pseudomonadota	Gammaproteobacteria	Enterobacterales	Enterobacteriaceae	Trabulsiella	Other	0.111088
OTU_126014	Group A	0.001109	Bacteria	Bacillota	Clostridia	Christensenellales	Christensenellaceae	Guopingia	Other	0.1109
OTU_73145	Group B	0.00110816	Bacteria	Bacillota	Bacilli	Bacillales	Bacillaceae	Bacillus	Other	0.110816
OTU_119259	Group C	0.00110595	Bacteria	Bacillota	Clostridia	Eubacteriales	Oscillospiraceae	Papillibacter	Other	0.110595
OTU_104074	Group B	0.00109156	Bacteria	Bacillota	Clostridia	Eubacteriales	Oscillospiraceae	Vescimonas	Other	0.109156
OTU_74969	Group C	0.00108561	Bacteria	Bacillota	Clostridia	Lachnospirales	Lachnospiraceae	Catenibacillus	Other	0.108561
OTU_47423	Group B	0.00108345	Bacteria	Bacillota	Clostridia	Lachnospirales	Lachnospiraceae	Merdimonas	Other	0.108345
OTU_91836	Group A	0.00107499	Bacteria	Bacillota	Clostridia	Eubacteriales	Acutalibacteraceae	Pseudoruminococcus	Other	0.107499
OTU_121505	Group C	0.00107271	Bacteria	Cyanobacteriota/Melainabacteria group	Cyanobacteriota	Cyanophyceae	Oculatellales	Oculatellaceae	Other	0.107271
OTU_125766	Group B	0.00106811	Bacteria	Bacillota	Clostridia	Christensenellales	Christensenellaceae	Gehongia	Other	0.106811
OTU_134863	Group C	0.00106667	Bacteria	Bacillota	Clostridia	Peptostreptococcales	Peptostreptococcaceae	Romboutsia	Other	0.106667
OTU_56082	Group C	0.00106275	Bacteria	Bacillota	Clostridia	Christensenellales	Christensenellaceae	Christensenella	Other	0.106275
OTU_106359	Group C	0.0010576	Bacteria	Bacillota	Clostridia	Lachnospirales	Lachnospiraceae	Lacrimispora	Other	0.10576
OTU_94229	Group C	0.00105257	Bacteria	Bacillota	Clostridia	Eubacteriales	Oscillospiraceae	Lawsonibacter	Other	0.105257
OTU_79347	Group C	0.00102785	Bacteria	Bacillota	Clostridia	Eubacteriales	Oscillospiraceae	Vescimonas	Other	0.102785
OTU_105550	Group A	0.0010068	Bacteria	Pseudomonadota	Gammaproteobacteria	Enterobacterales	Enterobacteriaceae	Escherichia	Other	0.10068
OTU_120584	Group C	0.00100531	Bacteria	Bacillota	Clostridia	Eubacteriales	Oscillospiraceae	Acetivibrio	Other	0.100531
OTU_124927	Group B	0.00100439	Bacteria	Bacillota	Clostridia	Christensenellales	Christensenellaceae	Luoshenia	Other	0.100439
OTU_74799	Group B	0.00100376	Bacteria	Bacillota	Clostridia	Lachnospirales	Lachnospiraceae	Anaerosacchariphilus	Other	0.100376
OTU_87848	Group C	0.00100004	Bacteria	Bacillota	Clostridia	Eubacteriales	Oscillospiraceae	Anaerotruncus	Other	0.100004
OTU_47423	Group A	0.000990308	Bacteria	Bacillota	Clostridia	Lachnospirales	Lachnospiraceae	Merdimonas	Other	0.0990308
OTU_77988	Group A	0.000988505	Bacteria	Bacillota	Clostridia	Eubacteriales	Oscillospiraceae	Drancourtella	Other	0.0988505
OTU_127339	Group B	0.000987843	Bacteria	Bacillota	Clostridia	Eubacteriales	Oscillospiraceae	Provencibacterium	Other	0.0987843
OTU_78987	Group C	0.000987046	Bacteria	Bacillota	Clostridia	Lachnospirales	Lachnospiraceae	Eisenbergiella	Other	0.0987046
OTU_169570	Group B	0.000986267	Bacteria	Cyanobacteriota/Melainabacteria group	Cyanobacteriota	Cyanophyceae	Nostocales	Rivulariaceae	Other	0.0986267
OTU_127339	Group C	0.000969869	Bacteria	Bacillota	Clostridia	Eubacteriales	Oscillospiraceae	Provencibacterium	Other	0.0969869
OTU_117536	Group B	0.00094578	Bacteria	Bacillota	Clostridia	Eubacteriales	Oscillospiraceae	Faecalibacterium	Other	0.094578
OTU_95536	Group B	0.000937464	Bacteria	Bacillota	Clostridia	Lachnospirales	Lachnospiraceae	Tyzzerella	Other	0.0937464
OTU_107454	Group C	0.000933767	Bacteria	Bacillota	Clostridia	Eubacteriales	Butyricicoccaceae	Butyricicoccus	Other	0.0933767
OTU_104292	Group A	0.00093284	Bacteria	Bacillota	Clostridia	Eubacteriales	Oscillospiraceae	Dysosmobacter	Other	0.093284
OTU_119259	Group B	0.000931282	Bacteria	Bacillota	Clostridia	Eubacteriales	Oscillospiraceae	Papillibacter	Other	0.0931282
OTU_96457	Group A	0.000930948	Bacteria	Bacillota	Clostridia	Eubacteriales	Aristaeellaceae	Aristaeella	Other	0.0930948
OTU_100373	Group B	0.00092338	Bacteria	Bacillota	Clostridia	Lachnospirales	Lachnospiraceae	Anaerostipes	Other	0.092338
OTU_117720	Group B	0.000922335	Bacteria	Bacillota	Clostridia	Eubacteriales	Acutalibacteraceae	Caproicibacter	Other	0.0922335
OTU_128212	Group A	0.000914668	Bacteria	Bacillota	Clostridia	Lachnospirales	Lachnospiraceae	Enterocloster	Other	0.0914668
OTU_87068	Group A	0.000905478	Bacteria	Bacillota	Clostridia	Eubacteriales	Eubacteriales incertae sedis	Evtepia	Other	0.0905478
OTU_74721	Group B	0.000900013	Bacteria	Bacillota	Clostridia	Eubacteriales	Clostridiaceae	Massilioclostridium	Other	0.0900013
OTU_32076	Group A	0.000892805	Bacteria	Bacillota	Clostridia	Monoglobales	Monoglobaceae	Monoglobus	Other	0.0892805
OTU_76140	Group B	0.000890895	Bacteria	Bacillota	Clostridia	Eubacteriales	Oscillospiraceae	Oscillospiraceae incertae sedis	Other	0.0890895
OTU_90478	Group B	0.000889535	Bacteria	Bacillota	Clostridia	Eubacteriales	Eubacteriaceae	Eubacterium	Other	0.0889535
OTU_63053	Group B	0.000882755	Bacteria	Bacillota	Clostridia	Eubacteriales	Oscillospiraceae	Solibaculum	Other	0.0882755
OTU_99437	Group C	0.000882052	Bacteria	Bacillota	Clostridia	Lachnospirales	Lachnospiraceae	Gluceribacter	Other	0.0882052
OTU_87068	Group C	0.00088127	Bacteria	Bacillota	Clostridia	Eubacteriales	Eubacteriales incertae sedis	Evtepia	Other	0.088127
OTU_84471	Group C	0.00088106	Bacteria	Bacillota	Clostridia	Eubacteriales	Clostridiaceae	Clostridium	Other	0.088106
OTU_56706	Group C	0.000874811	Bacteria	Bacillota	Clostridia	Peptostreptococcales	Peptostreptococcaceae	Romboutsia	Other	0.0874811
OTU_117536	Group A	0.000864407	Bacteria	Bacillota	Clostridia	Eubacteriales	Oscillospiraceae	Faecalibacterium	Other	0.0864407
OTU_50296	Group C	0.000855554	Bacteria	Bacillota	Clostridia	Lachnospirales	Lachnospiraceae	Cuneatibacter	Other	0.0855554
OTU_71238	Group A	0.000854815	Bacteria	Bacillota	Clostridia	Lachnospirales	Lachnospiraceae	Oliverpabstia	Other	0.0854815
OTU_86089	Group C	0.000852893	Bacteria	Bacillota	Clostridia	Lachnospirales	Lachnospiraceae	Anaerobutyricum	Other	0.0852893
OTU_84560	Group B	0.000843662	Bacteria	Bacillota	Clostridia	Eubacteriales	Butyricicoccaceae	Intestinibacillus	Other	0.0843662
OTU_90478	Group C	0.000841162	Bacteria	Bacillota	Clostridia	Eubacteriales	Eubacteriaceae	Eubacterium	Other	0.0841162
OTU_120584	Group A	0.000836377	Bacteria	Bacillota	Clostridia	Eubacteriales	Oscillospiraceae	Acetivibrio	Other	0.0836377
OTU_100373	Group C	0.000827773	Bacteria	Bacillota	Clostridia	Lachnospirales	Lachnospiraceae	Anaerostipes	Other	0.0827773
OTU_91836	Group C	0.000820718	Bacteria	Bacillota	Clostridia	Eubacteriales	Acutalibacteraceae	Pseudoruminococcus	Other	0.0820718
OTU_72556	Group C	0.000818055	Bacteria	Bacillota	Clostridia	Lachnospirales	Lachnospiraceae	Blautia	Other	0.0818055
OTU_113394	Group B	0.000817055	Bacteria	Bacillota	Clostridia	Eubacteriales	Oscillospiraceae	Faecalibacterium	Other	0.0817055
OTU_111094	Group C	0.000808516	Bacteria	Bacillota	Clostridia	Lachnospirales	Lachnospiraceae	Eisenbergiella	Other	0.0808516
OTU_48518	Group A	0.000804403	Bacteria	Bacillota	Clostridia	Lachnospirales	Lachnospiraceae	Faecalicatena	Other	0.0804403
OTU_114614	Group B	0.000801079	Bacteria	Bacillota	Erysipelotrichia	Erysipelotrichales	Erysipelotrichaceae	Merdibacter	Other	0.0801079
OTU_148666	Group C	0.000798591	Bacteria	Bacillota	Clostridia	Lachnospirales	Lachnospiraceae	Lacrimispora	Other	0.0798591
OTU_109796	Group A	0.000797974	Bacteria	Bacillota	Clostridia	Eubacteriales	Clostridiaceae	Mordavella	Other	0.0797974
OTU_104292	Group C	0.000797116	Bacteria	Bacillota	Clostridia	Eubacteriales	Oscillospiraceae	Dysosmobacter	Other	0.0797116
OTU_125560	Group B	0.000794753	Bacteria	FCB group	Bacteroidota/Chlorobiota group	Bacteroidota	Bacteroidia	Bacteroidales	Other	0.0794753
OTU_82604	Group B	0.000793709	Bacteria	Bacillota	Clostridia	Lachnospirales	Lachnospiraceae	Faecalicatena	Other	0.0793709
OTU_114614	Group C	0.000784815	Bacteria	Bacillota	Erysipelotrichia	Erysipelotrichales	Erysipelotrichaceae	Merdibacter	Other	0.0784815
OTU_105314	Group B	0.000784762	Bacteria	Bacillota	Clostridia	Lachnospirales	Anaerotignaceae	Anaerotignum	Other	0.0784762
OTU_119456	Group B	0.00078427	Bacteria	Pseudomonadota	Gammaproteobacteria	Enterobacterales	Enterobacteriaceae	Phytobacter	Other	0.078427
OTU_86089	Group A	0.000776039	Bacteria	Bacillota	Clostridia	Lachnospirales	Lachnospiraceae	Anaerobutyricum	Other	0.0776039
OTU_124927	Group C	0.000772678	Bacteria	Bacillota	Clostridia	Christensenellales	Christensenellaceae	Luoshenia	Other	0.0772678
OTU_90671	Group B	0.000769916	Bacteria	Bacillota	Clostridia	Eubacteriales	Acutalibacteraceae	Acutalibacter	Other	0.0769916
OTU_78987	Group B	0.00076244	Bacteria	Bacillota	Clostridia	Lachnospirales	Lachnospiraceae	Eisenbergiella	Other	0.076244
OTU_128716	Group A	0.000760402	Bacteria	Bacillota	Clostridia	Lachnospirales	Lachnospiraceae	Enterocloster	Other	0.0760402
OTU_48518	Group B	0.000757934	Bacteria	Bacillota	Clostridia	Lachnospirales	Lachnospiraceae	Faecalicatena	Other	0.0757934
OTU_134863	Group A	0.000755915	Bacteria	Bacillota	Clostridia	Peptostreptococcales	Peptostreptococcaceae	Romboutsia	Other	0.0755915
OTU_56082	Group B	0.000752797	Bacteria	Bacillota	Clostridia	Christensenellales	Christensenellaceae	Christensenella	Other	0.0752797
OTU_135643	Group B	0.000751437	Bacteria	Bacillota	Clostridia	Lachnospirales	Lachnospiraceae	Faecalicatena	Other	0.0751437
OTU_104826	Group C	0.000744101	Bacteria	Bacillota	Clostridia	Eubacteriales	Oscillospiraceae	Anaerotruncus	Other	0.0744101
OTU_123696	Group C	0.000739249	Bacteria	Bacillota	Clostridia	Eubacteriales	Oscillospiraceae	Ruminococcus	Other	0.0739249
OTU_99437	Group A	0.00073882	Bacteria	Bacillota	Clostridia	Lachnospirales	Lachnospiraceae	Gluceribacter	Other	0.073882
OTU_131273	Group B	0.0007368	Bacteria	Bacillota	Clostridia	Peptostreptococcales	Peptostreptococcaceae	Paraclostridium	Other	0.07368
OTU_128816	Group A	0.000728235	Bacteria	Bacillota	Clostridia	Lachnospirales	Lachnospiraceae	Lachnoclostridium	Other	0.0728235
OTU_88100	Group C	0.000720797	Bacteria	Bacillota	Clostridia	Lachnospirales	Lachnospiraceae	Roseburia	Other	0.0720797
OTU_27156	Group A	0.000715279	Bacteria	Bacillota	Clostridia	Lachnospirales	Lachnospiraceae	Eshraghiella	Other	0.0715279
OTU_125766	Group A	0.000705369	Bacteria	Bacillota	Clostridia	Christensenellales	Christensenellaceae	Gehongia	Other	0.0705369
OTU_74969	Group B	0.00068824	Bacteria	Bacillota	Clostridia	Lachnospirales	Lachnospiraceae	Catenibacillus	Other	0.068824
OTU_102305	Group C	0.000674726	Bacteria	Bacillota	Clostridia	Eubacteriales	Oscillospiraceae	Massiliimalia	Other	0.0674726
OTU_105314	Group A	0.000666703	Bacteria	Bacillota	Clostridia	Lachnospirales	Anaerotignaceae	Anaerotignum	Other	0.0666703
OTU_169570	Group C	0.000663438	Bacteria	Cyanobacteriota/Melainabacteria group	Cyanobacteriota	Cyanophyceae	Nostocales	Rivulariaceae	Other	0.0663438
OTU_68025	Group A	0.000661049	Bacteria	Pseudomonadota	Gammaproteobacteria	Enterobacterales	Enterobacteriaceae	Shigella	Other	0.0661049
OTU_73752	Group A	0.000658047	Bacteria	Bacillota	Clostridia	Eubacteriales	Oscillospiraceae	Paludihabitans	Other	0.0658047
OTU_125766	Group C	0.000651608	Bacteria	Bacillota	Clostridia	Christensenellales	Christensenellaceae	Gehongia	Other	0.0651608
OTU_135643	Group C	0.000643852	Bacteria	Bacillota	Clostridia	Lachnospirales	Lachnospiraceae	Faecalicatena	Other	0.0643852
OTU_79347	Group B	0.000640941	Bacteria	Bacillota	Clostridia	Eubacteriales	Oscillospiraceae	Vescimonas	Other	0.0640941
OTU_106257	Group C	0.000639514	Bacteria	Bacillota	Clostridia	Eubacteriales	Eubacteriales incertae sedis	Intestinimonas	Other	0.0639514
OTU_65876	Group B	0.000638774	Bacteria	Pseudomonadota	Gammaproteobacteria	Enterobacterales	Enterobacteriaceae	Enterobacter	Other	0.0638774
OTU_80526	Group B	0.000637972	Bacteria	Bacillota	Clostridia	Eubacteriales	Oscillospiraceae	Ruminococcoides	Other	0.0637972
OTU_73145	Group A	0.000636823	Bacteria	Bacillota	Bacilli	Bacillales	Bacillaceae	Bacillus	Other	0.0636823
OTU_56082	Group A	0.000633418	Bacteria	Bacillota	Clostridia	Christensenellales	Christensenellaceae	Christensenella	Other	0.0633418
OTU_74772	Group B	0.000632105	Bacteria	Bacillota	Clostridia	Eubacteriales	Eubacteriaceae	Eubacterium	Other	0.0632105
OTU_128816	Group B	0.000630983	Bacteria	Bacillota	Clostridia	Lachnospirales	Lachnospiraceae	Lachnoclostridium	Other	0.0630983
OTU_123696	Group A	0.00062435	Bacteria	Bacillota	Clostridia	Eubacteriales	Oscillospiraceae	Ruminococcus	Other	0.062435
OTU_119456	Group C	0.000622724	Bacteria	Pseudomonadota	Gammaproteobacteria	Enterobacterales	Enterobacteriaceae	Phytobacter	Other	0.0622724
OTU_11898	Group A	0.000621785	Bacteria	Bacillota	Clostridia	Eubacteriales	Oscillospiraceae	Oscillospiraceae incertae sedis	Other	0.0621785
OTU_102767	Group C	0.000619159	Bacteria	Cyanobacteriota/Melainabacteria group	Candidatus Melainabacteria	Vampirovibriophyceae	Vampirovibrionales	Vampirovibrio	Other	0.0619159
OTU_94229	Group B	0.000615301	Bacteria	Bacillota	Clostridia	Eubacteriales	Oscillospiraceae	Lawsonibacter	Other	0.0615301
OTU_48150	Group C	0.000612303	Bacteria	Bacillota	Clostridia	Eubacteriales	Oscillospiraceae	Ruminiclostridium	Other	0.0612303
OTU_124927	Group A	0.000602085	Bacteria	Bacillota	Clostridia	Christensenellales	Christensenellaceae	Luoshenia	Other	0.0602085
OTU_84990	Group B	0.000599713	Bacteria	Bacillota	Clostridia	Eubacteriales	Oscillospiraceae	Ruminiclostridium	Other	0.0599713
OTU_48150	Group A	0.000599203	Bacteria	Bacillota	Clostridia	Eubacteriales	Oscillospiraceae	Ruminiclostridium	Other	0.0599203
OTU_56289	Group A	0.000590459	Bacteria	Bacillota	Bacilli	Lactobacillales	Lactobacillaceae	Lactobacillus	Other	0.0590459
OTU_128268	Group C	0.000586523	Bacteria	Bacillota	Clostridia	Lachnospirales	Lachnospiraceae	Waltera	Other	0.0586523
OTU_93023	Group C	0.00058146	Bacteria	Bacillota	Clostridia	Lachnospirales	Lachnospiraceae	Lachnoclostridium	Other	0.058146
OTU_107454	Group A	0.000576859	Bacteria	Bacillota	Clostridia	Eubacteriales	Butyricicoccaceae	Butyricicoccus	Other	0.0576859
OTU_107454	Group B	0.000575892	Bacteria	Bacillota	Clostridia	Eubacteriales	Butyricicoccaceae	Butyricicoccus	Other	0.0575892
OTU_56706	Group A	0.000575777	Bacteria	Bacillota	Clostridia	Peptostreptococcales	Peptostreptococcaceae	Romboutsia	Other	0.0575777
OTU_109718	Group B	0.000574737	Bacteria	Bacillota	Clostridia	Eubacteriales	Oscillospiraceae	Ruminiclostridium	Other	0.0574737
OTU_106257	Group B	0.000574533	Bacteria	Bacillota	Clostridia	Eubacteriales	Eubacteriales incertae sedis	Intestinimonas	Other	0.0574533
OTU_128268	Group A	0.000573648	Bacteria	Bacillota	Clostridia	Lachnospirales	Lachnospiraceae	Waltera	Other	0.0573648
OTU_125560	Group A	0.000572755	Bacteria	FCB group	Bacteroidota/Chlorobiota group	Bacteroidota	Bacteroidia	Bacteroidales	Other	0.0572755
OTU_53838	Group A	0.00057168	Bacteria	Bacillota	Clostridia	Lachnospirales	Lachnospiraceae	Dorea	Other	0.057168
OTU_73145	Group C	0.000568742	Bacteria	Bacillota	Bacilli	Bacillales	Bacillaceae	Bacillus	Other	0.0568742
OTU_54949	Group A	0.000566434	Bacteria	Bacillota	Clostridia	Eubacteriales	Oscillospiraceae	Anaerobacterium	Other	0.0566434
OTU_128017	Group C	0.000562304	Bacteria	Bacillota	Clostridia	Lachnospirales	Lachnospiraceae	Anaerotaenia	Other	0.0562304
OTU_126975	Group C	0.000558817	Bacteria	Mycoplasmatota	Mollicutes	Anaeroplasmatales	Anaeroplasmataceae	Anaeroplasma	Other	0.0558817
OTU_56280	Group B	0.000558188	Bacteria	Bacillota	Clostridia	Christensenellales	Christensenellaceae	Christensenella	Other	0.0558188
OTU_62012	Group A	0.000555157	Bacteria	Bacillota	Clostridia	Caldicoprobacterales	Xylanivirgaceae	Xylanivirga	Other	0.0555157
OTU_27156	Group B	0.000543722	Bacteria	Bacillota	Clostridia	Lachnospirales	Lachnospiraceae	Eshraghiella	Other	0.0543722
OTU_140612	Group B	0.000542495	Bacteria	Bacillota	Erysipelotrichia	Erysipelotrichales	Coprobacillaceae	Thomasclavelia	Other	0.0542495
OTU_114740	Group C	0.000540176	Bacteria	Bacillota	Clostridia	Lachnospirales	Lachnospiraceae	Diplocloster	Other	0.0540176
OTU_148666	Group A	0.00053607	Bacteria	Bacillota	Clostridia	Lachnospirales	Lachnospiraceae	Lacrimispora	Other	0.053607
OTU_86089	Group B	0.000535505	Bacteria	Bacillota	Clostridia	Lachnospirales	Lachnospiraceae	Anaerobutyricum	Other	0.0535505
OTU_82604	Group C	0.000530658	Bacteria	Bacillota	Clostridia	Lachnospirales	Lachnospiraceae	Faecalicatena	Other	0.0530658
OTU_68655	Group B	0.000527156	Bacteria	Pseudomonadota	Gammaproteobacteria	Enterobacterales	Enterobacteriaceae	Citrobacter	Other	0.0527156
OTU_53838	Group B	0.000526951	Bacteria	Bacillota	Clostridia	Lachnospirales	Lachnospiraceae	Dorea	Other	0.0526951
OTU_32076	Group C	0.000522318	Bacteria	Bacillota	Clostridia	Monoglobales	Monoglobaceae	Monoglobus	Other	0.0522318
OTU_70109	Group A	0.000520746	Bacteria	Bacillota	Clostridia	Eubacteriales	Oscillospiraceae	Ructibacterium	Other	0.0520746
OTU_82604	Group A	0.000520702	Bacteria	Bacillota	Clostridia	Lachnospirales	Lachnospiraceae	Faecalicatena	Other	0.0520702
OTU_109970	Group A	0.000519542	Bacteria	Bacillota	Clostridia	Eubacteriales	Oscillospiraceae	Saccharofermentans	Other	0.0519542
OTU_27869	Group A	0.000518424	Bacteria	Pseudomonadota	Gammaproteobacteria	Enterobacterales	Enterobacteriaceae	Shigella	Other	0.0518424
OTU_88100	Group A	0.000512159	Bacteria	Bacillota	Clostridia	Lachnospirales	Lachnospiraceae	Roseburia	Other	0.0512159
OTU_104292	Group B	0.000509517	Bacteria	Bacillota	Clostridia	Eubacteriales	Oscillospiraceae	Dysosmobacter	Other	0.0509517
OTU_123696	Group B	0.00050218	Bacteria	Bacillota	Clostridia	Eubacteriales	Oscillospiraceae	Ruminococcus	Other	0.050218
OTU_114740	Group A	0.00050101	Bacteria	Bacillota	Clostridia	Lachnospirales	Lachnospiraceae	Diplocloster	Other	0.050101
OTU_109970	Group C	0.000496097	Bacteria	Bacillota	Clostridia	Eubacteriales	Oscillospiraceae	Saccharofermentans	Other	0.0496097
OTU_79759	Group A	0.000491503	Bacteria	Bacillota	Clostridia	Lachnospirales	Lachnospiraceae	Fusicatenibacter	Other	0.0491503
OTU_77796	Group A	0.000486008	Bacteria	Bacillota	Clostridia	Eubacteriales	Oscillospiraceae	Pusillibacter	Other	0.0486008
OTU_136149	Group C	0.000479736	Bacteria	Pseudomonadota	Gammaproteobacteria	Enterobacterales	Enterobacteriaceae	Escherichia	Other	0.0479736
OTU_148666	Group B	0.000479083	Bacteria	Bacillota	Clostridia	Lachnospirales	Lachnospiraceae	Lacrimispora	Other	0.0479083
OTU_57350	Group C	0.000478337	Bacteria	Cyanobacteriota/Melainabacteria group	Cyanobacteriota	Cyanophyceae	Gloeobacterales	Gloeobacteraceae	Other	0.0478337
OTU_67642	Group B	0.000477728	Bacteria	Bacillota	Clostridia	Lachnospirales	Lachnospiraceae	Blautia	Other	0.0477728
OTU_10069	Group B	0.000477098	Bacteria	Bacillota	Clostridia	Eubacteriales	Acutalibacteraceae	Caproiciproducens	Other	0.0477098
OTU_170851	Group B	0.000477098	Bacteria	Bacillota	Bacilli	Lactobacillales	Lactobacillaceae	Lactobacillus	Other	0.0477098
OTU_77814	Group A	0.000474379	Bacteria	Pseudomonadota	Gammaproteobacteria	Enterobacterales	Enterobacteriaceae	Atlantibacter	Other	0.0474379
OTU_125112	Group C	0.000472495	Bacteria	Bacillota	Clostridia	Eubacteriales	Clostridiaceae	Clostridium	Other	0.0472495
OTU_136149	Group B	0.000469412	Bacteria	Pseudomonadota	Gammaproteobacteria	Enterobacterales	Enterobacteriaceae	Escherichia	Other	0.0469412
OTU_121223	Group B	0.000461273	Bacteria	Bacillota	Clostridia	Eubacteriales	Eubacteriales incertae sedis	Eubacteriales Family XIII. Incertae Sedis	Other	0.0461273
OTU_66644	Group B	0.000460858	Bacteria	Pseudomonadota	Gammaproteobacteria	Gammaproteobacteria incertae sedis	Alkalimonas	Alkalimonas delamerensis	Other	0.0460858
OTU_77796	Group C	0.000458696	Bacteria	Bacillota	Clostridia	Eubacteriales	Oscillospiraceae	Pusillibacter	Other	0.0458696
OTU_117715	Group A	0.000456011	Bacteria	Bacillota	Clostridia	Eubacteriales	Oscillospiraceae	Scatolibacter	Other	0.0456011
OTU_99046	Group A	0.000448991	Bacteria	Bacillota	Clostridia	Eubacteriales	Oscillospiraceae	Massiliimalia	Other	0.0448991
OTU_65876	Group C	0.000448365	Bacteria	Pseudomonadota	Gammaproteobacteria	Enterobacterales	Enterobacteriaceae	Enterobacter	Other	0.0448365
OTU_120584	Group B	0.000443805	Bacteria	Bacillota	Clostridia	Eubacteriales	Oscillospiraceae	Acetivibrio	Other	0.0443805
OTU_106809	Group C	0.000442621	Bacteria	Bacillota	Clostridia	Lachnospirales	Lachnospiraceae	Blautia	Other	0.0442621
OTU_79178	Group B	0.000437308	Bacteria	Bacillota	Clostridia	Lachnospirales	Lachnospiraceae	Qiania	Other	0.0437308
OTU_106809	Group A	0.000434426	Bacteria	Bacillota	Clostridia	Lachnospirales	Lachnospiraceae	Blautia	Other	0.0434426
OTU_56671	Group A	0.000434108	Bacteria	Bacillota	Clostridia	Eubacteriales	Oscillospiraceae	Congzhengia	Other	0.0434108
OTU_11898	Group C	0.000432279	Bacteria	Bacillota	Clostridia	Eubacteriales	Oscillospiraceae	Oscillospiraceae incertae sedis	Other	0.0432279
OTU_170851	Group C	0.000430716	Bacteria	Bacillota	Bacilli	Lactobacillales	Lactobacillaceae	Lactobacillus	Other	0.0430716
OTU_113087	Group B	0.000429307	Bacteria	Bacillota	Clostridia	Eubacteriales	Eubacteriaceae	Anaerofustis	Other	0.0429307
OTU_75336	Group C	0.000429032	Bacteria	Bacillota	Clostridia	Eubacteriales	Oscillospiraceae	Pygmaiobacter	Other	0.0429032
OTU_104885	Group C	0.00042703	Bacteria	Bacillota	Clostridia	Lachnospirales	Lachnospiraceae	Blautia	Other	0.042703
OTU_89872	Group B	0.000420504	Bacteria	Bacillota	Clostridia	Lachnospirales	Lachnospiraceae	Enterocloster	Other	0.0420504
OTU_105314	Group C	0.000415322	Bacteria	Bacillota	Clostridia	Lachnospirales	Anaerotignaceae	Anaerotignum	Other	0.0415322
OTU_74969	Group A	0.000414736	Bacteria	Bacillota	Clostridia	Lachnospirales	Lachnospiraceae	Catenibacillus	Other	0.0414736
OTU_132916	Group B	0.000412995	Bacteria	Bacillota	Clostridia	Eubacteriales	Clostridiaceae	Falcatimonas	Other	0.0412995
OTU_66710	Group B	0.000412155	Bacteria	Pseudomonadota	Gammaproteobacteria	Enterobacterales	Yersiniaceae	Yersinia	Other	0.0412155
OTU_96430	Group A	0.000412087	Bacteria	Bacillota	Clostridia	Lachnospirales	Lachnospiraceae	Lacrimispora	Other	0.0412087
OTU_32076	Group B	0.00041195	Bacteria	Bacillota	Clostridia	Monoglobales	Monoglobaceae	Monoglobus	Other	0.041195
OTU_108369	Group B	0.000406669	Bacteria	Bacillota	Clostridia	Eubacteriales	Oscillospiraceae	Sporobacter	Other	0.0406669
OTU_91836	Group B	0.00040569	Bacteria	Bacillota	Clostridia	Eubacteriales	Acutalibacteraceae	Pseudoruminococcus	Other	0.040569
OTU_109970	Group B	0.000404364	Bacteria	Bacillota	Clostridia	Eubacteriales	Oscillospiraceae	Saccharofermentans	Other	0.0404364
OTU_27156	Group C	0.000400225	Bacteria	Bacillota	Clostridia	Lachnospirales	Lachnospiraceae	Eshraghiella	Other	0.0400225
OTU_96430	Group C	0.000394878	Bacteria	Bacillota	Clostridia	Lachnospirales	Lachnospiraceae	Lacrimispora	Other	0.0394878
OTU_113394	Group A	0.000393237	Bacteria	Bacillota	Clostridia	Eubacteriales	Oscillospiraceae	Faecalibacterium	Other	0.0393237
OTU_65091	Group A	0.000392317	Bacteria	Bacillota	Clostridia	Eubacteriales	Oscillospiraceae	Acetivibrio	Other	0.0392317
OTU_70109	Group C	0.000389629	Bacteria	Bacillota	Clostridia	Eubacteriales	Oscillospiraceae	Ructibacterium	Other	0.0389629
OTU_146425	Group B	0.0003884	Bacteria	Actinomycetota	Coriobacteriia	Eggerthellales	Eggerthellaceae	Rubneribacter	Other	0.03884
OTU_89872	Group C	0.000387132	Bacteria	Bacillota	Clostridia	Lachnospirales	Lachnospiraceae	Enterocloster	Other	0.0387132
OTU_62012	Group C	0.000385953	Bacteria	Bacillota	Clostridia	Caldicoprobacterales	Xylanivirgaceae	Xylanivirga	Other	0.0385953
OTU_72896	Group C	0.000383675	Bacteria	Bacillota	Clostridia	Eubacteriales	Oscillospiraceae	Oscillibacter	Other	0.0383675
OTU_121223	Group C	0.000382774	Bacteria	Bacillota	Clostridia	Eubacteriales	Eubacteriales incertae sedis	Eubacteriales Family XIII. Incertae Sedis	Other	0.0382774
OTU_56280	Group A	0.000380362	Bacteria	Bacillota	Clostridia	Christensenellales	Christensenellaceae	Christensenella	Other	0.0380362
OTU_66979	Group A	0.00037948	Bacteria	Pseudomonadota	Gammaproteobacteria	Enterobacterales	Enterobacteriaceae	Shigella	Other	0.037948
OTU_97908	Group C	0.000375038	Bacteria	Bacillota	Clostridia	Lachnospirales	Lachnospiraceae	Anaerocolumna	Other	0.0375038
OTU_1254	Group C	0.000370175	Bacteria	Bacillota	Clostridia	Eubacteriales	Oscillospiraceae	Ruminiclostridium	Other	0.0370175
OTU_106894	Group A	0.000365364	Bacteria	Bacillota	Clostridia	Eubacteriales	Oscillospiraceae	Tepidibaculum	Other	0.0365364
OTU_48518	Group C	0.000358159	Bacteria	Bacillota	Clostridia	Lachnospirales	Lachnospiraceae	Faecalicatena	Other	0.0358159
OTU_104885	Group B	0.000356086	Bacteria	Bacillota	Clostridia	Lachnospirales	Lachnospiraceae	Blautia	Other	0.0356086
OTU_128268	Group B	0.000356086	Bacteria	Bacillota	Clostridia	Lachnospirales	Lachnospiraceae	Waltera	Other	0.0356086
OTU_87068	Group B	0.000354759	Bacteria	Bacillota	Clostridia	Eubacteriales	Eubacteriales incertae sedis	Evtepia	Other	0.0354759
OTU_73752	Group C	0.000348223	Bacteria	Bacillota	Clostridia	Eubacteriales	Oscillospiraceae	Paludihabitans	Other	0.0348223
OTU_136206	Group B	0.000347631	Bacteria	Bacillota	Erysipelotrichia	Erysipelotrichales	Erysipelotrichaceae	Massilicoli	Other	0.0347631
OTU_48150	Group B	0.000347598	Bacteria	Bacillota	Clostridia	Eubacteriales	Oscillospiraceae	Ruminiclostridium	Other	0.0347598
OTU_111094	Group B	0.000347217	Bacteria	Bacillota	Clostridia	Lachnospirales	Lachnospiraceae	Eisenbergiella	Other	0.0347217
OTU_131178	Group A	0.000344425	Bacteria	Bacillota	Erysipelotrichia	Erysipelotrichales	Erysipelotrichaceae	Massilimicrobiota	Other	0.0344425
OTU_155827	Group C	0.000343767	Bacteria	Bacillota	Bacilli	Bacillales	Bacillaceae	Bacillus	Other	0.0343767
OTU_126975	Group B	0.00034162	Bacteria	Mycoplasmatota	Mollicutes	Anaeroplasmatales	Anaeroplasmataceae	Anaeroplasma	Other	0.034162
OTU_102305	Group B	0.000340924	Bacteria	Bacillota	Clostridia	Eubacteriales	Oscillospiraceae	Massiliimalia	Other	0.0340924
OTU_96457	Group B	0.000337955	Bacteria	Bacillota	Clostridia	Eubacteriales	Aristaeellaceae	Aristaeella	Other	0.0337955
OTU_54949	Group C	0.000336824	Bacteria	Bacillota	Clostridia	Eubacteriales	Oscillospiraceae	Anaerobacterium	Other	0.0336824
OTU_74772	Group C	0.000332961	Bacteria	Bacillota	Clostridia	Eubacteriales	Eubacteriaceae	Eubacterium	Other	0.0332961
OTU_106809	Group B	0.000331773	Bacteria	Bacillota	Clostridia	Lachnospirales	Lachnospiraceae	Blautia	Other	0.0331773
OTU_10069	Group C	0.000330277	Bacteria	Bacillota	Clostridia	Eubacteriales	Acutalibacteraceae	Caproiciproducens	Other	0.0330277
OTU_155827	Group A	0.000323807	Bacteria	Bacillota	Bacilli	Bacillales	Bacillaceae	Bacillus	Other	0.0323807
OTU_111763	Group A	0.000323443	Bacteria	Bacillota	Erysipelotrichia	Erysipelotrichales	Coprobacillaceae	Thomasclavelia	Other	0.0323443
OTU_66644	Group C	0.00032164	Bacteria	Pseudomonadota	Gammaproteobacteria	Gammaproteobacteria incertae sedis	Alkalimonas	Alkalimonas delamerensis	Other	0.032164
OTU_99046	Group B	0.000316329	Bacteria	Bacillota	Clostridia	Eubacteriales	Oscillospiraceae	Massiliimalia	Other	0.0316329
OTU_56280	Group C	0.000315201	Bacteria	Bacillota	Clostridia	Christensenellales	Christensenellaceae	Christensenella	Other	0.0315201
OTU_140612	Group C	0.000314201	Bacteria	Bacillota	Erysipelotrichia	Erysipelotrichales	Coprobacillaceae	Thomasclavelia	Other	0.0314201
OTU_115164	Group C	0.000312209	Bacteria	Pseudomonadota	Gammaproteobacteria	Enterobacterales	Enterobacteriaceae	Pluralibacter	Other	0.0312209
OTU_104885	Group A	0.00031217	Bacteria	Bacillota	Clostridia	Lachnospirales	Lachnospiraceae	Blautia	Other	0.031217
OTU_117205	Group C	0.000312022	Bacteria	Bacillota	Clostridia	Eubacteriales	Acutalibacteraceae	Acutalibacter	Other	0.0312022
OTU_53838	Group C	0.000311318	Bacteria	Bacillota	Clostridia	Lachnospirales	Lachnospiraceae	Dorea	Other	0.0311318
OTU_160248	Group C	0.000307654	Bacteria	Bacillota	Clostridia	Eubacteriales	Oscillospiraceae	Neglectibacter	Other	0.0307654
OTU_113087	Group A	0.000305037	Bacteria	Bacillota	Clostridia	Eubacteriales	Eubacteriaceae	Anaerofustis	Other	0.0305037
OTU_62428	Group B	0.0003012	Bacteria	Bacillota	Bacilli	Bacillales	Bacillaceae	Bacillus	Other	0.03012
OTU_130834	Group B	0.000298972	Bacteria	Bacillota	Clostridia	Eubacteriales	Clostridiaceae	Lactonifactor	Other	0.0298972
OTU_62428	Group A	0.000292119	Bacteria	Bacillota	Bacilli	Bacillales	Bacillaceae	Bacillus	Other	0.0292119
OTU_104826	Group B	0.000291557	Bacteria	Bacillota	Clostridia	Eubacteriales	Oscillospiraceae	Anaerotruncus	Other	0.0291557
OTU_155827	Group B	0.000291353	Bacteria	Bacillota	Bacilli	Bacillales	Bacillaceae	Bacillus	Other	0.0291353
OTU_97411	Group B	0.000291353	Bacteria	Bacillota	Clostridia	Peptostreptococcales	Peptostreptococcaceae	Terrisporobacter	Other	0.0291353
OTU_131908	Group C	0.000290379	Bacteria	Bacillota	Clostridia	Lachnospirales	Lachnospiraceae	Blautia	Other	0.0290379
OTU_128816	Group C	0.000288387	Bacteria	Bacillota	Clostridia	Lachnospirales	Lachnospiraceae	Lachnoclostridium	Other	0.0288387
OTU_93023	Group B	0.000285723	Bacteria	Bacillota	Clostridia	Lachnospirales	Lachnospiraceae	Lachnoclostridium	Other	0.0285723
OTU_97908	Group B	0.000282865	Bacteria	Bacillota	Clostridia	Lachnospirales	Lachnospiraceae	Anaerocolumna	Other	0.0282865
OTU_79178	Group C	0.000281345	Bacteria	Bacillota	Clostridia	Lachnospirales	Lachnospiraceae	Qiania	Other	0.0281345
OTU_99046	Group C	0.000278461	Bacteria	Bacillota	Clostridia	Eubacteriales	Oscillospiraceae	Massiliimalia	Other	0.0278461
OTU_66684	Group C	0.000277472	Bacteria	Bacillota	Bacilli	Bacillales	Bacillaceae	Bacillus	Other	0.0277472
OTU_96430	Group B	0.000275909	Bacteria	Bacillota	Clostridia	Lachnospirales	Lachnospiraceae	Lacrimispora	Other	0.0275909
OTU_66684	Group B	0.00027556	Bacteria	Bacillota	Bacilli	Bacillales	Bacillaceae	Bacillus	Other	0.027556
OTU_113087	Group C	0.000275293	Bacteria	Bacillota	Clostridia	Eubacteriales	Eubacteriaceae	Anaerofustis	Other	0.0275293
OTU_68655	Group C	0.00027449	Bacteria	Pseudomonadota	Gammaproteobacteria	Enterobacterales	Enterobacteriaceae	Citrobacter	Other	0.027449
OTU_11898	Group B	0.000267073	Bacteria	Bacillota	Clostridia	Eubacteriales	Oscillospiraceae	Oscillospiraceae incertae sedis	Other	0.0267073
OTU_124564	Group B	0.000267073	Bacteria	Bacillota	Clostridia	Lachnospirales	Lachnospiraceae	Blautia	Other	0.0267073
OTU_125112	Group A	0.000266969	Bacteria	Bacillota	Clostridia	Eubacteriales	Clostridiaceae	Clostridium	Other	0.0266969
OTU_68405	Group B	0.000266757	Bacteria	Bacillota	Bacilli	Bacillales	Bacillaceae	Neobacillus	Other	0.0266757
OTU_54949	Group B	0.000266409	Bacteria	Bacillota	Clostridia	Eubacteriales	Oscillospiraceae	Anaerobacterium	Other	0.0266409
OTU_13080	Group C	0.000266072	Bacteria	Bacillota	Clostridia	Lachnospirales	Lachnospiraceae	Lacrimispora	Other	0.0266072
OTU_135643	Group A	0.00026236	Bacteria	Bacillota	Clostridia	Lachnospirales	Lachnospiraceae	Faecalicatena	Other	0.026236
OTU_79178	Group A	0.000261555	Bacteria	Bacillota	Clostridia	Lachnospirales	Lachnospiraceae	Qiania	Other	0.0261555
OTU_65091	Group C	0.000259712	Bacteria	Bacillota	Clostridia	Eubacteriales	Oscillospiraceae	Acetivibrio	Other	0.0259712
OTU_114740	Group B	0.000259531	Bacteria	Bacillota	Clostridia	Lachnospirales	Lachnospiraceae	Diplocloster	Other	0.0259531
OTU_131908	Group B	0.000259248	Bacteria	Bacillota	Clostridia	Lachnospirales	Lachnospiraceae	Blautia	Other	0.0259248
OTU_128017	Group A	0.000255894	Bacteria	Bacillota	Clostridia	Lachnospirales	Lachnospiraceae	Anaerotaenia	Other	0.0255894
OTU_108939	Group C	0.00025267	Bacteria	Bacillota	Bacilli	Lactobacillales	Lactobacillaceae	Lactobacillus	Other	0.025267
OTU_62012	Group B	0.000251596	Bacteria	Bacillota	Clostridia	Caldicoprobacterales	Xylanivirgaceae	Xylanivirga	Other	0.0251596
OTU_130834	Group C	0.000250492	Bacteria	Bacillota	Clostridia	Eubacteriales	Clostridiaceae	Lactonifactor	Other	0.0250492
OTU_136206	Group C	0.000246124	Bacteria	Bacillota	Erysipelotrichia	Erysipelotrichales	Erysipelotrichaceae	Massilicoli	Other	0.0246124
OTU_114147	Group A	0.000245948	Bacteria	Bacillota	Clostridia	Eubacteriales	Eubacteriales incertae sedis	[Bacteroides] pectinophilus	Other	0.0245948
OTU_87011	Group C	0.000244934	Bacteria	Bacillota	Clostridia	Lachnospirales	Lachnospiraceae	Wansuia	Other	0.0244934
OTU_67642	Group C	0.000244439	Bacteria	Bacillota	Clostridia	Lachnospirales	Lachnospiraceae	Blautia	Other	0.0244439
OTU_77796	Group B	0.000244087	Bacteria	Bacillota	Clostridia	Eubacteriales	Oscillospiraceae	Pusillibacter	Other	0.0244087
OTU_10165	Group B	0.000242793	Bacteria	FCB group	Bacteroidota/Chlorobiota group	Bacteroidota	Bacteroidia	Bacteroidales	Other	0.0242793
OTU_87011	Group B	0.000242793	Bacteria	Bacillota	Clostridia	Lachnospirales	Lachnospiraceae	Wansuia	Other	0.0242793
OTU_133804	Group B	0.000242129	Bacteria	Bacillota	Clostridia	Lachnospirales	Lachnospiraceae	Roseburia	Other	0.0242129
OTU_142960	Group A	0.000241784	Bacteria	Bacillota	Clostridia	Lachnospirales	Lachnospiraceae	Mediterraneibacter	Other	0.0241784
OTU_66710	Group C	0.000238465	Bacteria	Pseudomonadota	Gammaproteobacteria	Enterobacterales	Yersiniaceae	Yersinia	Other	0.0238465
OTU_128017	Group B	0.00023462	Bacteria	Bacillota	Clostridia	Lachnospirales	Lachnospiraceae	Anaerotaenia	Other	0.023462
OTU_68405	Group A	0.000232996	Bacteria	Bacillota	Bacilli	Bacillales	Bacillaceae	Neobacillus	Other	0.0232996
OTU_100373	Group A	0.000232154	Bacteria	Bacillota	Clostridia	Lachnospirales	Lachnospiraceae	Anaerostipes	Other	0.0232154
OTU_104397	Group C	0.000230543	Bacteria	Bacillota	Clostridia	Lachnospirales	Lachnospiraceae	Enterocloster	Other	0.0230543
OTU_62428	Group C	0.00022974	Bacteria	Bacillota	Bacilli	Bacillales	Bacillaceae	Bacillus	Other	0.022974
OTU_130822	Group B	0.000227631	Bacteria	Bacillota	Clostridia	Eubacteriales	Clostridiaceae	Clostridium	Other	0.0227631
OTU_70109	Group B	0.000227316	Bacteria	Bacillota	Clostridia	Eubacteriales	Oscillospiraceae	Ructibacterium	Other	0.0227316
OTU_116933	Group C	0.000227164	Bacteria	Bacillota	Clostridia	Eubacteriales	Eubacteriales incertae sedis	Eubacteriales Family XIII. Incertae Sedis	Other	0.0227164
OTU_146425	Group C	0.000226669	Bacteria	Actinomycetota	Coriobacteriia	Eggerthellales	Eggerthellaceae	Rubneribacter	Other	0.0226669
OTU_97411	Group C	0.000226669	Bacteria	Bacillota	Clostridia	Peptostreptococcales	Peptostreptococcaceae	Terrisporobacter	Other	0.0226669
OTU_128148	Group B	0.000225641	Bacteria	Bacillota	Clostridia	Peptostreptococcales	Peptostreptococcaceae	Romboutsia	Other	0.0225641
OTU_61296	Group B	0.000224977	Bacteria	Pseudomonadota	Gammaproteobacteria	Enterobacterales	Erwiniaceae	Winslowiella	Other	0.0224977
OTU_97908	Group A	0.000224893	Bacteria	Bacillota	Clostridia	Lachnospirales	Lachnospiraceae	Anaerocolumna	Other	0.0224893
OTU_57677	Group C	0.000221993	Bacteria	Bacillota	Clostridia	Eubacteriales	Clostridiaceae	Fervidicella	Other	0.0221993
OTU_117715	Group C	0.000221014	Bacteria	Bacillota	Clostridia	Eubacteriales	Oscillospiraceae	Scatolibacter	Other	0.0221014
OTU_10056	Group C	0.000217141	Bacteria	Bacillota	Clostridia	Eubacteriales	Acutalibacteraceae	Acutalibacter	Other	0.0217141
OTU_10225	Group B	0.000210512	Bacteria	Pseudomonadota	Gammaproteobacteria	Gammaproteobacteria incertae sedis	Celerinatantimonadaceae	Celerinatantimonas	Other	0.0210512
OTU_104397	Group B	0.000210307	Bacteria	Bacillota	Clostridia	Lachnospirales	Lachnospiraceae	Enterocloster	Other	0.0210307
OTU_93023	Group A	0.000209856	Bacteria	Bacillota	Clostridia	Lachnospirales	Lachnospiraceae	Lachnoclostridium	Other	0.0209856
OTU_12627	Group A	0.000207409	Bacteria	Pseudomonadota	Gammaproteobacteria	Enterobacterales	Enterobacteriaceae	Trabulsiella	Other	0.0207409
OTU_116076	Group A	0.000207288	Bacteria	Bacillota	Clostridia	Eubacteriales	Clostridiaceae	Clostridium	Other	0.0207288
OTU_56671	Group C	0.000205036	Bacteria	Bacillota	Clostridia	Eubacteriales	Oscillospiraceae	Congzhengia	Other	0.0205036
OTU_133219	Group C	0.000204542	Bacteria	Bacillota	Clostridia	Lachnospirales	Lachnospiraceae	Blautia	Other	0.0204542
OTU_114147	Group B	0.000203666	Bacteria	Bacillota	Clostridia	Eubacteriales	Eubacteriales incertae sedis	[Bacteroides] pectinophilus	Other	0.0203666
OTU_100516	Group C	0.000202857	Bacteria	Bacillota	Clostridia	Eubacteriales	Oscillospiraceae	Oscillospiraceae incertae sedis	Other	0.0202857
OTU_114472	Group B	0.000201013	Bacteria	Pseudomonadota	Gammaproteobacteria	Enterobacterales	Enterobacteriaceae	Salmonella	Other	0.0201013
OTU_132916	Group A	0.000200309	Bacteria	Bacillota	Clostridia	Eubacteriales	Clostridiaceae	Falcatimonas	Other	0.0200309
OTU_166232	Group A	0.000197102	Bacteria	Bacillota	Clostridia	Eubacteriales	Clostridiaceae	Clostridium	Other	0.0197102
OTU_134784	Group A	0.000195977	Bacteria	Bacillota	Clostridia	Lachnospirales	Lachnospiraceae	Murimonas	Other	0.0195977
OTU_117715	Group B	0.000194515	Bacteria	Bacillota	Clostridia	Eubacteriales	Oscillospiraceae	Scatolibacter	Other	0.0194515
OTU_119704	Group B	0.000194515	Bacteria	Bacillota	Clostridia	Christensenellales	Christensenellaceae	Christensenella	Other	0.0194515
OTU_10056	Group B	0.0001942	Bacteria	Bacillota	Clostridia	Eubacteriales	Acutalibacteraceae	Acutalibacter	Other	0.01942
OTU_120530	Group B	0.0001942	Bacteria	Bacillota	Clostridia	Lachnospirales	Lachnospiraceae	Claveliimonas	Other	0.01942
OTU_68892	Group B	0.0001942	Bacteria	Bacillota	Bacilli	Lactobacillales	Lactobacillaceae	Ligilactobacillus	Other	0.01942
OTU_75336	Group B	0.000193503	Bacteria	Bacillota	Clostridia	Eubacteriales	Oscillospiraceae	Pygmaiobacter	Other	0.0193503
OTU_130834	Group A	0.000191403	Bacteria	Bacillota	Clostridia	Eubacteriales	Clostridiaceae	Lactonifactor	Other	0.0191403
OTU_119101	Group C	0.00019114	Bacteria	Mycoplasmatota	Mollicutes	Entomoplasmatales	Spiroplasmataceae	Spiroplasma	Other	0.019114
OTU_90138	Group C	0.00019114	Bacteria	Bacillota	Clostridia	Lachnospirales	Lachnospiraceae	Anaerocolumna	Other	0.019114
OTU_109114	Group B	0.000185994	Bacteria	Bacillota	Clostridia	Lachnospirales	Lachnospiraceae	Anaerostipes	Other	0.0185994
OTU_115164	Group B	0.000185535	Bacteria	Pseudomonadota	Gammaproteobacteria	Enterobacterales	Enterobacteriaceae	Pluralibacter	Other	0.0185535
OTU_152674	Group C	0.000184593	Bacteria	Bacillota	Clostridia	Lachnospirales	Lachnospiraceae	Enterocloster	Other	0.0184593
OTU_163815	Group C	0.000184593	Bacteria	Cyanobacteriota/Melainabacteria group	Cyanobacteriota	Cyanophyceae	Coleofasciculales	Wilmottiaceae	Other	0.0184593
OTU_172503	Group C	0.000184593	Bacteria	Bacillota	Bacilli	Lactobacillales	Lactobacillaceae	Limosilactobacillus	Other	0.0184593
OTU_104775	Group A	0.000184426	Bacteria	Bacillota	Clostridia	Eubacteriales	Oscillospiraceae	Ruminiclostridium	Other	0.0184426
OTU_89872	Group A	0.000184066	Bacteria	Bacillota	Clostridia	Lachnospirales	Lachnospiraceae	Enterocloster	Other	0.0184066
OTU_110408	Group A	0.000182257	Bacteria	Bacillota	Clostridia	Eubacteriales	Oscillospiraceae	Hydrogenoanaerobacterium	Other	0.0182257
OTU_160248	Group B	0.000178723	Bacteria	Bacillota	Clostridia	Eubacteriales	Oscillospiraceae	Neglectibacter	Other	0.0178723
OTU_122546	Group B	0.000178375	Bacteria	Pseudomonadota	Gammaproteobacteria	Orbales	Orbaceae	Utexia	Other	0.0178375
OTU_56671	Group B	0.000178375	Bacteria	Bacillota	Clostridia	Eubacteriales	Oscillospiraceae	Congzhengia	Other	0.0178375
OTU_100516	Group B	0.000178059	Bacteria	Bacillota	Clostridia	Eubacteriales	Oscillospiraceae	Oscillospiraceae incertae sedis	Other	0.0178059
OTU_57677	Group A	0.000177808	Bacteria	Bacillota	Clostridia	Eubacteriales	Clostridiaceae	Fervidicella	Other	0.0177808
OTU_116076	Group C	0.000177738	Bacteria	Bacillota	Clostridia	Eubacteriales	Clostridiaceae	Clostridium	Other	0.0177738
OTU_112890	Group B	0.000177711	Bacteria	Bacillota	Clostridia	Eubacteriales	Clostridiaceae	Clostridium	Other	0.0177711
OTU_82639	Group B	0.000177396	Bacteria	Bacillota	Clostridia	Lachnospirales	Lachnospiraceae	Lachnospira	Other	0.0177396
OTU_109114	Group C	0.000175064	Bacteria	Bacillota	Clostridia	Lachnospirales	Lachnospiraceae	Anaerostipes	Other	0.0175064
OTU_66684	Group A	0.000174037	Bacteria	Bacillota	Bacilli	Bacillales	Bacillaceae	Bacillus	Other	0.0174037
OTU_120310	Group C	0.000173864	Bacteria	Bacillota	Clostridia	Lachnospirales	Lachnospiraceae	Sporofaciens	Other	0.0173864
OTU_134784	Group C	0.00017338	Bacteria	Bacillota	Clostridia	Lachnospirales	Lachnospiraceae	Murimonas	Other	0.017338
OTU_164063	Group C	0.000171191	Bacteria	Bacillota	Clostridia	Eubacteriales	Feifaniaceae	Feifania	Other	0.0171191
OTU_124564	Group C	0.000170486	Bacteria	Bacillota	Clostridia	Lachnospirales	Lachnospiraceae	Blautia	Other	0.0170486
OTU_1254	Group B	0.000170202	Bacteria	Bacillota	Clostridia	Eubacteriales	Oscillospiraceae	Ruminiclostridium	Other	0.0170202
OTU_104397	Group A	0.000168581	Bacteria	Bacillota	Clostridia	Lachnospirales	Lachnospiraceae	Enterocloster	Other	0.0168581
OTU_160248	Group A	0.00016782	Bacteria	Bacillota	Clostridia	Eubacteriales	Oscillospiraceae	Neglectibacter	Other	0.016782
OTU_129828	Group C	0.000167812	Bacteria	Bacillota	Clostridia	Eubacteriales	Clostridiaceae	Clostridium	Other	0.0167812
OTU_133804	Group C	0.000167317	Bacteria	Bacillota	Clostridia	Lachnospirales	Lachnospiraceae	Roseburia	Other	0.0167317
OTU_65098	Group C	0.000165139	Bacteria	Mycoplasmatota	Mollicutes	Acholeplasmatales	Acholeplasmataceae	Haploplasma	Other	0.0165139
OTU_11938	Group C	0.00016296	Bacteria	Bacillota	Clostridia	Lachnospirales	Lachnospiraceae	Hungatella	Other	0.016296
OTU_133808	Group C	0.00016296	Bacteria	Bacillota	Clostridia	Lachnospirales	Lachnospiraceae	Mediterraneibacter	Other	0.016296
OTU_162427	Group B	0.000162582	Bacteria	Pseudomonadota	Gammaproteobacteria	Enterobacterales	Erwiniaceae	Mixta	Other	0.0162582
OTU_75336	Group A	0.000162565	Bacteria	Bacillota	Clostridia	Eubacteriales	Oscillospiraceae	Pygmaiobacter	Other	0.0162565
OTU_123781	Group A	0.000162126	Bacteria	Bacillota	Clostridia	Lachnospirales	Lachnospiraceae	Anaerocolumna	Other	0.0162126
OTU_65242	Group B	0.000161571	Bacteria	Pseudomonadota	Gammaproteobacteria	Alteromonadales	Alteromonadaceae	Alishewanella	Other	0.0161571
OTU_116933	Group B	0.000160592	Bacteria	Bacillota	Clostridia	Eubacteriales	Eubacteriales incertae sedis	Eubacteriales Family XIII. Incertae Sedis	Other	0.0160592
OTU_129828	Group A	0.000160558	Bacteria	Bacillota	Clostridia	Eubacteriales	Clostridiaceae	Clostridium	Other	0.0160558
OTU_102767	Group A	0.000156351	Bacteria	Cyanobacteriota/Melainabacteria group	Candidatus Melainabacteria	Vampirovibriophyceae	Vampirovibrionales	Vampirovibrio	Other	0.0156351
OTU_114476	Group A	0.00015611	Bacteria	Bacillota	Bacilli	Bacillales	Bacillaceae	Bacillus	Other	0.015611
OTU_108939	Group B	0.000154095	Bacteria	Bacillota	Bacilli	Lactobacillales	Lactobacillaceae	Lactobacillus	Other	0.0154095
OTU_130605	Group B	0.000154095	Bacteria	Bacillota	Clostridia	Lachnospirales	Lachnospiraceae	Hespellia	Other	0.0154095
OTU_133808	Group B	0.000154095	Bacteria	Bacillota	Clostridia	Lachnospirales	Lachnospiraceae	Mediterraneibacter	Other	0.0154095
OTU_13080	Group B	0.000153431	Bacteria	Bacillota	Clostridia	Lachnospirales	Lachnospiraceae	Lacrimispora	Other	0.0153431
OTU_133219	Group B	0.000153431	Bacteria	Bacillota	Clostridia	Lachnospirales	Lachnospiraceae	Blautia	Other	0.0153431
OTU_136628	Group B	0.000153431	Bacteria	Bacillota	Erysipelotrichia	Erysipelotrichales	Erysipelotrichaceae	Amedibacterium	Other	0.0153431
OTU_65098	Group B	0.000153431	Bacteria	Mycoplasmatota	Mollicutes	Acholeplasmatales	Acholeplasmataceae	Haploplasma	Other	0.0153431
OTU_73767	Group B	0.000153398	Bacteria	Bacillota	Clostridia	Lachnospirales	Lachnospiraceae	Lachnospira	Other	0.0153398
OTU_133634	Group C	0.000151736	Bacteria	Pseudomonadota	Gammaproteobacteria	Enterobacterales	Enterobacteriaceae	Salmonella	Other	0.0151736
OTU_121223	Group A	0.000150814	Bacteria	Bacillota	Clostridia	Eubacteriales	Eubacteriales incertae sedis	Eubacteriales Family XIII. Incertae Sedis	Other	0.0150814
OTU_67991	Group C	0.000150052	Bacteria	Pseudomonadota	Gammaproteobacteria	Enterobacterales	Enterobacteriaceae	Cronobacter	Other	0.0150052
OTU_106709	Group C	0.000149558	Bacteria	Bacillota	Clostridia	Eubacteriales	Oscillospiraceae	Ruminococcus	Other	0.0149558
OTU_71068	Group C	0.000149558	Bacteria	Bacillota	Bacillota sensu stricto incertae sedis	Hydrogenispora	Hydrogenispora ethanolica	Unclassified	Other	0.0149558
OTU_124564	Group A	0.000149206	Bacteria	Bacillota	Clostridia	Lachnospirales	Lachnospiraceae	Blautia	Other	0.0149206
OTU_82639	Group C	0.000146081	Bacteria	Bacillota	Clostridia	Lachnospirales	Lachnospiraceae	Lachnospira	Other	0.0146081
OTU_11938	Group A	0.00014592	Bacteria	Bacillota	Clostridia	Lachnospirales	Lachnospiraceae	Hungatella	Other	0.014592
OTU_121113	Group B	0.000145574	Bacteria	Bacillota	Clostridia	Lachnospirales	Lachnospiraceae	Lacrimispora	Other	0.0145574
OTU_114147	Group C	0.00014519	Bacteria	Bacillota	Clostridia	Eubacteriales	Eubacteriales incertae sedis	[Bacteroides] pectinophilus	Other	0.014519
OTU_116773	Group C	0.000143505	Bacteria	Bacillota	Clostridia	Eubacteriales	Clostridiaceae	Clostridium	Other	0.0143505
OTU_107145	Group C	0.000143011	Bacteria	Bacillota	Clostridia	Lachnospirales	Lachnospiraceae	Lientehia	Other	0.0143011
OTU_68892	Group C	0.000143011	Bacteria	Bacillota	Bacilli	Lactobacillales	Lactobacillaceae	Ligilactobacillus	Other	0.0143011
OTU_170851	Group A	0.000142911	Bacteria	Bacillota	Bacilli	Lactobacillales	Lactobacillaceae	Lactobacillus	Other	0.0142911
OTU_65242	Group C	0.000142208	Bacteria	Pseudomonadota	Gammaproteobacteria	Alteromonadales	Alteromonadaceae	Alishewanella	Other	0.0142208
OTU_11107	Group A	0.000140826	Bacteria	Bacillota	Clostridia	Eubacteriales	Butyricicoccaceae	Butyricicoccus	Other	0.0140826
OTU_65091	Group B	0.000138269	Bacteria	Bacillota	Clostridia	Eubacteriales	Oscillospiraceae	Acetivibrio	Other	0.0138269
OTU_147684	Group B	0.000137954	Bacteria	Bacillota	Clostridia	Lachnospirales	Lachnospiraceae	Tyzzerella	Other	0.0137954
OTU_72896	Group B	0.000137606	Bacteria	Bacillota	Clostridia	Eubacteriales	Oscillospiraceae	Oscillibacter	Other	0.0137606
OTU_166232	Group B	0.000136943	Bacteria	Bacillota	Clostridia	Eubacteriales	Clostridiaceae	Clostridium	Other	0.0136943
OTU_22218	Group C	0.000135661	Bacteria	Bacillota	Clostridia	Eubacteriales	Oscillospiraceae	Thermocaproicibacter	Other	0.0135661
OTU_10069	Group A	0.000133806	Bacteria	Bacillota	Clostridia	Eubacteriales	Acutalibacteraceae	Caproiciproducens	Other	0.0133806
OTU_8501	Group A	0.000132363	Bacteria	Pseudomonadota	Gammaproteobacteria	Enterobacterales	Enterobacteriaceae	Shigella	Other	0.0132363
OTU_119456	Group A	0.000130639	Bacteria	Pseudomonadota	Gammaproteobacteria	Enterobacterales	Enterobacteriaceae	Phytobacter	Other	0.0130639
OTU_107145	Group B	0.000129782	Bacteria	Bacillota	Clostridia	Lachnospirales	Lachnospiraceae	Lientehia	Other	0.0129782
OTU_12641	Group B	0.000129782	Bacteria	Bacillota	Bacilli	Bacillales	Bacillaceae	Mangrovibacillus	Other	0.0129782
OTU_126801	Group B	0.000129782	Bacteria	Bacillota	Clostridia	Eubacteriales	Clostridiaceae	Clostridium	Other	0.0129782
OTU_134008	Group B	0.000129782	Bacteria	Bacillota	Clostridia	Lachnospirales	Lachnospiraceae	Claveliimonas	Other	0.0129782
OTU_137951	Group B	0.000129782	Bacteria	Bacillota	Clostridia	Lachnospirales	Lachnospiraceae	Caecibacterium	Other	0.0129782
OTU_123781	Group C	0.000129609	Bacteria	Bacillota	Clostridia	Lachnospirales	Lachnospiraceae	Anaerocolumna	Other	0.0129609
OTU_156959	Group C	0.000129609	Bacteria	Bacillota	Clostridia	Eubacteriales	Maliibacteriaceae	Maliibacterium	Other	0.0129609
OTU_53823	Group C	0.000129609	Bacteria	Bacillota	Clostridia	Eubacteriales	Desulfitobacteriaceae	Desulfosporosinus	Other	0.0129609
OTU_117205	Group B	0.000129467	Bacteria	Bacillota	Clostridia	Eubacteriales	Acutalibacteraceae	Acutalibacter	Other	0.0129467
OTU_138440	Group B	0.000129467	Bacteria	Bacillota	Clostridia	Lachnospirales	Lachnospiraceae	Blautia	Other	0.0129467
OTU_151970	Group B	0.000129467	Bacteria	Bacillota	Clostridia	Lachnospirales	Lachnospiraceae	Mediterraneibacter	Other	0.0129467
OTU_163815	Group B	0.000129467	Bacteria	Cyanobacteriota/Melainabacteria group	Cyanobacteriota	Cyanophyceae	Coleofasciculales	Wilmottiaceae	Other	0.0129467
OTU_100516	Group A	0.000129432	Bacteria	Bacillota	Clostridia	Eubacteriales	Oscillospiraceae	Oscillospiraceae incertae sedis	Other	0.0129432
OTU_65098	Group A	0.000129395	Bacteria	Mycoplasmatota	Mollicutes	Acholeplasmatales	Acholeplasmataceae	Haploplasma	Other	0.0129395
OTU_57350	Group A	0.000126545	Bacteria	Cyanobacteriota/Melainabacteria group	Cyanobacteriota	Cyanophyceae	Gloeobacterales	Gloeobacteraceae	Other	0.0126545
OTU_67642	Group A	0.000125341	Bacteria	Bacillota	Clostridia	Lachnospirales	Lachnospiraceae	Blautia	Other	0.0125341
OTU_126975	Group A	0.000125304	Bacteria	Mycoplasmatota	Mollicutes	Anaeroplasmatales	Anaeroplasmataceae	Anaeroplasma	Other	0.0125304
OTU_114614	Group A	0.000124341	Bacteria	Bacillota	Erysipelotrichia	Erysipelotrichales	Erysipelotrichaceae	Merdibacter	Other	0.0124341
OTU_127942	Group C	0.000123062	Bacteria	Bacillota	Clostridia	Peptostreptococcales	Peptostreptococcaceae	Intestinibacter	Other	0.0123062
OTU_131522	Group C	0.000123062	Bacteria	Bacillota	Erysipelotrichia	Erysipelotrichales	Erysipelotrichaceae	Holdemania	Other	0.0123062
OTU_131611	Group C	0.000123062	Bacteria	Bacillota	Clostridia	Eubacteriales	Oscillospiraceae	Acetivibrio	Other	0.0123062
OTU_133070	Group C	0.000123062	Bacteria	Bacillota	Clostridia	Lachnospirales	Lachnospiraceae	Roseburia	Other	0.0123062
OTU_63392	Group C	0.000123062	Bacteria	Bacillota	Bacilli	Lactobacillales	Lactobacillaceae	Limosilactobacillus	Other	0.0123062
OTU_16616	Group B	0.000122477	Bacteria	Pseudomonadota	Gammaproteobacteria	Enterobacterales	Enterobacteriaceae	Phytobacter	Other	0.0122477
OTU_68677	Group B	0.000120487	Bacteria	Pseudomonadota	Gammaproteobacteria	Alteromonadales	Alteromonadaceae	Agarivorans	Other	0.0120487
OTU_10056	Group A	0.000117801	Bacteria	Bacillota	Clostridia	Eubacteriales	Acutalibacteraceae	Acutalibacter	Other	0.0117801
OTU_68677	Group C	0.000116207	Bacteria	Pseudomonadota	Gammaproteobacteria	Alteromonadales	Alteromonadaceae	Agarivorans	Other	0.0116207
OTU_110408	Group C	0.000114028	Bacteria	Bacillota	Clostridia	Eubacteriales	Oscillospiraceae	Hydrogenoanaerobacterium	Other	0.0114028
OTU_11161	Group B	0.00011399	Bacteria	Bacillota	Clostridia	Eubacteriales	Oscillospiraceae	Mageeibacillus	Other	0.011399
OTU_11107	Group C	0.000113533	Bacteria	Bacillota	Clostridia	Eubacteriales	Butyricicoccaceae	Butyricicoccus	Other	0.0113533
OTU_68405	Group C	0.000113533	Bacteria	Bacillota	Bacilli	Bacillales	Bacillaceae	Neobacillus	Other	0.0113533
OTU_131611	Group B	0.000113326	Bacteria	Bacillota	Clostridia	Eubacteriales	Oscillospiraceae	Acetivibrio	Other	0.0113326
OTU_22218	Group B	0.000113326	Bacteria	Bacillota	Clostridia	Eubacteriales	Oscillospiraceae	Thermocaproicibacter	Other	0.0113326
OTU_113864	Group B	0.000112978	Bacteria	Bacillota	Clostridia	Eubacteriales	Clostridiaceae	Clostridium	Other	0.0112978
OTU_123781	Group B	0.000112663	Bacteria	Bacillota	Clostridia	Lachnospirales	Lachnospiraceae	Anaerocolumna	Other	0.0112663
OTU_133634	Group B	0.000112663	Bacteria	Pseudomonadota	Gammaproteobacteria	Enterobacterales	Enterobacteriaceae	Salmonella	Other	0.0112663
OTU_62448	Group B	0.000112663	Bacteria	Bacillota	Bacilli	Bacillales	Bacillaceae	Cytobacillus	Other	0.0112663
OTU_156959	Group A	0.000111267	Bacteria	Bacillota	Clostridia	Eubacteriales	Maliibacteriaceae	Maliibacterium	Other	0.0111267
OTU_1254	Group A	0.000111264	Bacteria	Bacillota	Clostridia	Eubacteriales	Oscillospiraceae	Ruminiclostridium	Other	0.0111264
OTU_133219	Group A	0.000110543	Bacteria	Bacillota	Clostridia	Lachnospirales	Lachnospiraceae	Blautia	Other	0.0110543
OTU_166232	Group C	0.000110155	Bacteria	Bacillota	Clostridia	Eubacteriales	Clostridiaceae	Clostridium	Other	0.0110155
OTU_53912	Group C	0.00010966	Bacteria	Bacillota	Clostridia	Eubacteriales	Peptococcaceae	Dehalobacterium	Other	0.010966
OTU_22218	Group A	0.000107734	Bacteria	Bacillota	Clostridia	Eubacteriales	Oscillospiraceae	Thermocaproicibacter	Other	0.0107734
OTU_108939	Group A	0.000107655	Bacteria	Bacillota	Bacilli	Lactobacillales	Lactobacillaceae	Lactobacillus	Other	0.0107655
OTU_119974	Group C	0.000107481	Bacteria	Bacillota	Clostridia	Eubacteriales	Yeguiaceae	Yeguia	Other	0.0107481
OTU_107145	Group A	0.00010637	Bacteria	Bacillota	Clostridia	Lachnospirales	Lachnospiraceae	Lientehia	Other	0.010637
OTU_159557	Group B	0.000105469	Bacteria	Bacillota	Clostridia	Eubacteriales	Bianqueaceae	Bianquea	Other	0.0105469
OTU_107409	Group B	0.000105154	Bacteria	Mycoplasmatota	Mollicutes	Anaeroplasmatales	Anaeroplasmataceae	Anaeroplasma	Other	0.0105154
OTU_129828	Group B	0.000105154	Bacteria	Bacillota	Clostridia	Eubacteriales	Clostridiaceae	Clostridium	Other	0.0105154
OTU_143376	Group B	0.000105154	Bacteria	Pseudomonadota	Gammaproteobacteria	Enterobacterales	Enterobacteriaceae	Kosakonia	Other	0.0105154
OTU_149904	Group B	0.000105154	Bacteria	Bacillota	Clostridia	Eubacteriales	Clostridiaceae	Fonticella	Other	0.0105154
OTU_155638	Group B	0.000105154	Bacteria	Bacillota	Clostridia	Peptostreptococcales	Peptostreptococcaceae	Romboutsia	Other	0.0105154
OTU_114472	Group C	0.000104004	Bacteria	Pseudomonadota	Gammaproteobacteria	Enterobacterales	Enterobacteriaceae	Salmonella	Other	0.0104004
OTU_105700	Group C	0.000103608	Bacteria	Bacillota	Tissierellia	Tissierellales	Thermohalobacteraceae	Brassicibacter	Other	0.0103608
OTU_113864	Group C	0.000103608	Bacteria	Bacillota	Clostridia	Eubacteriales	Clostridiaceae	Clostridium	Other	0.0103608
OTU_120530	Group A	0.000103401	Bacteria	Bacillota	Clostridia	Lachnospirales	Lachnospiraceae	Claveliimonas	Other	0.0103401
OTU_146425	Group A	0.000102643	Bacteria	Actinomycetota	Coriobacteriia	Eggerthellales	Eggerthellaceae	Rubneribacter	Other	0.0102643
OTU_131210	Group C	0.000101429	Bacteria	Bacillota	Clostridia	Lachnospirales	Lachnospiraceae	Mobilitalea	Other	0.0101429
OTU_137430	Group C	0.000101429	Bacteria	Bacillota	Clostridia	Lachnospirales	Lachnospiraceae	Blautia	Other	0.0101429
OTU_11238	Group A	0.000100555	Bacteria	Bacillota	Clostridia	Lachnospirales	Lachnospiraceae	Herbinix	Other	0.0100555
OTU_61296	Group C	0.000100131	Bacteria	Pseudomonadota	Gammaproteobacteria	Enterobacterales	Erwiniaceae	Winslowiella	Other	0.0100131
OTU_128148	Group A	9.77079e-05	Bacteria	Bacillota	Clostridia	Peptostreptococcales	Peptostreptococcaceae	Romboutsia	Other	0.00977079
OTU_131611	Group A	9.73877e-05	Bacteria	Bacillota	Clostridia	Eubacteriales	Oscillospiraceae	Acetivibrio	Other	0.00973877
OTU_12021	Group B	9.71857e-05	Bacteria	Pseudomonadota	Gammaproteobacteria	Pseudomonadales	Pseudomonadaceae	Pseudomonas	Other	0.00971857
OTU_68674	Group B	9.71857e-05	Bacteria	Pseudomonadota	Gammaproteobacteria	Alteromonadales	Idiomarinaceae	Idiomarina	Other	0.00971857
OTU_69934	Group A	9.69866e-05	Bacteria	Bacillota	Clostridia	Lachnospirales	Lachnospiraceae	Mediterraneibacter	Other	0.00969866
OTU_146330	Group A	9.24934e-05	Bacteria	Bacillota	Erysipelotrichia	Erysipelotrichales	Erysipelotrichaceae	Holdemania	Other	0.00924934
OTU_130293	Group A	9.03682e-05	Bacteria	Bacillota	Clostridia	Eubacteriales	Clostridiaceae	Desnuesiella	Other	0.00903682
OTU_137091	Group C	9.02056e-05	Bacteria	Bacillota	Clostridia	Lachnospirales	Lachnospiraceae	Enterocloster	Other	0.00902056
OTU_139543	Group A	8.98855e-05	Bacteria	Bacillota	Clostridia	Lachnospirales	Lachnospiraceae	Coprococcus	Other	0.00898855
OTU_135652	Group B	8.96766e-05	Bacteria	Bacillota	Clostridia	Eubacteriales	Oscillospiraceae	Anaerofilum	Other	0.00896766
OTU_152215	Group B	8.96766e-05	Bacteria	Bacillota	Clostridia	Eubacteriales	Oscillospiraceae	Ercella	Other	0.00896766
OTU_156959	Group B	8.96766e-05	Bacteria	Bacillota	Clostridia	Eubacteriales	Maliibacteriaceae	Maliibacterium	Other	0.00896766
OTU_104847	Group B	8.93614e-05	Bacteria	Bacillota	Clostridia	Lachnospirales	Lachnospiraceae	Anaerobium	Other	0.00893614
OTU_11107	Group B	8.93614e-05	Bacteria	Bacillota	Clostridia	Eubacteriales	Butyricicoccaceae	Butyricicoccus	Other	0.00893614
OTU_122833	Group B	8.93614e-05	Bacteria	Bacillota	Clostridia	Eubacteriales	Oscillospiraceae	Dysosmobacter	Other	0.00893614
OTU_135037	Group B	8.93614e-05	Bacteria	Bacillota	Clostridia	Eubacteriales	Eubacteriaceae	Eubacterium	Other	0.00893614
OTU_163047	Group B	8.93614e-05	Bacteria	Bacillota	Bacilli	Lactobacillales	Lactobacillaceae	Lactobacillus	Other	0.00893614
OTU_164063	Group B	8.93614e-05	Bacteria	Bacillota	Clostridia	Eubacteriales	Feifaniaceae	Feifania	Other	0.00893614
OTU_14782	Group A	8.90449e-05	Bacteria	Bacillota	Clostridia	Lachnospirales	Lachnospiraceae	Hespellia	Other	0.00890449
OTU_130360	Group B	8.90132e-05	Bacteria	Bacillota	Clostridia	Peptostreptococcales	Peptostreptococcaceae	Asaccharospora	Other	0.00890132
OTU_142960	Group B	8.90132e-05	Bacteria	Bacillota	Clostridia	Lachnospirales	Lachnospiraceae	Mediterraneibacter	Other	0.00890132
OTU_71542	Group B	8.90132e-05	Bacteria	Bacillota	Bacilli	Bacillales	Bacillaceae	Sediminibacillus	Other	0.00890132
OTU_90138	Group B	8.90132e-05	Bacteria	Bacillota	Clostridia	Lachnospirales	Lachnospiraceae	Anaerocolumna	Other	0.00890132
OTU_101869	Group B	8.8698e-05	Bacteria	Bacillota	Clostridia	Lachnospirales	Lachnospiraceae	Anaerostipes	Other	0.0088698
OTU_129899	Group B	8.8698e-05	Bacteria	Bacillota	Clostridia	Eubacteriales	Oscillospiraceae	Oscillospiraceae incertae sedis	Other	0.0088698
OTU_147125	Group B	8.8698e-05	Bacteria	Bacillota	Clostridia	Lachnospirales	Lachnospiraceae	Lachnoanaerobaculum	Other	0.0088698
OTU_14826	Group B	8.8698e-05	Bacteria	Bacillota	Clostridia	Lachnospirales	Lachnospiraceae	Roseburia	Other	0.0088698
OTU_148600	Group B	8.8698e-05	Bacteria	Pseudomonadota	Gammaproteobacteria	Vibrionales	Vibrionaceae	Vibrio	Other	0.0088698
OTU_166334	Group B	8.8698e-05	Bacteria	Bacillota	Bacilli	Bacillales	Bacillaceae	Paraliobacillus	Other	0.0088698
OTU_58004	Group B	8.8698e-05	Bacteria	Bacillota	Bacilli	Lactobacillales	Enterococcaceae	Enterococcus	Other	0.0088698
OTU_167638	Group B	8.83498e-05	Bacteria	Bacillota	Clostridia	Lachnospirales	Natranaerovirgaceae	Natranaerovirga	Other	0.00883498
OTU_142960	Group C	8.80267e-05	Bacteria	Bacillota	Clostridia	Lachnospirales	Lachnospiraceae	Mediterraneibacter	Other	0.00880267
OTU_159557	Group C	8.75319e-05	Bacteria	Bacillota	Clostridia	Eubacteriales	Bianqueaceae	Bianquea	Other	0.00875319
OTU_97411	Group A	8.67973e-05	Bacteria	Bacillota	Clostridia	Peptostreptococcales	Peptostreptococcaceae	Terrisporobacter	Other	0.00867973
OTU_119974	Group A	8.6678e-05	Bacteria	Bacillota	Clostridia	Eubacteriales	Yeguiaceae	Yeguia	Other	0.0086678
OTU_56614	Group A	8.47122e-05	Bacteria	Mycoplasmatota	Mollicutes	Entomoplasmatales	Spiroplasmataceae	Spiroplasma	Other	0.00847122
OTU_10165	Group A	8.45901e-05	Bacteria	FCB group	Bacteroidota/Chlorobiota group	Bacteroidota	Bacteroidia	Bacteroidales	Other	0.00845901
OTU_12021	Group C	8.41535e-05	Bacteria	Pseudomonadota	Gammaproteobacteria	Pseudomonadales	Pseudomonadaceae	Pseudomonas	Other	0.00841535
OTU_102894	Group C	8.36587e-05	Bacteria	Bacillota	Erysipelotrichia	Erysipelotrichales	Erysipelotrichaceae	Allocoprobacillus	Other	0.00836587
OTU_106894	Group C	8.36587e-05	Bacteria	Bacillota	Clostridia	Eubacteriales	Oscillospiraceae	Tepidibaculum	Other	0.00836587
OTU_151970	Group C	8.36587e-05	Bacteria	Bacillota	Clostridia	Lachnospirales	Lachnospiraceae	Mediterraneibacter	Other	0.00836587
OTU_120310	Group A	8.32668e-05	Bacteria	Bacillota	Clostridia	Lachnospirales	Lachnospiraceae	Sporofaciens	Other	0.00832668
OTU_58004	Group A	8.31071e-05	Bacteria	Bacillota	Bacilli	Lactobacillales	Enterococcaceae	Enterococcus	Other	0.00831071
OTU_11161	Group A	8.30666e-05	Bacteria	Bacillota	Clostridia	Eubacteriales	Oscillospiraceae	Mageeibacillus	Other	0.00830666
OTU_119367	Group A	8.25455e-05	Bacteria	Bacillota	Clostridia	Lachnospirales	Lachnospiraceae	Velocimicrobium	Other	0.00825455
OTU_107409	Group C	8.14798e-05	Bacteria	Mycoplasmatota	Mollicutes	Anaeroplasmatales	Anaeroplasmataceae	Anaeroplasma	Other	0.00814798
OTU_112890	Group C	8.14798e-05	Bacteria	Bacillota	Clostridia	Eubacteriales	Clostridiaceae	Clostridium	Other	0.00814798
OTU_119704	Group C	8.14798e-05	Bacteria	Bacillota	Clostridia	Christensenellales	Christensenellaceae	Christensenella	Other	0.00814798
OTU_125637	Group C	8.14798e-05	Bacteria	Bacillota	Clostridia	Eubacteriales	Oscillospiraceae	Anaerofilum	Other	0.00814798
OTU_136674	Group C	8.14798e-05	Bacteria	Bacillota	Clostridia	Peptostreptococcales	Anaerovoracaceae	Emergencia	Other	0.00814798
OTU_101869	Group A	8.11039e-05	Bacteria	Bacillota	Clostridia	Lachnospirales	Lachnospiraceae	Anaerostipes	Other	0.00811039
OTU_32142	Group B	8.08407e-05	Bacteria	Bacillota	Clostridia	Eubacteriales	Oscillospiraceae	Caproicibacterium	Other	0.00808407
OTU_58004	Group C	7.97957e-05	Bacteria	Bacillota	Bacilli	Lactobacillales	Enterococcaceae	Enterococcus	Other	0.00797957
OTU_104025	Group A	7.96585e-05	Bacteria	Bacillota	Clostridia	Lachnospirales	Lachnospiraceae	Lachnoanaerobaculum	Other	0.00796585
OTU_137091	Group A	7.81755e-05	Bacteria	Bacillota	Clostridia	Lachnospirales	Lachnospiraceae	Enterocloster	Other	0.00781755
OTU_53431	Group A	7.66896e-05	Bacteria	Bacillota	Clostridia	Eubacteriales	Desulfitobacteriaceae	Desulfosporosinus	Other	0.00766896
OTU_106709	Group A	7.65703e-05	Bacteria	Bacillota	Clostridia	Eubacteriales	Oscillospiraceae	Ruminococcus	Other	0.00765703
OTU_133804	Group A	7.60876e-05	Bacteria	Bacillota	Clostridia	Lachnospirales	Lachnospiraceae	Roseburia	Other	0.00760876
OTU_136149	Group A	7.53663e-05	Bacteria	Pseudomonadota	Gammaproteobacteria	Enterobacterales	Enterobacteriaceae	Escherichia	Other	0.00753663
OTU_133808	Group A	7.53259e-05	Bacteria	Bacillota	Clostridia	Lachnospirales	Lachnospiraceae	Mediterraneibacter	Other	0.00753259
OTU_159557	Group A	7.5247e-05	Bacteria	Bacillota	Clostridia	Eubacteriales	Bianqueaceae	Bianquea	Other	0.0075247
OTU_14826	Group A	7.52066e-05	Bacteria	Bacillota	Clostridia	Lachnospirales	Lachnospiraceae	Roseburia	Other	0.00752066
OTU_104775	Group B	7.38843e-05	Bacteria	Bacillota	Clostridia	Eubacteriales	Oscillospiraceae	Ruminiclostridium	Other	0.00738843
OTU_164917	Group A	7.36419e-05	Bacteria	Bacillota	Clostridia	Eubacteriales	Oscillospiraceae	Acetivibrio	Other	0.00736419
OTU_116076	Group B	7.3221e-05	Bacteria	Bacillota	Clostridia	Eubacteriales	Clostridiaceae	Clostridium	Other	0.0073221
OTU_148159	Group B	7.3221e-05	Bacteria	Bacillota	Clostridia	Lachnospirales	Lachnospiraceae	Agathobacter	Other	0.0073221
OTU_106894	Group B	7.25576e-05	Bacteria	Bacillota	Clostridia	Eubacteriales	Oscillospiraceae	Tepidibaculum	Other	0.00725576
OTU_11238	Group B	7.25576e-05	Bacteria	Bacillota	Clostridia	Lachnospirales	Lachnospiraceae	Herbinix	Other	0.00725576
OTU_115068	Group B	7.25576e-05	Bacteria	Cyanobacteriota/Melainabacteria group	Cyanobacteriota	Cyanophyceae	Oscillatoriophycideae	Chroococcales	Other	0.00725576
OTU_116635	Group B	7.25576e-05	Bacteria	Cyanobacteriota/Melainabacteria group	Cyanobacteriota	Cyanophyceae	Leptolyngbyales	Leptolyngbyaceae	Other	0.00725576
OTU_137091	Group B	7.25576e-05	Bacteria	Bacillota	Clostridia	Lachnospirales	Lachnospiraceae	Enterocloster	Other	0.00725576
OTU_67991	Group B	7.25576e-05	Bacteria	Pseudomonadota	Gammaproteobacteria	Enterobacterales	Enterobacteriaceae	Cronobacter	Other	0.00725576
OTU_133070	Group A	7.23185e-05	Bacteria	Bacillota	Clostridia	Lachnospirales	Lachnospiraceae	Roseburia	Other	0.00723185
OTU_122833	Group C	7.1951e-05	Bacteria	Bacillota	Clostridia	Eubacteriales	Oscillospiraceae	Dysosmobacter	Other	0.0071951
OTU_153518	Group C	7.1951e-05	Bacteria	Bacillota	Clostridia	Lachnospirales	Lachnospiraceae	Roseburia	Other	0.0071951
OTU_112890	Group A	7.16761e-05	Bacteria	Bacillota	Clostridia	Eubacteriales	Clostridiaceae	Clostridium	Other	0.00716761
OTU_53912	Group A	7.0071e-05	Bacteria	Bacillota	Clostridia	Eubacteriales	Peptococcaceae	Dehalobacterium	Other	0.0070071
OTU_164063	Group A	6.94285e-05	Bacteria	Bacillota	Clostridia	Eubacteriales	Feifaniaceae	Feifania	Other	0.00694285
OTU_122341	Group A	6.86699e-05	Bacteria	Bacillota	Clostridia	Eubacteriales	Oscillospiraceae	Marasmitruncus	Other	0.00686699
OTU_68506	Group A	6.84285e-05	Bacteria	Bacillota	Bacilli	Bacillales	Bacillaceae	Bacillus	Other	0.00684285
OTU_149158	Group C	6.80778e-05	Bacteria	Pseudomonadota	Gammaproteobacteria	Enterobacterales	Enterobacteriaceae	Kosakonia	Other	0.00680778
OTU_56861	Group C	6.80778e-05	Bacteria	Mycoplasmatota	Mollicutes	Entomoplasmatales	Spiroplasmataceae	Spiroplasma	Other	0.00680778
OTU_68674	Group C	6.80778e-05	Bacteria	Pseudomonadota	Gammaproteobacteria	Alteromonadales	Idiomarinaceae	Idiomarina	Other	0.00680778
OTU_152215	Group A	6.79859e-05	Bacteria	Bacillota	Clostridia	Eubacteriales	Oscillospiraceae	Ercella	Other	0.00679859
OTU_56861	Group A	6.79859e-05	Bacteria	Mycoplasmatota	Mollicutes	Entomoplasmatales	Spiroplasmataceae	Spiroplasma	Other	0.00679859
OTU_10712	Group A	6.79454e-05	Bacteria	Bacillota	Clostridia	Christensenellales	Christensenellaceae	Christensenella	Other	0.00679454
OTU_131908	Group A	6.72213e-05	Bacteria	Bacillota	Clostridia	Lachnospirales	Lachnospiraceae	Blautia	Other	0.00672213
OTU_13944	Group A	6.64627e-05	Bacteria	Bacillota	Clostridia	Lachnospirales	Lachnospiraceae	Luxibacter	Other	0.00664627
OTU_164917	Group C	6.58989e-05	Bacteria	Bacillota	Clostridia	Eubacteriales	Oscillospiraceae	Acetivibrio	Other	0.00658989
OTU_5693	Group C	6.58989e-05	Bacteria	Bacillota	Clostridia	Eubacteriales	Desulfotomaculaceae	Cryptanaerobacter	Other	0.00658989
OTU_73767	Group C	6.58989e-05	Bacteria	Bacillota	Clostridia	Lachnospirales	Lachnospiraceae	Lachnospira	Other	0.00658989
OTU_125754	Group A	6.51394e-05	Bacteria	Bacillota	Clostridia	Lachnospirales	Lachnospiraceae	Lachnobacterium	Other	0.00651394
OTU_133221	Group A	6.51394e-05	Bacteria	Bacillota	Clostridia	Lachnospirales	Lachnospiraceae	Lachnoanaerobaculum	Other	0.00651394
OTU_10231	Group B	6.50485e-05	Bacteria	Pseudomonadota	Gammaproteobacteria	Oceanospirillales	Oceanospirillaceae	Amphritea	Other	0.00650485
OTU_114476	Group B	6.50485e-05	Bacteria	Bacillota	Bacilli	Bacillales	Bacillaceae	Bacillus	Other	0.00650485
OTU_149158	Group B	6.50485e-05	Bacteria	Pseudomonadota	Gammaproteobacteria	Enterobacterales	Enterobacteriaceae	Kosakonia	Other	0.00650485
OTU_151309	Group B	6.50485e-05	Bacteria	Pseudomonadota	Betaproteobacteria	Burkholderiales	Burkholderiaceae	Caenibaculum	Other	0.00650485
OTU_61100	Group B	6.50485e-05	Bacteria	Pseudomonadota	Gammaproteobacteria	Alteromonadales	Alteromonadaceae	Agarivorans	Other	0.00650485
OTU_108337	Group B	6.47333e-05	Bacteria	Mycoplasmatota	Mollicutes	Entomoplasmatales	Spiroplasmataceae	Spiroplasma	Other	0.00647333
OTU_108341	Group B	6.47333e-05	Bacteria	Pseudomonadota	Gammaproteobacteria	Pseudomonadales	Pseudohongiellaceae	Pseudohongiella	Other	0.00647333
OTU_117471	Group B	6.47333e-05	Bacteria	Pseudomonadota	Gammaproteobacteria	Pseudomonadales	Pseudomonadaceae	Stutzerimonas	Other	0.00647333
OTU_119070	Group B	6.47333e-05	Bacteria	Bacillota	Negativicutes	Veillonellales	Veillonellaceae	Megasphaera	Other	0.00647333
OTU_12018	Group B	6.47333e-05	Bacteria	Pseudomonadota	Gammaproteobacteria	Enterobacterales	Yersiniaceae	Serratia	Other	0.00647333
OTU_129109	Group B	6.47333e-05	Bacteria	Bacillota	Erysipelotrichia	Erysipelotrichales	Erysipelotrichaceae	Erysipelotrichaceae incertae sedis	Other	0.00647333
OTU_129947	Group B	6.47333e-05	Bacteria	Bacillota	Clostridia	Lachnospirales	Lachnospiraceae	Lachnospira	Other	0.00647333
OTU_130117	Group B	6.47333e-05	Bacteria	Pseudomonadota	Gammaproteobacteria	Enterobacterales	Erwiniaceae	Erwinia	Other	0.00647333
OTU_131939	Group B	6.47333e-05	Bacteria	Bacillota	Bacilli	Bacillales	Caryophanaceae	Chryseomicrobium	Other	0.00647333
OTU_132315	Group B	6.47333e-05	Bacteria	Bacillota	Bacilli	Bacillales	Paenibacillaceae	Saccharibacillus	Other	0.00647333
OTU_132669	Group B	6.47333e-05	Bacteria	Bacillota	Bacilli	Lactobacillales	Lactobacillaceae	Companilactobacillus	Other	0.00647333
OTU_133830	Group B	6.47333e-05	Bacteria	Bacillota	Bacilli	Lactobacillales	Enterococcaceae	Enterococcus	Other	0.00647333
OTU_135018	Group B	6.47333e-05	Bacteria	Bacillota	Clostridia	Thermoanaerobacterales	Thermoanaerobacteraceae	Thermoanaerobacterium	Other	0.00647333
OTU_137903	Group B	6.47333e-05	Bacteria	Pseudomonadota	Gammaproteobacteria	Enterobacterales	Yersiniaceae	Serratia	Other	0.00647333
OTU_139069	Group B	6.47333e-05	Bacteria	Bacillota	Clostridia	Lachnospirales	Lachnospiraceae	Faecalicatena	Other	0.00647333
OTU_141756	Group B	6.47333e-05	Bacteria	Bacillota	Erysipelotrichia	Erysipelotrichales	Coprobacillaceae	Thomasclavelia	Other	0.00647333
OTU_142729	Group B	6.47333e-05	Bacteria	Bacillota	Clostridia	Eubacteriales	Clostridiaceae	Clostridium	Other	0.00647333
OTU_143060	Group B	6.47333e-05	Bacteria	Pseudomonadota	Gammaproteobacteria	Enterobacterales	Yersiniaceae	Rahnella	Other	0.00647333
OTU_144260	Group B	6.47333e-05	Bacteria	Bacillota	Clostridia	Eubacteriales	Eubacteriales incertae sedis	Eubacteriales Family XIII. Incertae Sedis	Other	0.00647333
OTU_145293	Group B	6.47333e-05	Bacteria	Bacillota	Clostridia	Eubacteriales	Clostridiaceae	Clostridium	Other	0.00647333
OTU_146278	Group B	6.47333e-05	Bacteria	Bacillota	Bacilli	Bacillales	Bacillales incertae sedis	Bacillales Family XII. Incertae Sedis	Other	0.00647333
OTU_147122	Group B	6.47333e-05	Bacteria	Bacillota	Clostridia	Eubacteriales	Clostridiaceae	Clostridium	Other	0.00647333
OTU_14782	Group B	6.47333e-05	Bacteria	Bacillota	Clostridia	Lachnospirales	Lachnospiraceae	Hespellia	Other	0.00647333
OTU_149367	Group B	6.47333e-05	Bacteria	Bacillota	Bacilli	Bacillales	Bacillaceae	Halalkalibacter	Other	0.00647333
OTU_150552	Group B	6.47333e-05	Bacteria	Bacillota	Clostridia	Eubacteriales	Clostridiaceae	Haloimpatiens	Other	0.00647333
OTU_150587	Group B	6.47333e-05	Bacteria	Bacillota	Clostridia	Eubacteriales	Clostridiaceae	Clostridium	Other	0.00647333
OTU_152674	Group B	6.47333e-05	Bacteria	Bacillota	Clostridia	Lachnospirales	Lachnospiraceae	Enterocloster	Other	0.00647333
OTU_154254	Group B	6.47333e-05	Bacteria	Bacillota	Bacilli	Bacillales	Paenibacillaceae	Paenibacillus	Other	0.00647333
OTU_155367	Group B	6.47333e-05	Bacteria	Bacillota	Bacilli	Bacillales	Bacillaceae	Bacillus	Other	0.00647333
OTU_155884	Group B	6.47333e-05	Bacteria	Pseudomonadota	Gammaproteobacteria	Vibrionales	Vibrionaceae	Vibrio	Other	0.00647333
OTU_162223	Group B	6.47333e-05	Bacteria	Bacillota	Bacilli	Bacillales	Sporolactobacillaceae	Pullulanibacillus	Other	0.00647333
OTU_166071	Group B	6.47333e-05	Bacteria	Bacillota	Erysipelotrichia	Erysipelotrichales	Coprobacillaceae	Thomasclavelia	Other	0.00647333
OTU_166744	Group B	6.47333e-05	Bacteria	Bacillota	Erysipelotrichia	Erysipelotrichales	Erysipelotrichaceae	Breznakia	Other	0.00647333
OTU_166826	Group B	6.47333e-05	Bacteria	Bacillota	Bacilli	Bacillales	Bacillaceae	Virgibacillus	Other	0.00647333
OTU_168255	Group B	6.47333e-05	Bacteria	Pseudomonadota	Gammaproteobacteria	Legionellales	Legionellaceae	Legionella	Other	0.00647333
OTU_168831	Group B	6.47333e-05	Bacteria	Bacillota	Clostridia	Halanaerobiales	Halobacteroidaceae	Halanaerocella	Other	0.00647333
OTU_2185	Group B	6.47333e-05	Bacteria	Bacillota	Clostridia	Lachnospirales	Lachnospiraceae	Porcincola	Other	0.00647333
OTU_30535	Group B	6.47333e-05	Bacteria	Bacillota	Clostridia	Lachnospirales	Lachnospiraceae	Sporanaerobium	Other	0.00647333
OTU_53373	Group B	6.47333e-05	Bacteria	Bacillota	Clostridia	Eubacteriales	Peptococcaceae	Desulfonispora	Other	0.00647333
OTU_62714	Group B	6.47333e-05	Bacteria	Bacillota	Clostridia	Lachnospirales	Lachnospiraceae	Jutongia	Other	0.00647333
OTU_70	Group B	6.47333e-05	Bacteria	Bacillota	Erysipelotrichia	Erysipelotrichales	Coprobacillaceae	Tannockella	Other	0.00647333
OTU_70418	Group B	6.47333e-05	Bacteria	Bacillota	Bacilli	Lactobacillales	Lactobacillaceae	Lapidilactobacillus	Other	0.00647333
OTU_71068	Group B	6.47333e-05	Bacteria	Bacillota	Bacillota sensu stricto incertae sedis	Hydrogenispora	Hydrogenispora ethanolica	Unclassified	Other	0.00647333
OTU_117637	Group B	6.43851e-05	Bacteria	Bacillota	Clostridia	Peptostreptococcales	Peptostreptococcaceae	Clostridioides	Other	0.00643851
OTU_133070	Group B	6.43851e-05	Bacteria	Bacillota	Clostridia	Lachnospirales	Lachnospiraceae	Roseburia	Other	0.00643851
OTU_156096	Group B	6.43851e-05	Bacteria	Pseudomonadota	Alphaproteobacteria	Rhodospirillales	Azospirillaceae	Oleisolibacter	Other	0.00643851
OTU_164917	Group B	6.43851e-05	Bacteria	Bacillota	Clostridia	Eubacteriales	Oscillospiraceae	Acetivibrio	Other	0.00643851
OTU_139282	Group A	6.28129e-05	Bacteria	Bacillota	Bacilli	Bacillales	Bacillaceae	Bacillus	Other	0.00628129
OTU_82639	Group A	6.28098e-05	Bacteria	Bacillota	Clostridia	Lachnospirales	Lachnospiraceae	Lachnospira	Other	0.00628098
OTU_122546	Group C	6.20257e-05	Bacteria	Pseudomonadota	Gammaproteobacteria	Orbales	Orbaceae	Utexia	Other	0.00620257
OTU_132916	Group C	6.20257e-05	Bacteria	Bacillota	Clostridia	Eubacteriales	Clostridiaceae	Falcatimonas	Other	0.00620257
OTU_101659	Group C	6.15309e-05	Bacteria	Bacillota	Bacilli	Bacillales	Bacillaceae	Virgibacillus	Other	0.00615309
OTU_101869	Group C	6.15309e-05	Bacteria	Bacillota	Clostridia	Lachnospirales	Lachnospiraceae	Anaerostipes	Other	0.00615309
OTU_103942	Group C	6.15309e-05	Bacteria	Bacillota	Erysipelotrichia	Erysipelotrichales	Turicibacteraceae	Turicibacter	Other	0.00615309
OTU_108337	Group C	6.15309e-05	Bacteria	Mycoplasmatota	Mollicutes	Entomoplasmatales	Spiroplasmataceae	Spiroplasma	Other	0.00615309
OTU_110373	Group C	6.15309e-05	Bacteria	Bacillota	Bacilli	Bacillales	Caryophanaceae	Paenisporosarcina	Other	0.00615309
OTU_110381	Group C	6.15309e-05	Bacteria	Bacillota	Bacilli	Lactobacillales	Enterococcaceae	Enterococcus	Other	0.00615309
OTU_112679	Group C	6.15309e-05	Bacteria	Bacillota	Clostridia	Eubacteriales	Clostridiaceae	Clostridium	Other	0.00615309
OTU_120530	Group C	6.15309e-05	Bacteria	Bacillota	Clostridia	Lachnospirales	Lachnospiraceae	Claveliimonas	Other	0.00615309
OTU_120534	Group C	6.15309e-05	Bacteria	Bacillota	Bacilli	Lactobacillales	Lactobacillaceae	Liquorilactobacillus	Other	0.00615309
OTU_121154	Group C	6.15309e-05	Bacteria	Bacillota	Bacilli	Lactobacillales	Lactobacillaceae	Lactobacillus	Other	0.00615309
OTU_121208	Group C	6.15309e-05	Bacteria	Bacillota	Clostridia	Lachnospirales	Lachnospiraceae	Sellimonas	Other	0.00615309
OTU_124524	Group C	6.15309e-05	Bacteria	Bacillota	Bacilli	Bacillales	Paenibacillaceae	Paenibacillus	Other	0.00615309
OTU_129660	Group C	6.15309e-05	Bacteria	Bacillota	Bacilli	Lactobacillales	Enterococcaceae	Enterococcus	Other	0.00615309
OTU_130117	Group C	6.15309e-05	Bacteria	Pseudomonadota	Gammaproteobacteria	Enterobacterales	Erwiniaceae	Erwinia	Other	0.00615309
OTU_133221	Group C	6.15309e-05	Bacteria	Bacillota	Clostridia	Lachnospirales	Lachnospiraceae	Lachnoanaerobaculum	Other	0.00615309
OTU_134272	Group C	6.15309e-05	Bacteria	Bacillota	Clostridia	Lachnospirales	Lachnospiraceae	Jingyaoa	Other	0.00615309
OTU_136444	Group C	6.15309e-05	Bacteria	Bacillota	Erysipelotrichia	Erysipelotrichales	Erysipelotrichaceae	Amedibacillus	Other	0.00615309
OTU_136628	Group C	6.15309e-05	Bacteria	Bacillota	Erysipelotrichia	Erysipelotrichales	Erysipelotrichaceae	Amedibacterium	Other	0.00615309
OTU_137398	Group C	6.15309e-05	Bacteria	Bacillota	Clostridia	Eubacteriales	Heliobacteriaceae	Heliobacterium	Other	0.00615309
OTU_138167	Group C	6.15309e-05	Bacteria	Bacillota	Bacilli	Lactobacillales	Lactobacillaceae	Limosilactobacillus	Other	0.00615309
OTU_138551	Group C	6.15309e-05	Bacteria	Bacillota	Clostridia	Eubacteriales	Eubacteriales incertae sedis	Eubacteriales Family XIII. Incertae Sedis	Other	0.00615309
OTU_139069	Group C	6.15309e-05	Bacteria	Bacillota	Clostridia	Lachnospirales	Lachnospiraceae	Faecalicatena	Other	0.00615309
OTU_141350	Group C	6.15309e-05	Bacteria	Bacillota	Clostridia	Eubacteriales	Eubacteriales incertae sedis	Proteiniborus	Other	0.00615309
OTU_141756	Group C	6.15309e-05	Bacteria	Bacillota	Erysipelotrichia	Erysipelotrichales	Coprobacillaceae	Thomasclavelia	Other	0.00615309
OTU_144547	Group C	6.15309e-05	Bacteria	Bacillota	Bacilli	Lactobacillales	Lactobacillaceae	Lactobacillus	Other	0.00615309
OTU_145526	Group C	6.15309e-05	Bacteria	Bacillota	Erysipelotrichia	Erysipelotrichales	Coprobacillaceae	Faecalibacillus	Other	0.00615309
OTU_146728	Group C	6.15309e-05	Bacteria	Bacillota	Bacilli	Lactobacillales	Lactobacillaceae	Levilactobacillus	Other	0.00615309
OTU_148211	Group C	6.15309e-05	Bacteria	Bacillota	Bacilli	Bacillales	Bacillaceae	Amphibacillus	Other	0.00615309
OTU_151391	Group C	6.15309e-05	Bacteria	Bacillota	Erysipelotrichia	Erysipelotrichales	Erysipelotrichaceae	Floccifex	Other	0.00615309
OTU_153854	Group C	6.15309e-05	Bacteria	Cyanobacteriota/Melainabacteria group	Cyanobacteriota	Cyanophyceae	Leptolyngbyales	Leptolyngbyaceae	Other	0.00615309
OTU_15426	Group C	6.15309e-05	Bacteria	Bacillota	Bacilli	Bacillales	Staphylococcaceae	Corticicoccus	Other	0.00615309
OTU_156815	Group C	6.15309e-05	Bacteria	Bacillota	Clostridia	Eubacteriales	Eubacteriales incertae sedis	Flintibacter	Other	0.00615309
OTU_161743	Group C	6.15309e-05	Bacteria	Bacillota	Clostridia	Eubacteriales	Clostridiaceae	Clostridium	Other	0.00615309
OTU_162223	Group C	6.15309e-05	Bacteria	Bacillota	Bacilli	Bacillales	Sporolactobacillaceae	Pullulanibacillus	Other	0.00615309
OTU_166071	Group C	6.15309e-05	Bacteria	Bacillota	Erysipelotrichia	Erysipelotrichales	Coprobacillaceae	Thomasclavelia	Other	0.00615309
OTU_166972	Group C	6.15309e-05	Bacteria	Bacillota	Clostridia	Eubacteriales	Clostridiaceae	Clostridium	Other	0.00615309
OTU_168257	Group C	6.15309e-05	Bacteria	Pseudomonadota	Gammaproteobacteria	Thiohalomonadales	Thiohalomonadaceae	Sulfurivermis	Other	0.00615309
OTU_168973	Group C	6.15309e-05	Bacteria	Bacillota	Bacilli	Lactobacillales	Lactobacillaceae	Lactobacillus	Other	0.00615309
OTU_169665	Group C	6.15309e-05	Bacteria	Bacillota	Clostridia	Peptostreptococcales	Thermotaleaceae	Geosporobacter	Other	0.00615309
OTU_170461	Group C	6.15309e-05	Bacteria	Bacillota	Bacilli	Bacillales	Paenibacillaceae	Aneurinibacillus group	Other	0.00615309
OTU_171127	Group C	6.15309e-05	Bacteria	Bacillota	Bacilli	Lactobacillales	Lactobacillaceae	Limosilactobacillus	Other	0.00615309
OTU_1722	Group C	6.15309e-05	Bacteria	Mycoplasmatota	Mollicutes	Acholeplasmatales	Acholeplasmataceae	Paracholeplasma	Other	0.00615309
OTU_44416	Group C	6.15309e-05	Bacteria	Bacillota	Erysipelotrichia	Erysipelotrichales	Coprobacillaceae	Longibaculum	Other	0.00615309
OTU_48409	Group C	6.15309e-05	Bacteria	Bacillota	Bacilli	Lactobacillales	Lactobacillaceae	Lacticaseibacillus	Other	0.00615309
OTU_57425	Group C	6.15309e-05	Bacteria	Mycoplasmatota	Mollicutes	Entomoplasmatales	Spiroplasmataceae	Spiroplasma	Other	0.00615309
OTU_62719	Group C	6.15309e-05	Bacteria	Bacillota	Bacilli	Lactobacillales	Lactobacillaceae	Limosilactobacillus	Other	0.00615309
OTU_71723	Group C	6.15309e-05	Bacteria	Actinomycetota	Coriobacteriia	Eggerthellales	Eggerthellaceae	Gordonibacter	Other	0.00615309
OTU_73098	Group C	6.15309e-05	Bacteria	Bacillota	Bacilli	Lactobacillales	Lactobacillaceae	Leuconostoc	Other	0.00615309
OTU_83907	Group C	6.15309e-05	Bacteria	Bacillota	Bacilli	Bacillales	Paenibacillaceae	Paenibacillus	Other	0.00615309
OTU_109114	Group A	6.1528e-05	Bacteria	Bacillota	Clostridia	Lachnospirales	Lachnospiraceae	Anaerostipes	Other	0.0061528
OTU_137951	Group A	6.08067e-05	Bacteria	Bacillota	Clostridia	Lachnospirales	Lachnospiraceae	Caecibacterium	Other	0.00608067
OTU_146173	Group A	5.99229e-05	Bacteria	Bacillota	Clostridia	Eubacteriales	Eubacteriaceae	Eubacterium	Other	0.00599229
OTU_12056	Group C	5.98468e-05	Bacteria	Pseudomonadota	Gammaproteobacteria	Enterobacterales	Erwiniaceae	Mixta	Other	0.00598468
OTU_140612	Group A	5.92016e-05	Bacteria	Bacillota	Erysipelotrichia	Erysipelotrichales	Coprobacillaceae	Thomasclavelia	Other	0.00592016
OTU_57425	Group A	5.864e-05	Bacteria	Mycoplasmatota	Mollicutes	Entomoplasmatales	Spiroplasmataceae	Spiroplasma	Other	0.005864
OTU_53823	Group A	5.85995e-05	Bacteria	Bacillota	Clostridia	Eubacteriales	Desulfitobacteriaceae	Desulfosporosinus	Other	0.00585995
OTU_147684	Group A	5.22225e-05	Bacteria	Bacillota	Clostridia	Lachnospirales	Lachnospiraceae	Tyzzerella	Other	0.00522225
OTU_10140	Group A	5.21033e-05	Bacteria	Bacillota	Tissierellia	Tissierellales	Peptoniphilaceae	Peptoniphilus	Other	0.00521033
OTU_159460	Group A	5.20628e-05	Bacteria	Bacillota	Bacilli	Bacillales	Bacillaceae	Heyndrickxia	Other	0.00520628
OTU_65876	Group A	5.20628e-05	Bacteria	Pseudomonadota	Gammaproteobacteria	Enterobacterales	Enterobacteriaceae	Enterobacter	Other	0.00520628
OTU_171602	Group A	5.19435e-05	Bacteria	Bacillota	Bacilli	Bacillales	Bacillaceae	Neobacillus	Other	0.00519435
OTU_13152	Group A	5.14608e-05	Bacteria	Bacillota	Clostridia	Lachnospirales	Lachnospiraceae	Butyrivibrio	Other	0.00514608
OTU_130822	Group A	5.13011e-05	Bacteria	Bacillota	Clostridia	Eubacteriales	Clostridiaceae	Clostridium	Other	0.00513011
OTU_101659	Group A	5.0699e-05	Bacteria	Bacillota	Bacilli	Bacillales	Bacillaceae	Virgibacillus	Other	0.0050699
OTU_16645	Group A	4.98557e-05	Bacteria	Bacillota	Clostridia	Lachnospirales	Vallitaleaceae	Vallitalea	Other	0.00498557
OTU_100113	Group B	4.92562e-05	Bacteria	Cyanobacteriota/Melainabacteria group	Cyanobacteriota	Cyanophyceae	Oscillatoriophycideae	Oscillatoriales	Other	0.00492562
OTU_104946	Group B	4.92562e-05	Bacteria	Pseudomonadota	Gammaproteobacteria	Enterobacterales	Erwiniaceae	Izhakiella	Other	0.00492562
OTU_124033	Group B	4.92562e-05	Bacteria	Bacillota	Clostridia	Eubacteriales	Oscillospiraceae	Oscillospiraceae incertae sedis	Other	0.00492562
OTU_131685	Group B	4.92562e-05	Bacteria	Pseudomonadota	Gammaproteobacteria	Enterobacterales	Enterobacteriaceae	Klebsiella/Raoultella group	Other	0.00492562
OTU_171605	Group B	4.92562e-05	Bacteria	Bacillota	Clostridia	Lachnospirales	Anaerotignaceae	Anaerotignum	Other	0.00492562
OTU_69934	Group B	4.92562e-05	Bacteria	Bacillota	Clostridia	Lachnospirales	Lachnospiraceae	Mediterraneibacter	Other	0.00492562
OTU_56855	Group A	4.92536e-05	Bacteria	Mycoplasmatota	Mollicutes	Entomoplasmatales	Spiroplasmataceae	Spiroplasma	Other	0.00492536
OTU_110832	Group A	4.91343e-05	Bacteria	Bacillota	Clostridia	Eubacteriales	Oscillospiraceae	Bittarella (ex Durand et al. 2017)	Other	0.00491343
OTU_68655	Group A	4.90939e-05	Bacteria	Pseudomonadota	Gammaproteobacteria	Enterobacterales	Enterobacteriaceae	Citrobacter	Other	0.00490939
OTU_131273	Group A	4.90151e-05	Bacteria	Bacillota	Clostridia	Peptostreptococcales	Peptostreptococcaceae	Paraclostridium	Other	0.00490151
OTU_10078	Group B	4.85928e-05	Bacteria	Bacillota	Clostridia	Eubacteriales	Oscillospiraceae	Ligaoa	Other	0.00485928
OTU_144927	Group B	4.85928e-05	Bacteria	Bacillota	Clostridia	Eubacteriales	Oscillospiraceae	Thermoclostridium	Other	0.00485928
OTU_161830	Group B	4.85928e-05	Bacteria	Pseudomonadota	Gammaproteobacteria	Enterobacterales	Enterobacteriaceae	Cronobacter	Other	0.00485928
OTU_170501	Group B	4.85928e-05	Bacteria	Pseudomonadota	Gammaproteobacteria	Enterobacterales	Enterobacteriaceae	Pseudocitrobacter	Other	0.00485928
OTU_53823	Group B	4.85928e-05	Bacteria	Bacillota	Clostridia	Eubacteriales	Desulfitobacteriaceae	Desulfosporosinus	Other	0.00485928
OTU_58681	Group B	4.85928e-05	Bacteria	Pseudomonadota	Gammaproteobacteria	Alteromonadales	Alteromonadaceae	Alishewanella	Other	0.00485928
OTU_60673	Group B	4.85928e-05	Bacteria	Bacillota	Clostridia	Lachnospirales	Lachnospiraceae	Lachnoclostridium	Other	0.00485928
OTU_60973	Group B	4.85928e-05	Bacteria	Pseudomonadota	Gammaproteobacteria	Enterobacterales	Morganellaceae	Proteus	Other	0.00485928
OTU_13080	Group A	4.84919e-05	Bacteria	Bacillota	Clostridia	Lachnospirales	Lachnospiraceae	Lacrimispora	Other	0.00484919
OTU_13507	Group C	4.81289e-05	Bacteria	Bacillota	Clostridia	Lutisporales	Lutisporaceae	Lutispora	Other	0.00481289
OTU_7360	Group C	4.81289e-05	Bacteria	Pseudomonadota	Gammaproteobacteria	Enterobacterales	Enterobacteriaceae	Siccibacter	Other	0.00481289
OTU_59268	Group B	4.79294e-05	Bacteria	Bacillota	Clostridia	Lachnospirales	Vallitaleaceae	Petrocella	Other	0.00479294
OTU_68506	Group B	4.79294e-05	Bacteria	Bacillota	Bacilli	Bacillales	Bacillaceae	Bacillus	Other	0.00479294
OTU_73752	Group B	4.79294e-05	Bacteria	Bacillota	Clostridia	Eubacteriales	Oscillospiraceae	Paludihabitans	Other	0.00479294
OTU_135652	Group A	4.70493e-05	Bacteria	Bacillota	Clostridia	Eubacteriales	Oscillospiraceae	Anaerofilum	Other	0.00470493
OTU_73767	Group A	4.62847e-05	Bacteria	Bacillota	Clostridia	Lachnospirales	Lachnospiraceae	Lachnospira	Other	0.00462847
OTU_10225	Group C	4.595e-05	Bacteria	Pseudomonadota	Gammaproteobacteria	Gammaproteobacteria incertae sedis	Celerinatantimonadaceae	Celerinatantimonas	Other	0.004595
OTU_11161	Group C	4.595e-05	Bacteria	Bacillota	Clostridia	Eubacteriales	Oscillospiraceae	Mageeibacillus	Other	0.004595
OTU_129947	Group C	4.595e-05	Bacteria	Bacillota	Clostridia	Lachnospirales	Lachnospiraceae	Lachnospira	Other	0.004595
OTU_131	Group C	4.595e-05	Bacteria	Bacillota	Clostridia	Lachnospirales	Lachnospiraceae	Anaeromicropila	Other	0.004595
OTU_137951	Group C	4.595e-05	Bacteria	Bacillota	Clostridia	Lachnospirales	Lachnospiraceae	Caecibacterium	Other	0.004595
OTU_142608	Group C	4.595e-05	Bacteria	Bacillota	Clostridia	Eubacteriales	Oscillospiraceae	Thermoclostridium	Other	0.004595
OTU_148995	Group C	4.595e-05	Bacteria	Pseudomonadota	Gammaproteobacteria	Enterobacterales	Yersiniaceae	Serratia	Other	0.004595
OTU_161517	Group C	4.595e-05	Bacteria	Pseudomonadota	Gammaproteobacteria	Enterobacterales	Enterobacteriaceae	Pseudescherichia	Other	0.004595
OTU_161830	Group C	4.595e-05	Bacteria	Pseudomonadota	Gammaproteobacteria	Enterobacterales	Enterobacteriaceae	Cronobacter	Other	0.004595
OTU_35744	Group C	4.595e-05	Bacteria	Bacillota	Bacilli	Bacillales	Bacillaceae	Oceanobacillus	Other	0.004595
OTU_62647	Group C	4.595e-05	Bacteria	Pseudomonadota	Gammaproteobacteria	Oceanospirillales	Oceanospirillaceae	Marinomonas	Other	0.004595
OTU_66902	Group C	4.595e-05	Bacteria	Pseudomonadota	Gammaproteobacteria	Chromatiales	Chromatiaceae	Rheinheimera	Other	0.004595
OTU_69934	Group C	4.595e-05	Bacteria	Bacillota	Clostridia	Lachnospirales	Lachnospiraceae	Mediterraneibacter	Other	0.004595
OTU_54783	Group A	4.55634e-05	Bacteria	Bacillota	Erysipelotrichia	Erysipelotrichales	Erysipelotrichaceae	Erysipelothrix	Other	0.00455634
OTU_87011	Group A	4.55634e-05	Bacteria	Bacillota	Clostridia	Lachnospirales	Lachnospiraceae	Wansuia	Other	0.00455634
OTU_11271	Group A	4.41208e-05	Bacteria	Bacillota	Clostridia	Eubacteriales	Eubacteriaceae	Rhabdanaerobium	Other	0.00441208
OTU_134272	Group A	4.3359e-05	Bacteria	Bacillota	Clostridia	Lachnospirales	Lachnospiraceae	Jingyaoa	Other	0.0043359
OTU_109486	Group C	4.20767e-05	Bacteria	Pseudomonadota	Gammaproteobacteria	Enterobacterales	Enterobacteriaceae	Kosakonia	Other	0.00420767
OTU_115068	Group C	4.20767e-05	Bacteria	Cyanobacteriota/Melainabacteria group	Cyanobacteriota	Cyanophyceae	Oscillatoriophycideae	Chroococcales	Other	0.00420767
OTU_130293	Group C	4.20767e-05	Bacteria	Bacillota	Clostridia	Eubacteriales	Clostridiaceae	Desnuesiella	Other	0.00420767
OTU_156096	Group C	4.20767e-05	Bacteria	Pseudomonadota	Alphaproteobacteria	Rhodospirillales	Azospirillaceae	Oleisolibacter	Other	0.00420767
OTU_62456	Group C	4.20767e-05	Bacteria	Pseudomonadota	Gammaproteobacteria	Alteromonadales	Alteromonadaceae	Paraglaciecola	Other	0.00420767
OTU_117205	Group A	4.19956e-05	Bacteria	Bacillota	Clostridia	Eubacteriales	Acutalibacteraceae	Acutalibacter	Other	0.00419956
OTU_125637	Group A	4.18732e-05	Bacteria	Bacillota	Clostridia	Eubacteriales	Oscillospiraceae	Anaerofilum	Other	0.00418732
OTU_62448	Group A	4.11519e-05	Bacteria	Bacillota	Bacilli	Bacillales	Bacillaceae	Cytobacillus	Other	0.00411519
OTU_107007	Group B	4.04204e-05	Bacteria	Pseudomonadota	Gammaproteobacteria	Enterobacterales	Enterobacteriaceae	Enterobacter	Other	0.00404204
OTU_119974	Group B	4.04204e-05	Bacteria	Bacillota	Clostridia	Eubacteriales	Yeguiaceae	Yeguia	Other	0.00404204
OTU_127942	Group B	4.04204e-05	Bacteria	Bacillota	Clostridia	Peptostreptococcales	Peptostreptococcaceae	Intestinibacter	Other	0.00404204
OTU_129183	Group B	4.04204e-05	Bacteria	Bacillota	Clostridia	Lachnospirales	Lachnospiraceae	Anaeromicropila	Other	0.00404204
OTU_134784	Group B	4.04204e-05	Bacteria	Bacillota	Clostridia	Lachnospirales	Lachnospiraceae	Murimonas	Other	0.00404204
OTU_154141	Group B	4.04204e-05	Bacteria	Pseudomonadota	Gammaproteobacteria	Chromatiales	Chromatiaceae	Rheinheimera	Other	0.00404204
OTU_155903	Group B	4.04204e-05	Bacteria	Pseudomonadota	Gammaproteobacteria	Alteromonadales	Colwelliaceae	Thalassotalea	Other	0.00404204
OTU_156886	Group B	4.04204e-05	Bacteria	Bacillota	Erysipelotrichia	Erysipelotrichales	Turicibacteraceae	Turicibacter	Other	0.00404204
OTU_160790	Group B	4.04204e-05	Bacteria	Bacillota	Clostridia	Lachnospirales	Lachnospiraceae	Herbinix	Other	0.00404204
OTU_162872	Group B	4.04204e-05	Bacteria	Pseudomonadota	Gammaproteobacteria	Enterobacterales	Erwiniaceae	Pantoea	Other	0.00404204
OTU_171261	Group B	4.04204e-05	Bacteria	Cyanobacteriota/Melainabacteria group	Cyanobacteriota	Cyanophyceae	Coleofasciculales	Coleofasciculaceae	Other	0.00404204
OTU_19246	Group B	4.04204e-05	Bacteria	Bacillota	Bacilli	Bacillales	Bacillaceae	Ornithinibacillus	Other	0.00404204
OTU_24333	Group B	4.04204e-05	Bacteria	Pseudomonadota	Gammaproteobacteria	Enterobacterales	Enterobacteriaceae	Lelliottia	Other	0.00404204
OTU_24450	Group B	4.04204e-05	Bacteria	Pseudomonadota	Gammaproteobacteria	Pseudomonadales	Pseudomonadaceae	Pseudomonas	Other	0.00404204
OTU_25453	Group B	4.04204e-05	Bacteria	Bacillota	Clostridia	Eubacteriales	Eubacteriaceae	Eubacterium	Other	0.00404204
OTU_2906	Group B	4.04204e-05	Bacteria	Bacillota	Erysipelotrichia	Erysipelotrichales	Erysipelotrichaceae	Erysipelothrix	Other	0.00404204
OTU_40954	Group B	4.04204e-05	Bacteria	Bacillota	Clostridia	Eubacteriales	Clostridiaceae	Anoxynatronum	Other	0.00404204
OTU_56861	Group B	4.04204e-05	Bacteria	Mycoplasmatota	Mollicutes	Entomoplasmatales	Spiroplasmataceae	Spiroplasma	Other	0.00404204
OTU_57447	Group B	4.04204e-05	Bacteria	Pseudomonadota	Gammaproteobacteria	Enterobacterales	Enterobacteriaceae	Enterobacter	Other	0.00404204
OTU_59056	Group B	4.04204e-05	Bacteria	Pseudomonadota	Gammaproteobacteria	Alteromonadales	Alteromonadaceae	Alishewanella	Other	0.00404204
OTU_63351	Group B	4.04204e-05	Bacteria	Bacillota	Bacilli	Bacillales	Bacillaceae	Bacillus	Other	0.00404204
OTU_66663	Group B	4.04204e-05	Bacteria	Pseudomonadota	Gammaproteobacteria	Enterobacterales	Pectobacteriaceae	Dickeya	Other	0.00404204
OTU_67995	Group B	4.04204e-05	Bacteria	Pseudomonadota	Gammaproteobacteria	Enterobacterales	Erwiniaceae	Duffyella	Other	0.00404204
OTU_68557	Group B	4.04204e-05	Bacteria	Bacillota	Clostridia	Peptostreptococcales	Peptostreptococcaceae	Faecalimicrobium	Other	0.00404204
OTU_70931	Group B	4.04204e-05	Bacteria	Pseudomonadota	Gammaproteobacteria	Alteromonadales	Colwelliaceae	Cognaticolwellia	Other	0.00404204
OTU_73600	Group B	4.04204e-05	Bacteria	Bacillota	Bacilli	Bacillales	Bacillaceae	Siminovitchia	Other	0.00404204
OTU_79721	Group B	4.04204e-05	Bacteria	Bacillota	Clostridia	Peptostreptococcales	Peptostreptococcaceae	Terrisporobacter	Other	0.00404204
OTU_1102	Group C	3.98979e-05	Bacteria	Bacillota	Clostridia	Eubacteriales	Clostridiaceae	Oxobacter	Other	0.00398979
OTU_124033	Group C	3.98979e-05	Bacteria	Bacillota	Clostridia	Eubacteriales	Oscillospiraceae	Oscillospiraceae incertae sedis	Other	0.00398979
OTU_152215	Group C	3.98979e-05	Bacteria	Bacillota	Clostridia	Eubacteriales	Oscillospiraceae	Ercella	Other	0.00398979
OTU_162054	Group C	3.98979e-05	Bacteria	Mycoplasmatota	Mollicutes	Entomoplasmatales	Spiroplasmataceae	Spiroplasma	Other	0.00398979
OTU_32142	Group C	3.98979e-05	Bacteria	Bacillota	Clostridia	Eubacteriales	Oscillospiraceae	Caproicibacterium	Other	0.00398979
OTU_124033	Group A	3.90267e-05	Bacteria	Bacillota	Clostridia	Eubacteriales	Oscillospiraceae	Oscillospiraceae incertae sedis	Other	0.00390267
OTU_142608	Group A	3.84247e-05	Bacteria	Bacillota	Clostridia	Eubacteriales	Oscillospiraceae	Thermoclostridium	Other	0.00384247
OTU_170955	Group A	3.84247e-05	Bacteria	Bacillota	Clostridia	Lachnospirales	Lachnospiraceae	Extibacter	Other	0.00384247
OTU_1102	Group A	3.83054e-05	Bacteria	Bacillota	Clostridia	Eubacteriales	Clostridiaceae	Oxobacter	Other	0.00383054
OTU_68892	Group A	3.8265e-05	Bacteria	Bacillota	Bacilli	Lactobacillales	Lactobacillaceae	Ligilactobacillus	Other	0.0038265
OTU_128142	Group A	3.77034e-05	Bacteria	Bacillota	Bacilli	Bacillales	Bacillaceae	Ectobacillus	Other	0.00377034
OTU_138167	Group A	3.76629e-05	Bacteria	Bacillota	Bacilli	Lactobacillales	Lactobacillaceae	Limosilactobacillus	Other	0.00376629
OTU_117637	Group A	3.61799e-05	Bacteria	Bacillota	Clostridia	Peptostreptococcales	Peptostreptococcaceae	Clostridioides	Other	0.00361799
OTU_151191	Group A	3.61799e-05	Bacteria	Bacillota	Clostridia	Lachnospirales	Lachnospiraceae	Sporobacterium	Other	0.00361799
OTU_152824	Group A	3.60578e-05	Bacteria	Bacillota	Bacilli	Lactobacillales	Lactobacillaceae	Lactobacillus	Other	0.00360578
OTU_157621	Group A	3.60578e-05	Bacteria	Bacillota	Negativicutes	Selenomonadales	Sporomusaceae	Anaeromusa	Other	0.00360578
OTU_72485	Group A	3.60578e-05	Bacteria	Bacillota	Bacilli	Bacillales	Bacillaceae	Virgibacillus	Other	0.00360578
OTU_129183	Group A	3.54558e-05	Bacteria	Bacillota	Clostridia	Lachnospirales	Lachnospiraceae	Anaeromicropila	Other	0.00354558
OTU_109075	Group A	3.53365e-05	Bacteria	Bacillota	Clostridia	Lachnospirales	Vallitaleaceae	Abyssivirga	Other	0.00353365
OTU_4309	Group A	3.53365e-05	Bacteria	Bacillota	Clostridia	Eubacteriales	Clostridiaceae	Clostridium	Other	0.00353365
OTU_67991	Group A	3.53365e-05	Bacteria	Pseudomonadota	Gammaproteobacteria	Enterobacterales	Enterobacteriaceae	Cronobacter	Other	0.00353365
OTU_154365	Group A	3.47345e-05	Bacteria	Bacillota	Erysipelotrichia	Erysipelotrichales	Erysipelotrichaceae	Breznakia	Other	0.00347345
OTU_68720	Group A	3.47345e-05	Bacteria	Bacillota	Bacilli	Bacillales	Bacillaceae	Caldalkalibacillus	Other	0.00347345
OTU_169199	Group A	3.46152e-05	Bacteria	Pseudomonadota	Gammaproteobacteria	Enterobacterales	Morganellaceae	Arsenophonus	Other	0.00346152
OTU_60673	Group A	3.46152e-05	Bacteria	Bacillota	Clostridia	Lachnospirales	Lachnospiraceae	Lachnoclostridium	Other	0.00346152
OTU_156886	Group A	3.39727e-05	Bacteria	Bacillota	Erysipelotrichia	Erysipelotrichales	Turicibacteraceae	Turicibacter	Other	0.00339727
OTU_119101	Group A	3.32514e-05	Bacteria	Mycoplasmatota	Mollicutes	Entomoplasmatales	Spiroplasmataceae	Spiroplasma	Other	0.00332514
OTU_113864	Group A	3.24869e-05	Bacteria	Bacillota	Clostridia	Eubacteriales	Clostridiaceae	Clostridium	Other	0.00324869
OTU_108373	Group A	3.17656e-05	Bacteria	Bacillota	Bacilli	Lactobacillales	Lactobacillaceae	Ligilactobacillus	Other	0.00317656
OTU_114472	Group A	2.81977e-05	Bacteria	Pseudomonadota	Gammaproteobacteria	Enterobacterales	Enterobacteriaceae	Salmonella	Other	0.00281977
OTU_148159	Group A	2.81977e-05	Bacteria	Bacillota	Clostridia	Lachnospirales	Lachnospiraceae	Agathobacter	Other	0.00281977
OTU_150587	Group A	2.81977e-05	Bacteria	Bacillota	Clostridia	Eubacteriales	Clostridiaceae	Clostridium	Other	0.00281977
OTU_159559	Group A	2.81977e-05	Bacteria	Bacillota	Bacilli	Lactobacillales	Lactobacillaceae	Lactobacillus	Other	0.00281977
OTU_115068	Group A	2.75957e-05	Bacteria	Cyanobacteriota/Melainabacteria group	Cyanobacteriota	Cyanophyceae	Oscillatoriophycideae	Chroococcales	Other	0.00275957
OTU_151970	Group A	2.75957e-05	Bacteria	Bacillota	Clostridia	Lachnospirales	Lachnospiraceae	Mediterraneibacter	Other	0.00275957
OTU_164151	Group A	2.75957e-05	Bacteria	Bacillota	Clostridia	Peptostreptococcales	Peptostreptococcaceae	Terrisporobacter	Other	0.00275957
OTU_10078	Group A	2.7436e-05	Bacteria	Bacillota	Clostridia	Eubacteriales	Oscillospiraceae	Ligaoa	Other	0.0027436
OTU_122136	Group A	2.7436e-05	Bacteria	Bacillota	Bacilli	Lactobacillales	Lactobacillaceae	Ligilactobacillus	Other	0.0027436
OTU_156147	Group A	2.7436e-05	Bacteria	Bacillota	Bacilli	Lactobacillales	Streptococcaceae	Lactococcus	Other	0.0027436
OTU_168051	Group A	2.7436e-05	Bacteria	Bacillota	Bacilli	Lactobacillales	Lactobacillaceae	Lactobacillus	Other	0.0027436
OTU_172060	Group A	2.7436e-05	Bacteria	Bacillota	Clostridia	Eubacteriales	Clostridiaceae	Proteiniclasticum	Other	0.0027436
OTU_148768	Group A	2.6834e-05	Bacteria	Mycoplasmatota	Mollicutes	Haloplasmatales	Haloplasmataceae	Haloplasma	Other	0.0026834
OTU_151689	Group A	2.6834e-05	Bacteria	Bacillota	Bacilli	Bacillales	Paenibacillaceae	Fontibacillus	Other	0.0026834
OTU_10249	Group C	2.6001e-05	Bacteria	Bacillota	Bacilli	Bacillales	Bacillaceae	Radiobacillus	Other	0.0026001
OTU_107007	Group C	2.6001e-05	Bacteria	Pseudomonadota	Gammaproteobacteria	Enterobacterales	Enterobacteriaceae	Enterobacter	Other	0.0026001
OTU_11278	Group C	2.6001e-05	Bacteria	Pseudomonadota	Gammaproteobacteria	Enterobacterales	Pectobacteriaceae	Pectobacterium	Other	0.0026001
OTU_12081	Group C	2.6001e-05	Bacteria	Bacillota	Clostridia	Lachnospirales	Lachnospiraceae	Blautia	Other	0.0026001
OTU_121113	Group C	2.6001e-05	Bacteria	Bacillota	Clostridia	Lachnospirales	Lachnospiraceae	Lacrimispora	Other	0.0026001
OTU_12641	Group C	2.6001e-05	Bacteria	Bacillota	Bacilli	Bacillales	Bacillaceae	Mangrovibacillus	Other	0.0026001
OTU_126801	Group C	2.6001e-05	Bacteria	Bacillota	Clostridia	Eubacteriales	Clostridiaceae	Clostridium	Other	0.0026001
OTU_12757	Group C	2.6001e-05	Bacteria	Pseudomonadota	Gammaproteobacteria	Chromatiales	Ectothiorhodospiraceae	Acidihalobacter	Other	0.0026001
OTU_131273	Group C	2.6001e-05	Bacteria	Bacillota	Clostridia	Peptostreptococcales	Peptostreptococcaceae	Paraclostridium	Other	0.0026001
OTU_133597	Group C	2.6001e-05	Bacteria	Bacillota	Clostridia	Lachnospirales	Lachnospiraceae	Pseudobutyrivibrio	Other	0.0026001
OTU_139282	Group C	2.6001e-05	Bacteria	Bacillota	Bacilli	Bacillales	Bacillaceae	Bacillus	Other	0.0026001
OTU_147342	Group C	2.6001e-05	Bacteria	Bacillota	Bacilli	Bacillales	Bacillaceae	Virgibacillus	Other	0.0026001
OTU_14782	Group C	2.6001e-05	Bacteria	Bacillota	Clostridia	Lachnospirales	Lachnospiraceae	Hespellia	Other	0.0026001
OTU_14979	Group C	2.6001e-05	Bacteria	Pseudomonadota	Gammaproteobacteria	Alteromonadales	Shewanellaceae	Shewanella	Other	0.0026001
OTU_151309	Group C	2.6001e-05	Bacteria	Pseudomonadota	Betaproteobacteria	Burkholderiales	Burkholderiaceae	Caenibaculum	Other	0.0026001
OTU_156845	Group C	2.6001e-05	Bacteria	Bacillota	Bacilli	Lactobacillales	Enterococcaceae	Enterococcus	Other	0.0026001
OTU_159894	Group C	2.6001e-05	Bacteria	Pseudomonadota	Gammaproteobacteria	Enterobacterales	Enterobacteriaceae	Shimwellia	Other	0.0026001
OTU_162348	Group C	2.6001e-05	Bacteria	Bacillota	Erysipelotrichia	Erysipelotrichales	Erysipelotrichaceae	Erysipelothrix	Other	0.0026001
OTU_162872	Group C	2.6001e-05	Bacteria	Pseudomonadota	Gammaproteobacteria	Enterobacterales	Erwiniaceae	Pantoea	Other	0.0026001
OTU_164567	Group C	2.6001e-05	Bacteria	Pseudomonadota	Gammaproteobacteria	Enterobacterales	Enterobacteriaceae	Pseudocitrobacter	Other	0.0026001
OTU_165667	Group C	2.6001e-05	Bacteria	Bacillota	Clostridia	Lachnospirales	Lachnospiraceae	Blautia	Other	0.0026001
OTU_16732	Group C	2.6001e-05	Bacteria	Bacillota	Bacilli	Bacillales	Bacillaceae	Ectobacillus	Other	0.0026001
OTU_168065	Group C	2.6001e-05	Bacteria	Pseudomonadota	Gammaproteobacteria	Enterobacterales	Pectobacteriaceae	Musicola	Other	0.0026001
OTU_168961	Group C	2.6001e-05	Bacteria	Cyanobacteriota/Melainabacteria group	Cyanobacteriota	Cyanophyceae	Nodosilineales	Nodosilineaceae	Other	0.0026001
OTU_172655	Group C	2.6001e-05	Bacteria	Bacillota	Bacilli	Bacillales	Paenibacillaceae	Paenibacillus	Other	0.0026001
OTU_37976	Group C	2.6001e-05	Bacteria	Bacillota	Clostridia	Peptostreptococcales	Natronincolaceae	Alkaliphilus	Other	0.0026001
OTU_43155	Group C	2.6001e-05	Bacteria	Bacillota	Clostridia	Peptostreptococcales	Acidaminobacteraceae	Acidaminobacter	Other	0.0026001
OTU_55066	Group C	2.6001e-05	Bacteria	Pseudomonadota	Gammaproteobacteria	Oceanospirillales	Alcanivoracaceae	Alcanivorax	Other	0.0026001
OTU_56614	Group C	2.6001e-05	Bacteria	Mycoplasmatota	Mollicutes	Entomoplasmatales	Spiroplasmataceae	Spiroplasma	Other	0.0026001
OTU_58681	Group C	2.6001e-05	Bacteria	Pseudomonadota	Gammaproteobacteria	Alteromonadales	Alteromonadaceae	Alishewanella	Other	0.0026001
OTU_59825	Group C	2.6001e-05	Bacteria	Pseudomonadota	Gammaproteobacteria	Pseudomonadales	Pseudomonadaceae	Pseudomonas	Other	0.0026001
OTU_64621	Group C	2.6001e-05	Bacteria	Pseudomonadota	Gammaproteobacteria	Alteromonadales	Shewanellaceae	Shewanella	Other	0.0026001
OTU_67705	Group C	2.6001e-05	Bacteria	Pseudomonadota	Gammaproteobacteria	Alteromonadales	Idiomarinaceae	Idiomarina	Other	0.0026001
OTU_67995	Group C	2.6001e-05	Bacteria	Pseudomonadota	Gammaproteobacteria	Enterobacterales	Erwiniaceae	Duffyella	Other	0.0026001
OTU_80166	Group C	2.6001e-05	Bacteria	Bacillota	Bacilli	Bacillales	Caryophanaceae	Kurthia	Other	0.0026001
OTU_103942	Group A	2.52288e-05	Bacteria	Bacillota	Erysipelotrichia	Erysipelotrichales	Turicibacteraceae	Turicibacter	Other	0.00252288
OTU_115164	Group A	2.52288e-05	Bacteria	Pseudomonadota	Gammaproteobacteria	Enterobacterales	Enterobacteriaceae	Pluralibacter	Other	0.00252288
OTU_165008	Group A	2.52288e-05	Bacteria	Bacillota	Clostridia	Eubacteriales	Oscillospiraceae	Harryflintia	Other	0.00252288
OTU_167638	Group A	2.52288e-05	Bacteria	Bacillota	Clostridia	Lachnospirales	Natranaerovirgaceae	Natranaerovirga	Other	0.00252288
OTU_10001	Group B	2.46281e-05	Bacteria	Bacillota	Clostridia	Eubacteriales	Eubacteriaceae	Eubacterium	Other	0.00246281
OTU_103942	Group B	2.46281e-05	Bacteria	Bacillota	Erysipelotrichia	Erysipelotrichales	Turicibacteraceae	Turicibacter	Other	0.00246281
OTU_104025	Group B	2.46281e-05	Bacteria	Bacillota	Clostridia	Lachnospirales	Lachnospiraceae	Lachnoanaerobaculum	Other	0.00246281
OTU_105700	Group B	2.46281e-05	Bacteria	Bacillota	Tissierellia	Tissierellales	Thermohalobacteraceae	Brassicibacter	Other	0.00246281
OTU_10764	Group B	2.46281e-05	Bacteria	Pseudomonadota	Gammaproteobacteria	Alteromonadales	Idiomarinaceae	Pseudidiomarina	Other	0.00246281
OTU_112679	Group B	2.46281e-05	Bacteria	Bacillota	Clostridia	Eubacteriales	Clostridiaceae	Clostridium	Other	0.00246281
OTU_11938	Group B	2.46281e-05	Bacteria	Bacillota	Clostridia	Lachnospirales	Lachnospiraceae	Hungatella	Other	0.00246281
OTU_121154	Group B	2.46281e-05	Bacteria	Bacillota	Bacilli	Lactobacillales	Lactobacillaceae	Lactobacillus	Other	0.00246281
OTU_122525	Group B	2.46281e-05	Bacteria	Bacillota	Bacilli	Bacillales	Bacillaceae	Virgibacillus	Other	0.00246281
OTU_125993	Group B	2.46281e-05	Bacteria	Pseudomonadota	Gammaproteobacteria	Oceanospirillales	Alcanivoracaceae	Alloalcanivorax	Other	0.00246281
OTU_129034	Group B	2.46281e-05	Bacteria	Bacillota	Clostridia	Eubacteriales	Clostridiaceae	Hathewaya	Other	0.00246281
OTU_130293	Group B	2.46281e-05	Bacteria	Bacillota	Clostridia	Eubacteriales	Clostridiaceae	Desnuesiella	Other	0.00246281
OTU_132872	Group B	2.46281e-05	Bacteria	Spirochaetota	Spirochaetia	Spirochaetales	Borreliaceae	Borreliella	Other	0.00246281
OTU_139323	Group B	2.46281e-05	Bacteria	Pseudomonadota	Gammaproteobacteria	Oceanospirillales	Oceanospirillaceae	Marinomonas	Other	0.00246281
OTU_145184	Group B	2.46281e-05	Bacteria	Pseudomonadota	Gammaproteobacteria	Enterobacterales	Hafniaceae	Enterobacillus	Other	0.00246281
OTU_146330	Group B	2.46281e-05	Bacteria	Bacillota	Erysipelotrichia	Erysipelotrichales	Erysipelotrichaceae	Holdemania	Other	0.00246281
OTU_147318	Group B	2.46281e-05	Bacteria	Bacillota	Clostridia	Lachnospirales	Lachnospiraceae	Enterocloster	Other	0.00246281
OTU_148049	Group B	2.46281e-05	Bacteria	Bacillota	Clostridia	Lachnospirales	Lachnospiraceae	Anaerostipes	Other	0.00246281
OTU_14979	Group B	2.46281e-05	Bacteria	Pseudomonadota	Gammaproteobacteria	Alteromonadales	Shewanellaceae	Shewanella	Other	0.00246281
OTU_155376	Group B	2.46281e-05	Bacteria	Bacillota	Bacilli	Bacillales	Bacillaceae	Fredinandcohnia	Other	0.00246281
OTU_156554	Group B	2.46281e-05	Bacteria	Pseudomonadota	Gammaproteobacteria	Enterobacterales	Enterobacteriaceae	Citrobacter	Other	0.00246281
OTU_159460	Group B	2.46281e-05	Bacteria	Bacillota	Bacilli	Bacillales	Bacillaceae	Heyndrickxia	Other	0.00246281
OTU_159894	Group B	2.46281e-05	Bacteria	Pseudomonadota	Gammaproteobacteria	Enterobacterales	Enterobacteriaceae	Shimwellia	Other	0.00246281
OTU_16047	Group B	2.46281e-05	Bacteria	Pseudomonadota	Gammaproteobacteria	Enterobacterales	Gallaecimonadaceae	Gallaecimonas	Other	0.00246281
OTU_161517	Group B	2.46281e-05	Bacteria	Pseudomonadota	Gammaproteobacteria	Enterobacterales	Enterobacteriaceae	Pseudescherichia	Other	0.00246281
OTU_161910	Group B	2.46281e-05	Bacteria	Pseudomonadota	Gammaproteobacteria	Enterobacterales	Budviciaceae	Budvicia	Other	0.00246281
OTU_164151	Group B	2.46281e-05	Bacteria	Bacillota	Clostridia	Peptostreptococcales	Peptostreptococcaceae	Terrisporobacter	Other	0.00246281
OTU_165659	Group B	2.46281e-05	Bacteria	Pseudomonadota	Gammaproteobacteria	Moraxellales	Moraxellaceae	Moraxella	Other	0.00246281
OTU_16589	Group B	2.46281e-05	Bacteria	Bacillota	Clostridia	Peptostreptococcales	Peptostreptococcaceae	Peptostreptococcus	Other	0.00246281
OTU_168188	Group B	2.46281e-05	Bacteria	Bacillota	Clostridia	Eubacteriales	Clostridiaceae	Clostridium	Other	0.00246281
OTU_170869	Group B	2.46281e-05	Bacteria	Pseudomonadota	Gammaproteobacteria	Aeromonadales	Aeromonadaceae	Aeromonas	Other	0.00246281
OTU_21284	Group B	2.46281e-05	Bacteria	Pseudomonadota	Gammaproteobacteria	Enterobacterales	Enterobacteriaceae	Franconibacter	Other	0.00246281
OTU_24355	Group B	2.46281e-05	Bacteria	Bacillota	Bacilli	Bacillales	Bacillaceae	Anoxybacillus	Other	0.00246281
OTU_26597	Group B	2.46281e-05	Bacteria	Pseudomonadota	Gammaproteobacteria	Enterobacterales	Yersiniaceae	Yersinia	Other	0.00246281
OTU_31032	Group B	2.46281e-05	Bacteria	Pseudomonadota	Gammaproteobacteria	Alteromonadales	Colwelliaceae	Thalassotalea	Other	0.00246281
OTU_33368	Group B	2.46281e-05	Bacteria	Pseudomonadota	Gammaproteobacteria	Pseudomonadales	Pseudomonadaceae	Pseudomonas	Other	0.00246281
OTU_43970	Group B	2.46281e-05	Bacteria	Pseudomonadota	Gammaproteobacteria	Enterobacterales	Erwiniaceae	Phaseolibacter	Other	0.00246281
OTU_4505	Group B	2.46281e-05	Bacteria	Pseudomonadota	Gammaproteobacteria	Oceanospirillales	Halomonadaceae	Halomonas	Other	0.00246281
OTU_5041	Group B	2.46281e-05	Bacteria	Pseudomonadota	Gammaproteobacteria	Enterobacterales	Pectobacteriaceae	Dickeya	Other	0.00246281
OTU_55066	Group B	2.46281e-05	Bacteria	Pseudomonadota	Gammaproteobacteria	Oceanospirillales	Alcanivoracaceae	Alcanivorax	Other	0.00246281
OTU_56855	Group B	2.46281e-05	Bacteria	Mycoplasmatota	Mollicutes	Entomoplasmatales	Spiroplasmataceae	Spiroplasma	Other	0.00246281
OTU_59510	Group B	2.46281e-05	Bacteria	Pseudomonadota	Gammaproteobacteria	Vibrionales	Vibrionaceae	Vibrio	Other	0.00246281
OTU_59825	Group B	2.46281e-05	Bacteria	Pseudomonadota	Gammaproteobacteria	Pseudomonadales	Pseudomonadaceae	Pseudomonas	Other	0.00246281
OTU_62647	Group B	2.46281e-05	Bacteria	Pseudomonadota	Gammaproteobacteria	Oceanospirillales	Oceanospirillaceae	Marinomonas	Other	0.00246281
OTU_65852	Group B	2.46281e-05	Bacteria	Pseudomonadota	Gammaproteobacteria	Oceanospirillales	Oceanospirillaceae	Neptuniibacter	Other	0.00246281
OTU_68685	Group B	2.46281e-05	Bacteria	Pseudomonadota	Gammaproteobacteria	Alteromonadales	Idiomarinaceae	Idiomarina	Other	0.00246281
OTU_70166	Group B	2.46281e-05	Bacteria	Pseudomonadota	Gammaproteobacteria	Enterobacterales	Pectobacteriaceae	Pectobacterium	Other	0.00246281
OTU_102910	Group A	2.46268e-05	Bacteria	Bacillota	Clostridia	Eubacteriales	Oscillospiraceae	Oscillibacter	Other	0.00246268
OTU_13507	Group A	2.46268e-05	Bacteria	Bacillota	Clostridia	Lutisporales	Lutisporaceae	Lutispora	Other	0.00246268
OTU_136674	Group A	2.46268e-05	Bacteria	Bacillota	Clostridia	Peptostreptococcales	Anaerovoracaceae	Emergencia	Other	0.00246268
OTU_162054	Group A	2.46268e-05	Bacteria	Mycoplasmatota	Mollicutes	Entomoplasmatales	Spiroplasmataceae	Spiroplasma	Other	0.00246268
OTU_145163	Group A	2.45075e-05	Bacteria	Bacillota	Clostridia	Eubacteriales	Eubacteriales incertae sedis	Anaerotalea	Other	0.00245075
OTU_158315	Group A	2.45075e-05	Bacteria	Bacillota	Clostridia	Lachnospirales	Lachnospiraceae	Anaerostipes	Other	0.00245075
OTU_161830	Group A	2.45075e-05	Bacteria	Pseudomonadota	Gammaproteobacteria	Enterobacterales	Enterobacteriaceae	Cronobacter	Other	0.00245075
OTU_66710	Group A	2.45075e-05	Bacteria	Pseudomonadota	Gammaproteobacteria	Enterobacterales	Yersiniaceae	Yersinia	Other	0.00245075
OTU_101659	Group B	2.39647e-05	Bacteria	Bacillota	Bacilli	Bacillales	Bacillaceae	Virgibacillus	Other	0.00239647
OTU_10249	Group B	2.39647e-05	Bacteria	Bacillota	Bacilli	Bacillales	Bacillaceae	Radiobacillus	Other	0.00239647
OTU_102910	Group B	2.39647e-05	Bacteria	Bacillota	Clostridia	Eubacteriales	Oscillospiraceae	Oscillibacter	Other	0.00239647
OTU_106815	Group B	2.39647e-05	Bacteria	Bacillota	Bacilli	Bacillales	Bacillaceae	Cytobacillus	Other	0.00239647
OTU_10712	Group B	2.39647e-05	Bacteria	Bacillota	Clostridia	Christensenellales	Christensenellaceae	Christensenella	Other	0.00239647
OTU_109486	Group B	2.39647e-05	Bacteria	Pseudomonadota	Gammaproteobacteria	Enterobacterales	Enterobacteriaceae	Kosakonia	Other	0.00239647
OTU_110832	Group B	2.39647e-05	Bacteria	Bacillota	Clostridia	Eubacteriales	Oscillospiraceae	Bittarella (ex Durand et al. 2017)	Other	0.00239647
OTU_120310	Group B	2.39647e-05	Bacteria	Bacillota	Clostridia	Lachnospirales	Lachnospiraceae	Sporofaciens	Other	0.00239647
OTU_12056	Group B	2.39647e-05	Bacteria	Pseudomonadota	Gammaproteobacteria	Enterobacterales	Erwiniaceae	Mixta	Other	0.00239647
OTU_121208	Group B	2.39647e-05	Bacteria	Bacillota	Clostridia	Lachnospirales	Lachnospiraceae	Sellimonas	Other	0.00239647
OTU_122341	Group B	2.39647e-05	Bacteria	Bacillota	Clostridia	Eubacteriales	Oscillospiraceae	Marasmitruncus	Other	0.00239647
OTU_12671	Group B	2.39647e-05	Bacteria	Pseudomonadota	Gammaproteobacteria	Enterobacterales	Yersiniaceae	Serratia	Other	0.00239647
OTU_131210	Group B	2.39647e-05	Bacteria	Bacillota	Clostridia	Lachnospirales	Lachnospiraceae	Mobilitalea	Other	0.00239647
OTU_133597	Group B	2.39647e-05	Bacteria	Bacillota	Clostridia	Lachnospirales	Lachnospiraceae	Pseudobutyrivibrio	Other	0.00239647
OTU_134272	Group B	2.39647e-05	Bacteria	Bacillota	Clostridia	Lachnospirales	Lachnospiraceae	Jingyaoa	Other	0.00239647
OTU_134867	Group B	2.39647e-05	Bacteria	Bacillota	Clostridia	Lachnospirales	Lachnospiraceae	Lachnoclostridium	Other	0.00239647
OTU_138551	Group B	2.39647e-05	Bacteria	Bacillota	Clostridia	Eubacteriales	Eubacteriales incertae sedis	Eubacteriales Family XIII. Incertae Sedis	Other	0.00239647
OTU_139282	Group B	2.39647e-05	Bacteria	Bacillota	Bacilli	Bacillales	Bacillaceae	Bacillus	Other	0.00239647
OTU_151594	Group B	2.39647e-05	Bacteria	Pseudomonadota	Gammaproteobacteria	Enterobacterales	Pectobacteriaceae	Dickeya	Other	0.00239647
OTU_156403	Group B	2.39647e-05	Bacteria	Thermodesulfobacteriota	Desulfobacteria	Desulfobacterales	Desulforegulaceae	Desulforegula	Other	0.00239647
OTU_158392	Group B	2.39647e-05	Bacteria	Pseudomonadota	Gammaproteobacteria	Vibrionales	Vibrionaceae	Photobacterium	Other	0.00239647
OTU_159226	Group B	2.39647e-05	Bacteria	Pseudomonadota	Gammaproteobacteria	Chromatiales	Chromatiaceae	Rheinheimera	Other	0.00239647
OTU_162948	Group B	2.39647e-05	Bacteria	Pseudomonadota	Gammaproteobacteria	Enterobacterales	Enterobacteriaceae	Kosakonia	Other	0.00239647
OTU_16645	Group B	2.39647e-05	Bacteria	Bacillota	Clostridia	Lachnospirales	Vallitaleaceae	Vallitalea	Other	0.00239647
OTU_166710	Group B	2.39647e-05	Bacteria	Bacillota	Clostridia	Eubacteriales	Peptococcaceae	Thermanaerosceptrum	Other	0.00239647
OTU_168065	Group B	2.39647e-05	Bacteria	Pseudomonadota	Gammaproteobacteria	Enterobacterales	Pectobacteriaceae	Musicola	Other	0.00239647
OTU_168190	Group B	2.39647e-05	Bacteria	Bacillota	Clostridia	Lachnospirales	Lachnospiraceae	Blautia	Other	0.00239647
OTU_28772	Group B	2.39647e-05	Bacteria	Pseudomonadota	Gammaproteobacteria	Enterobacterales	Enterobacteriaceae	Jejubacter	Other	0.00239647
OTU_36762	Group B	2.39647e-05	Bacteria	Bacillota	Clostridia	Eubacteriales	Clostridiaceae	Clostridium	Other	0.00239647
OTU_4239	Group B	2.39647e-05	Bacteria	Cyanobacteriota/Melainabacteria group	Cyanobacteriota	Cyanophyceae	Oscillatoriophycideae	Oscillatoriales	Other	0.00239647
OTU_47262	Group B	2.39647e-05	Bacteria	Bacillota	Tissierellia	Tissierellales	Peptoniphilaceae	Parvimonas	Other	0.00239647
OTU_53912	Group B	2.39647e-05	Bacteria	Bacillota	Clostridia	Eubacteriales	Peptococcaceae	Dehalobacterium	Other	0.00239647
OTU_57677	Group B	2.39647e-05	Bacteria	Bacillota	Clostridia	Eubacteriales	Clostridiaceae	Fervidicella	Other	0.00239647
OTU_5822	Group B	2.39647e-05	Bacteria	Pseudomonadota	Gammaproteobacteria	Enterobacterales	Enterobacteriaceae	Kosakonia	Other	0.00239647
OTU_58387	Group B	2.39647e-05	Bacteria	Bacillota	Clostridia	Eubacteriales	Desulfitobacteriaceae	Desulfosporosinus	Other	0.00239647
OTU_59513	Group B	2.39647e-05	Bacteria	Bacillota	Bacilli	Bacillales	Paenibacillaceae	Brevibacillus	Other	0.00239647
OTU_60371	Group B	2.39647e-05	Bacteria	Pseudomonadota	Betaproteobacteria	Neisseriales	Neisseriaceae	Neisseria	Other	0.00239647
OTU_60979	Group B	2.39647e-05	Bacteria	Bacillota	Bacilli	Bacillales	Bacillaceae	Falsibacillus	Other	0.00239647
OTU_62444	Group B	2.39647e-05	Bacteria	Pseudomonadota	Gammaproteobacteria	Alteromonadales	Alteromonadaceae	Alteromonas/Salinimonas group	Other	0.00239647
OTU_62456	Group B	2.39647e-05	Bacteria	Pseudomonadota	Gammaproteobacteria	Alteromonadales	Alteromonadaceae	Paraglaciecola	Other	0.00239647
OTU_62911	Group B	2.39647e-05	Bacteria	Bacillota	Clostridia	Lachnospirales	Lachnospiraceae	Anaerocolumna	Other	0.00239647
OTU_63392	Group B	2.39647e-05	Bacteria	Bacillota	Bacilli	Lactobacillales	Lactobacillaceae	Limosilactobacillus	Other	0.00239647
OTU_63403	Group B	2.39647e-05	Bacteria	Pseudomonadota	Gammaproteobacteria	Gammaproteobacteria incertae sedis	Alkalimonas	Alkalimonas amylolytica	Other	0.00239647
OTU_67705	Group B	2.39647e-05	Bacteria	Pseudomonadota	Gammaproteobacteria	Alteromonadales	Idiomarinaceae	Idiomarina	Other	0.00239647
OTU_67724	Group B	2.39647e-05	Bacteria	Pseudomonadota	Gammaproteobacteria	Alteromonadales	Idiomarinaceae	Pseudidiomarina	Other	0.00239647
OTU_68720	Group B	2.39647e-05	Bacteria	Bacillota	Bacilli	Bacillales	Bacillaceae	Caldalkalibacillus	Other	0.00239647
OTU_69849	Group B	2.39647e-05	Bacteria	Pseudomonadota	Gammaproteobacteria	Enterobacterales	Pectobacteriaceae	Samsonia	Other	0.00239647
OTU_71034	Group B	2.39647e-05	Bacteria	Pseudomonadota	Gammaproteobacteria	Oceanospirillales	Oceanospirillaceae	Marinomonas	Other	0.00239647
OTU_8852	Group B	2.39647e-05	Bacteria	Bacillota	Bacilli	Bacillales	Bacillaceae	Sutcliffiella	Other	0.00239647
OTU_104847	Group A	2.39055e-05	Bacteria	Bacillota	Clostridia	Lachnospirales	Lachnospiraceae	Anaerobium	Other	0.00239055
OTU_122833	Group A	2.39055e-05	Bacteria	Bacillota	Clostridia	Eubacteriales	Oscillospiraceae	Dysosmobacter	Other	0.00239055
OTU_12641	Group A	2.39055e-05	Bacteria	Bacillota	Bacilli	Bacillales	Bacillaceae	Mangrovibacillus	Other	0.00239055
OTU_146544	Group A	2.39055e-05	Bacteria	Bacillota	Bacilli	Bacillales	Bacillaceae	Aquibacillus	Other	0.00239055
OTU_4899	Group A	2.39055e-05	Bacteria	Bacillota	Clostridia	Lachnospirales	Lachnospiraceae	Butyrivibrio	Other	0.00239055
OTU_156525	Group A	2.38651e-05	Bacteria	Bacillota	Bacilli	Bacillales	Bacillaceae	Rossellomorea	Other	0.00238651
OTU_19960	Group A	2.38651e-05	Bacteria	Bacillota	Bacilli	Bacillales	Bacillaceae	Virgibacillus	Other	0.00238651
OTU_99359	Group A	2.38651e-05	Bacteria	Mycoplasmatota	Mollicutes	Entomoplasmatales	Spiroplasmataceae	Spiroplasma	Other	0.00238651
OTU_134008	Group A	2.31438e-05	Bacteria	Bacillota	Clostridia	Lachnospirales	Lachnospiraceae	Claveliimonas	Other	0.00231438
OTU_171813	Group A	2.31438e-05	Bacteria	Bacillota	Tissierellia	Tissierellales	Peptoniphilaceae	Aedoeadaptatus	Other	0.00231438
OTU_58069	Group A	2.31438e-05	Bacteria	Bacillota	Bacilli	Lactobacillales	Lactobacillaceae	Lactobacillus	Other	0.00231438
OTU_10078	Group C	2.21278e-05	Bacteria	Bacillota	Clostridia	Eubacteriales	Oscillospiraceae	Ligaoa	Other	0.00221278
OTU_104775	Group C	2.21278e-05	Bacteria	Bacillota	Clostridia	Eubacteriales	Oscillospiraceae	Ruminiclostridium	Other	0.00221278
OTU_111364	Group C	2.21278e-05	Bacteria	Bacillota	Clostridia	Lachnospirales	Lachnospiraceae	Oribacterium	Other	0.00221278
OTU_11238	Group C	2.21278e-05	Bacteria	Bacillota	Clostridia	Lachnospirales	Lachnospiraceae	Herbinix	Other	0.00221278
OTU_113252	Group C	2.21278e-05	Bacteria	Bacillota	Bacilli	Bacillales	Bacillaceae	Pueribacillus	Other	0.00221278
OTU_114476	Group C	2.21278e-05	Bacteria	Bacillota	Bacilli	Bacillales	Bacillaceae	Bacillus	Other	0.00221278
OTU_115909	Group C	2.21278e-05	Bacteria	Bacillota	Clostridia	Lachnospirales	Vallitaleaceae	Vallitalea	Other	0.00221278
OTU_12018	Group C	2.21278e-05	Bacteria	Pseudomonadota	Gammaproteobacteria	Enterobacterales	Yersiniaceae	Serratia	Other	0.00221278
OTU_125057	Group C	2.21278e-05	Bacteria	Bacillota	Bacilli	Lactobacillales	Lactobacillaceae	Holzapfeliella	Other	0.00221278
OTU_128148	Group C	2.21278e-05	Bacteria	Bacillota	Clostridia	Peptostreptococcales	Peptostreptococcaceae	Romboutsia	Other	0.00221278
OTU_130360	Group C	2.21278e-05	Bacteria	Bacillota	Clostridia	Peptostreptococcales	Peptostreptococcaceae	Asaccharospora	Other	0.00221278
OTU_130822	Group C	2.21278e-05	Bacteria	Bacillota	Clostridia	Eubacteriales	Clostridiaceae	Clostridium	Other	0.00221278
OTU_149904	Group C	2.21278e-05	Bacteria	Bacillota	Clostridia	Eubacteriales	Clostridiaceae	Fonticella	Other	0.00221278
OTU_150587	Group C	2.21278e-05	Bacteria	Bacillota	Clostridia	Eubacteriales	Clostridiaceae	Clostridium	Other	0.00221278
OTU_152224	Group C	2.21278e-05	Bacteria	Pseudomonadota	Gammaproteobacteria	Enterobacterales	Enterobacteriaceae	Citrobacter	Other	0.00221278
OTU_153202	Group C	2.21278e-05	Bacteria	Pseudomonadota	Gammaproteobacteria	Oceanospirillales	Saccharospirillaceae	Salinispirillum	Other	0.00221278
OTU_155251	Group C	2.21278e-05	Bacteria	Pseudomonadota	Gammaproteobacteria	Enterobacterales	Enterobacteriaceae	Intestinirhabdus	Other	0.00221278
OTU_160107	Group C	2.21278e-05	Bacteria	Mycoplasmatota	Mollicutes	Entomoplasmatales	Spiroplasmataceae	Spiroplasma	Other	0.00221278
OTU_162948	Group C	2.21278e-05	Bacteria	Pseudomonadota	Gammaproteobacteria	Enterobacterales	Enterobacteriaceae	Kosakonia	Other	0.00221278
OTU_163970	Group C	2.21278e-05	Bacteria	Bacillota	Bacilli	Bacillales	Paenibacillaceae	Paenibacillus	Other	0.00221278
OTU_168831	Group C	2.21278e-05	Bacteria	Bacillota	Clostridia	Halanaerobiales	Halobacteroidaceae	Halanaerocella	Other	0.00221278
OTU_171261	Group C	2.21278e-05	Bacteria	Cyanobacteriota/Melainabacteria group	Cyanobacteriota	Cyanophyceae	Coleofasciculales	Coleofasciculaceae	Other	0.00221278
OTU_172460	Group C	2.21278e-05	Bacteria	Cyanobacteriota/Melainabacteria group	Cyanobacteriota	Cyanophyceae	Oculatellales	Oculatellaceae	Other	0.00221278
OTU_17565	Group C	2.21278e-05	Bacteria	Pseudomonadota	Gammaproteobacteria	Enterobacterales	Hafniaceae	Hafnia	Other	0.00221278
OTU_20347	Group C	2.21278e-05	Bacteria	Pseudomonadota	Gammaproteobacteria	Chromatiales	Chromatiaceae	Rheinheimera	Other	0.00221278
OTU_24450	Group C	2.21278e-05	Bacteria	Pseudomonadota	Gammaproteobacteria	Pseudomonadales	Pseudomonadaceae	Pseudomonas	Other	0.00221278
OTU_26678	Group C	2.21278e-05	Bacteria	Bacillota	Bacilli	Bacillales	Paenibacillaceae	Paenibacillus	Other	0.00221278
OTU_48749	Group C	2.21278e-05	Bacteria	Bacillota	Clostridia	Eubacteriales	Oscillospiraceae	Pseudobacteroides	Other	0.00221278
OTU_53134	Group C	2.21278e-05	Bacteria	Pseudomonadota	Gammaproteobacteria	Enterobacterales	Erwiniaceae	Mixta	Other	0.00221278
OTU_54470	Group C	2.21278e-05	Bacteria	Bacillota	Bacilli	Bacillales	Caryophanaceae	Planococcus	Other	0.00221278
OTU_56855	Group C	2.21278e-05	Bacteria	Mycoplasmatota	Mollicutes	Entomoplasmatales	Spiroplasmataceae	Spiroplasma	Other	0.00221278
OTU_5818	Group C	2.21278e-05	Bacteria	Pseudomonadota	Gammaproteobacteria	Vibrionales	Vibrionaceae	Vibrio	Other	0.00221278
OTU_5822	Group C	2.21278e-05	Bacteria	Pseudomonadota	Gammaproteobacteria	Enterobacterales	Enterobacteriaceae	Kosakonia	Other	0.00221278
OTU_60096	Group C	2.21278e-05	Bacteria	Pseudomonadota	Gammaproteobacteria	Methylococcales	Methylococcaceae	Methyloterricola	Other	0.00221278
OTU_60673	Group C	2.21278e-05	Bacteria	Bacillota	Clostridia	Lachnospirales	Lachnospiraceae	Lachnoclostridium	Other	0.00221278
OTU_62448	Group C	2.21278e-05	Bacteria	Bacillota	Bacilli	Bacillales	Bacillaceae	Cytobacillus	Other	0.00221278
OTU_66786	Group C	2.21278e-05	Bacteria	Bacillota	Bacilli	Lactobacillales	Lactobacillaceae	Lactobacillus	Other	0.00221278
OTU_68720	Group C	2.21278e-05	Bacteria	Bacillota	Bacilli	Bacillales	Bacillaceae	Caldalkalibacillus	Other	0.00221278
OTU_72485	Group C	2.21278e-05	Bacteria	Bacillota	Bacilli	Bacillales	Bacillaceae	Virgibacillus	Other	0.00221278
OTU_72494	Group C	2.21278e-05	Bacteria	Pseudomonadota	Gammaproteobacteria	Enterobacterales	Yersiniaceae	Rahnella	Other	0.00221278
OTU_97665	Group C	2.21278e-05	Bacteria	Pseudomonadota	Alphaproteobacteria	Hyphomicrobiales	Aurantimonadaceae	Aureimonas	Other	0.00221278
OTU_166980	Group A	2.16579e-05	Bacteria	Pseudomonadota	Gammaproteobacteria	Enterobacterales	Erwiniaceae	Pantoea	Other	0.00216579
OTU_119704	Group A	2.09366e-05	Bacteria	Bacillota	Clostridia	Christensenellales	Christensenellaceae	Christensenella	Other	0.00209366
OTU_128624	Group A	2.09366e-05	Bacteria	Bacillota	Bacilli	Lactobacillales	Lactobacillaceae	Limosilactobacillus	Other	0.00209366
OTU_4280	Group A	2.09366e-05	Bacteria	Bacillota	Clostridia	Eubacteriales	Peptococcaceae	Phosphitispora	Other	0.00209366
OTU_121113	Group A	2.02153e-05	Bacteria	Bacillota	Clostridia	Lachnospirales	Lachnospiraceae	Lacrimispora	Other	0.00202153
OTU_102910	Group C	1.99489e-05	Bacteria	Bacillota	Clostridia	Eubacteriales	Oscillospiraceae	Oscillibacter	Other	0.00199489
OTU_104025	Group C	1.99489e-05	Bacteria	Bacillota	Clostridia	Lachnospirales	Lachnospiraceae	Lachnoanaerobaculum	Other	0.00199489
OTU_109075	Group C	1.99489e-05	Bacteria	Bacillota	Clostridia	Lachnospirales	Vallitaleaceae	Abyssivirga	Other	0.00199489
OTU_110832	Group C	1.99489e-05	Bacteria	Bacillota	Clostridia	Eubacteriales	Oscillospiraceae	Bittarella (ex Durand et al. 2017)	Other	0.00199489
OTU_116635	Group C	1.99489e-05	Bacteria	Cyanobacteriota/Melainabacteria group	Cyanobacteriota	Cyanophyceae	Leptolyngbyales	Leptolyngbyaceae	Other	0.00199489
OTU_121390	Group C	1.99489e-05	Bacteria	Bacillota	Tissierellia	Tissierellales	Thermohalobacteraceae	Sporosalibacterium	Other	0.00199489
OTU_129034	Group C	1.99489e-05	Bacteria	Bacillota	Clostridia	Eubacteriales	Clostridiaceae	Hathewaya	Other	0.00199489
OTU_129323	Group C	1.99489e-05	Bacteria	Bacillota	Clostridia	Eubacteriales	Oscillospiraceae	Ruminococcus	Other	0.00199489
OTU_143376	Group C	1.99489e-05	Bacteria	Pseudomonadota	Gammaproteobacteria	Enterobacterales	Enterobacteriaceae	Kosakonia	Other	0.00199489
OTU_146330	Group C	1.99489e-05	Bacteria	Bacillota	Erysipelotrichia	Erysipelotrichales	Erysipelotrichaceae	Holdemania	Other	0.00199489
OTU_148768	Group C	1.99489e-05	Bacteria	Mycoplasmatota	Mollicutes	Haloplasmatales	Haloplasmataceae	Haloplasma	Other	0.00199489
OTU_148818	Group C	1.99489e-05	Bacteria	Pseudomonadota	Gammaproteobacteria	Enterobacterales	Yersiniaceae	Ewingella	Other	0.00199489
OTU_151191	Group C	1.99489e-05	Bacteria	Bacillota	Clostridia	Lachnospirales	Lachnospiraceae	Sporobacterium	Other	0.00199489
OTU_151488	Group C	1.99489e-05	Bacteria	Pseudomonadota	Gammaproteobacteria	Enterobacterales	Erwiniaceae	Rosenbergiella	Other	0.00199489
OTU_151828	Group C	1.99489e-05	Bacteria	Bacillota	Clostridia	Eubacteriales	Desulfitobacteriaceae	Desulfosporosinus	Other	0.00199489
OTU_155977	Group C	1.99489e-05	Bacteria	Bacillota	Clostridia	Eubacteriales	Clostridiaceae	Clostridium	Other	0.00199489
OTU_156403	Group C	1.99489e-05	Bacteria	Thermodesulfobacteriota	Desulfobacteria	Desulfobacterales	Desulforegulaceae	Desulforegula	Other	0.00199489
OTU_156554	Group C	1.99489e-05	Bacteria	Pseudomonadota	Gammaproteobacteria	Enterobacterales	Enterobacteriaceae	Citrobacter	Other	0.00199489
OTU_156843	Group C	1.99489e-05	Bacteria	Bacillota	Bacilli	Lactobacillales	Lactobacillaceae	Pediococcus	Other	0.00199489
OTU_158315	Group C	1.99489e-05	Bacteria	Bacillota	Clostridia	Lachnospirales	Lachnospiraceae	Anaerostipes	Other	0.00199489
OTU_158474	Group C	1.99489e-05	Bacteria	Pseudomonadota	Alphaproteobacteria	Rhodobacterales	Paracoccaceae	Paracoccus	Other	0.00199489
OTU_159240	Group C	1.99489e-05	Bacteria	Bacillota	Bacilli	Bacillales	Bacillaceae	Bacillus	Other	0.00199489
OTU_159581	Group C	1.99489e-05	Bacteria	Bacillota	Clostridia	Eubacteriales	Desulfitobacteriaceae	Desulfitobacterium	Other	0.00199489
OTU_162788	Group C	1.99489e-05	Bacteria	Bacillota	Clostridia	Eubacteriales	Oscillospiraceae	Ruminococcus	Other	0.00199489
OTU_164711	Group C	1.99489e-05	Bacteria	Pseudomonadota	Gammaproteobacteria	Enterobacterales	Morganellaceae	Proteus	Other	0.00199489
OTU_165264	Group C	1.99489e-05	Bacteria	Pseudomonadota	Gammaproteobacteria	Enterobacterales	Erwiniaceae	Izhakiella	Other	0.00199489
OTU_166391	Group C	1.99489e-05	Bacteria	Bacillota	Clostridia	Eubacteriales	Oscillospiraceae	Faecalispora	Other	0.00199489
OTU_166744	Group C	1.99489e-05	Bacteria	Bacillota	Erysipelotrichia	Erysipelotrichales	Erysipelotrichaceae	Breznakia	Other	0.00199489
OTU_168843	Group C	1.99489e-05	Bacteria	Pseudomonadota	Gammaproteobacteria	Enterobacterales	Yersiniaceae	Serratia	Other	0.00199489
OTU_169809	Group C	1.99489e-05	Bacteria	Pseudomonadota	Gammaproteobacteria	Alteromonadales	Alteromonadaceae	Alginatibacterium	Other	0.00199489
OTU_171239	Group C	1.99489e-05	Bacteria	Cyanobacteriota/Melainabacteria group	Cyanobacteriota	Cyanophyceae	Coleofasciculales	Wilmottiaceae	Other	0.00199489
OTU_171605	Group C	1.99489e-05	Bacteria	Bacillota	Clostridia	Lachnospirales	Anaerotignaceae	Anaerotignum	Other	0.00199489
OTU_33368	Group C	1.99489e-05	Bacteria	Pseudomonadota	Gammaproteobacteria	Pseudomonadales	Pseudomonadaceae	Pseudomonas	Other	0.00199489
OTU_4706	Group C	1.99489e-05	Bacteria	Pseudomonadota	Gammaproteobacteria	Moraxellales	Moraxellaceae	Acinetobacter	Other	0.00199489
OTU_48090	Group C	1.99489e-05	Bacteria	Pseudomonadota	Gammaproteobacteria	Enterobacterales	Erwiniaceae	Mixta	Other	0.00199489
OTU_4818	Group C	1.99489e-05	Bacteria	Bacillota	Bacilli	Bacillales	Bacillaceae	Evansella	Other	0.00199489
OTU_4899	Group C	1.99489e-05	Bacteria	Bacillota	Clostridia	Lachnospirales	Lachnospiraceae	Butyrivibrio	Other	0.00199489
OTU_57970	Group C	1.99489e-05	Bacteria	Bacillota	Bacilli	Bacillales	Paenibacillaceae	Paenibacillus	Other	0.00199489
OTU_58173	Group C	1.99489e-05	Bacteria	Bacillota	Bacilli	Lactobacillales	Lactobacillaceae	Bombilactobacillus	Other	0.00199489
OTU_60979	Group C	1.99489e-05	Bacteria	Bacillota	Bacilli	Bacillales	Bacillaceae	Falsibacillus	Other	0.00199489
OTU_62098	Group C	1.99489e-05	Bacteria	Bacillota	Clostridia	Eubacteriales	Oscillospiraceae	Amygdalobacter	Other	0.00199489
OTU_62444	Group C	1.99489e-05	Bacteria	Pseudomonadota	Gammaproteobacteria	Alteromonadales	Alteromonadaceae	Alteromonas/Salinimonas group	Other	0.00199489
OTU_62966	Group C	1.99489e-05	Bacteria	Bacillota	Erysipelotrichia	Erysipelotrichales	Erysipelotrichaceae	Erysipelothrix	Other	0.00199489
OTU_63986	Group C	1.99489e-05	Bacteria	Mycoplasmatota	Mollicutes	Entomoplasmatales	Spiroplasmataceae	Spiroplasma	Other	0.00199489
OTU_64587	Group C	1.99489e-05	Bacteria	Pseudomonadota	Gammaproteobacteria	Cellvibrionales	Cellvibrionaceae	Cellvibrio	Other	0.00199489
OTU_70166	Group C	1.99489e-05	Bacteria	Pseudomonadota	Gammaproteobacteria	Enterobacterales	Pectobacteriaceae	Pectobacterium	Other	0.00199489
OTU_7064	Group C	1.99489e-05	Bacteria	Pseudomonadota	Gammaproteobacteria	Oceanospirillales	Oceanospirillaceae	Marinobacterium	Other	0.00199489
OTU_116204	Group A	1.43999e-05	Bacteria	Bacillota	Clostridia	Lachnospirales	Lachnospiraceae	Shuttleworthella	Other	0.00143999
OTU_12526	Group A	1.43999e-05	Bacteria	Pseudomonadota	Gammaproteobacteria	Enterobacterales	Pectobacteriaceae	Pectobacterium	Other	0.00143999
OTU_136206	Group A	1.43999e-05	Bacteria	Bacillota	Erysipelotrichia	Erysipelotrichales	Erysipelotrichaceae	Massilicoli	Other	0.00143999
OTU_138230	Group A	1.43999e-05	Bacteria	Cyanobacteriota/Melainabacteria group	Cyanobacteriota	Cyanophyceae	Leptolyngbyales	Neosynechococcaceae	Other	0.00143999
OTU_146337	Group A	1.43999e-05	Bacteria	Bacillota	Clostridia	Eubacteriales	Clostridiaceae	Clostridium	Other	0.00143999
OTU_153518	Group A	1.43999e-05	Bacteria	Bacillota	Clostridia	Lachnospirales	Lachnospiraceae	Roseburia	Other	0.00143999
OTU_154634	Group A	1.43999e-05	Bacteria	Bacillota	Bacilli	Bacillales	Paenibacillaceae	Brevibacillus	Other	0.00143999
OTU_155977	Group A	1.43999e-05	Bacteria	Bacillota	Clostridia	Eubacteriales	Clostridiaceae	Clostridium	Other	0.00143999
OTU_158311	Group A	1.43999e-05	Bacteria	Bacillota	Clostridia	Lachnospirales	Lachnospiraceae	Chordicoccus	Other	0.00143999
OTU_163970	Group A	1.43999e-05	Bacteria	Bacillota	Bacilli	Bacillales	Paenibacillaceae	Paenibacillus	Other	0.00143999
OTU_164567	Group A	1.43999e-05	Bacteria	Pseudomonadota	Gammaproteobacteria	Enterobacterales	Enterobacteriaceae	Pseudocitrobacter	Other	0.00143999
OTU_165667	Group A	1.43999e-05	Bacteria	Bacillota	Clostridia	Lachnospirales	Lachnospiraceae	Blautia	Other	0.00143999
OTU_166972	Group A	1.43999e-05	Bacteria	Bacillota	Clostridia	Eubacteriales	Clostridiaceae	Clostridium	Other	0.00143999
OTU_167715	Group A	1.43999e-05	Bacteria	Bacillota	Clostridia	Eubacteriales	Eubacteriaceae	Pseudoramibacter	Other	0.00143999
OTU_169498	Group A	1.43999e-05	Bacteria	Bacillota	Clostridia	Eubacteriales	Eubacteriaceae	Acetobacterium	Other	0.00143999
OTU_172358	Group A	1.43999e-05	Bacteria	Bacillota	Negativicutes	Veillonellales	Veillonellaceae	Massilibacillus	Other	0.00143999
OTU_29748	Group A	1.43999e-05	Bacteria	Pseudomonadota	Gammaproteobacteria	Enterobacterales	Yersiniaceae	Serratia	Other	0.00143999
OTU_35744	Group A	1.43999e-05	Bacteria	Bacillota	Bacilli	Bacillales	Bacillaceae	Oceanobacillus	Other	0.00143999
OTU_3663	Group A	1.43999e-05	Bacteria	Bacillota	Clostridia	Lachnospirales	Lachnospiraceae	Blautia	Other	0.00143999
OTU_4077	Group A	1.43999e-05	Bacteria	Bacillota	Tissierellia	Tissierellales	Thermohalobacteraceae	Sporosalibacterium	Other	0.00143999
OTU_4788	Group A	1.43999e-05	Bacteria	Bacillota	Bacilli	Lactobacillales	Lactobacillaceae	Lactobacillus	Other	0.00143999
OTU_52464	Group A	1.43999e-05	Bacteria	Bacillota	Clostridia	Eubacteriales	Clostridiaceae	Clostridium	Other	0.00143999
OTU_54470	Group A	1.43999e-05	Bacteria	Bacillota	Bacilli	Bacillales	Caryophanaceae	Planococcus	Other	0.00143999
OTU_61296	Group A	1.43999e-05	Bacteria	Pseudomonadota	Gammaproteobacteria	Enterobacterales	Erwiniaceae	Winslowiella	Other	0.00143999
OTU_63816	Group A	1.43999e-05	Bacteria	Pseudomonadota	Gammaproteobacteria	Oceanospirillales	Oceanospirillaceae	Venatoribacter	Other	0.00143999
OTU_7281	Group A	1.43999e-05	Bacteria	Bacillota	Clostridia	Eubacteriales	Clostridiaceae	Anaerophilus	Other	0.00143999
OTU_7289	Group A	1.43999e-05	Bacteria	Bacillota	Bacilli	Bacillales	Paenibacillaceae	Paenibacillus	Other	0.00143999
OTU_7290	Group A	1.43999e-05	Bacteria	Bacillota	Bacilli	Lactobacillales	Enterococcaceae	Enterococcus	Other	0.00143999
OTU_73600	Group A	1.43999e-05	Bacteria	Bacillota	Bacilli	Bacillales	Bacillaceae	Siminovitchia	Other	0.00143999
OTU_94075	Group A	1.43999e-05	Bacteria	Bacillota	Clostridia	Eubacteriales	Gracilibacteraceae	Gracilibacter	Other	0.00143999
OTU_99717	Group A	1.43999e-05	Bacteria	Bacillota	Bacilli	Lactobacillales	Lactobacillaceae	Limosilactobacillus	Other	0.00143999
OTU_112679	Group A	1.37979e-05	Bacteria	Bacillota	Clostridia	Eubacteriales	Clostridiaceae	Clostridium	Other	0.00137979
OTU_116091	Group A	1.37979e-05	Bacteria	Bacillota	Bacilli	Lactobacillales	Lactobacillaceae	Lactiplantibacillus	Other	0.00137979
OTU_11806	Group A	1.37979e-05	Bacteria	Bacillota	Bacilli	Bacillales	Staphylococcaceae	Macrococcus	Other	0.00137979
OTU_11830	Group A	1.37979e-05	Bacteria	Bacillota	Bacilli	Bacillales	Bacillaceae	Bacillus	Other	0.00137979
OTU_12021	Group A	1.37979e-05	Bacteria	Pseudomonadota	Gammaproteobacteria	Pseudomonadales	Pseudomonadaceae	Pseudomonas	Other	0.00137979
OTU_129947	Group A	1.37979e-05	Bacteria	Bacillota	Clostridia	Lachnospirales	Lachnospiraceae	Lachnospira	Other	0.00137979
OTU_130749	Group A	1.37979e-05	Bacteria	Bacillota	Clostridia	Eubacteriales	Clostridiaceae	Clostridium	Other	0.00137979
OTU_131210	Group A	1.37979e-05	Bacteria	Bacillota	Clostridia	Lachnospirales	Lachnospiraceae	Mobilitalea	Other	0.00137979
OTU_134393	Group A	1.37979e-05	Bacteria	Bacillota	Bacilli	Bacillales	Paenibacillaceae	Brevibacillus	Other	0.00137979
OTU_134867	Group A	1.37979e-05	Bacteria	Bacillota	Clostridia	Lachnospirales	Lachnospiraceae	Lachnoclostridium	Other	0.00137979
OTU_147122	Group A	1.37979e-05	Bacteria	Bacillota	Clostridia	Eubacteriales	Clostridiaceae	Clostridium	Other	0.00137979
OTU_147318	Group A	1.37979e-05	Bacteria	Bacillota	Clostridia	Lachnospirales	Lachnospiraceae	Enterocloster	Other	0.00137979
OTU_149158	Group A	1.37979e-05	Bacteria	Pseudomonadota	Gammaproteobacteria	Enterobacterales	Enterobacteriaceae	Kosakonia	Other	0.00137979
OTU_149394	Group A	1.37979e-05	Bacteria	Bacillota	Bacilli	Bacillales	Bacillaceae	Gracilibacillus	Other	0.00137979
OTU_151309	Group A	1.37979e-05	Bacteria	Pseudomonadota	Betaproteobacteria	Burkholderiales	Burkholderiaceae	Caenibaculum	Other	0.00137979
OTU_155376	Group A	1.37979e-05	Bacteria	Bacillota	Bacilli	Bacillales	Bacillaceae	Fredinandcohnia	Other	0.00137979
OTU_155505	Group A	1.37979e-05	Bacteria	Bacillota	Bacilli	Bacillales	Paenibacillaceae	Paenibacillus	Other	0.00137979
OTU_156964	Group A	1.37979e-05	Bacteria	Pseudomonadota	Gammaproteobacteria	Chromatiales	Ectothiorhodospiraceae	Ectothiorhodosinus	Other	0.00137979
OTU_159928	Group A	1.37979e-05	Bacteria	Bacillota	Tissierellia	Tissierellales	Peptoniphilaceae	Peptoniphilus	Other	0.00137979
OTU_162921	Group A	1.37979e-05	Bacteria	Bacillota	Bacilli	Bacillales	Bacillaceae	Tepidibacillus	Other	0.00137979
OTU_163548	Group A	1.37979e-05	Bacteria	Bacillota	Bacilli	Bacillales	Bacillaceae	Virgibacillus	Other	0.00137979
OTU_166710	Group A	1.37979e-05	Bacteria	Bacillota	Clostridia	Eubacteriales	Peptococcaceae	Thermanaerosceptrum	Other	0.00137979
OTU_167872	Group A	1.37979e-05	Bacteria	Pseudomonadota	Gammaproteobacteria	Orbales	Orbaceae	Frischella	Other	0.00137979
OTU_170125	Group A	1.37979e-05	Bacteria	Bacillota	Bacilli	Lactobacillales	Lactobacillaceae	Lactobacillus	Other	0.00137979
OTU_172426	Group A	1.37979e-05	Bacteria	Pseudomonadota	Gammaproteobacteria	Enterobacterales	Erwiniaceae	Buchnera	Other	0.00137979
OTU_2185	Group A	1.37979e-05	Bacteria	Bacillota	Clostridia	Lachnospirales	Lachnospiraceae	Porcincola	Other	0.00137979
OTU_2949	Group A	1.37979e-05	Bacteria	FCB group	Bacteroidota/Chlorobiota group	Bacteroidota	Bacteroidia	Bacteroidales	Other	0.00137979
OTU_3093	Group A	1.37979e-05	Bacteria	Pseudomonadota	Gammaproteobacteria	Enterobacterales	Enterobacteriaceae	Citrobacter	Other	0.00137979
OTU_3808	Group A	1.37979e-05	Bacteria	Bacillota	Bacilli	Bacillales	Paenibacillaceae	Fontibacillus	Other	0.00137979
OTU_40954	Group A	1.37979e-05	Bacteria	Bacillota	Clostridia	Eubacteriales	Clostridiaceae	Anoxynatronum	Other	0.00137979
OTU_4653	Group A	1.37979e-05	Bacteria	Bacillota	Bacilli	Lactobacillales	Lactobacillaceae	Lactobacillus	Other	0.00137979
OTU_55641	Group A	1.37979e-05	Bacteria	Bacillota	Erysipelotrichia	Erysipelotrichales	Erysipelotrichaceae	Anaerorhabdus	Other	0.00137979
OTU_56624	Group A	1.37979e-05	Bacteria	Bacillota	Clostridia	Eubacteriales	Clostridiaceae	Clostridium	Other	0.00137979
OTU_57178	Group A	1.37979e-05	Bacteria	Bacillota	Clostridia	Eubacteriales	Eubacteriales incertae sedis	Eubacteriales Family XII. Incertae Sedis	Other	0.00137979
OTU_60003	Group A	1.37979e-05	Bacteria	Bacillota	Clostridia	Eubacteriales	Clostridiaceae	Clostridium	Other	0.00137979
OTU_68674	Group A	1.37979e-05	Bacteria	Pseudomonadota	Gammaproteobacteria	Alteromonadales	Idiomarinaceae	Idiomarina	Other	0.00137979
OTU_7261	Group A	1.37979e-05	Bacteria	Bacillota	Clostridia	Lachnospirales	Lachnospiraceae	Catonella	Other	0.00137979
OTU_8734	Group A	1.37979e-05	Bacteria	Bacillota	Bacilli	Bacillales	Bacillaceae	Cytobacillus	Other	0.00137979
OTU_10624	Group A	1.30361e-05	Bacteria	Bacillota	Bacilli	Lactobacillales	Aerococcaceae	Vaginisenegalia	Other	0.00130361
OTU_107409	Group A	1.30361e-05	Bacteria	Mycoplasmatota	Mollicutes	Anaeroplasmatales	Anaeroplasmataceae	Anaeroplasma	Other	0.00130361
OTU_111364	Group A	1.30361e-05	Bacteria	Bacillota	Clostridia	Lachnospirales	Lachnospiraceae	Oribacterium	Other	0.00130361
OTU_116933	Group A	1.30361e-05	Bacteria	Bacillota	Clostridia	Eubacteriales	Eubacteriales incertae sedis	Eubacteriales Family XIII. Incertae Sedis	Other	0.00130361
OTU_130605	Group A	1.30361e-05	Bacteria	Bacillota	Clostridia	Lachnospirales	Lachnospiraceae	Hespellia	Other	0.00130361
OTU_130720	Group A	1.30361e-05	Bacteria	Bacillota	Clostridia	Lachnospirales	Lachnospiraceae	Lachnoclostridium	Other	0.00130361
OTU_131	Group A	1.30361e-05	Bacteria	Bacillota	Clostridia	Lachnospirales	Lachnospiraceae	Anaeromicropila	Other	0.00130361
OTU_137082	Group A	1.30361e-05	Bacteria	Bacillota	Bacilli	Bacillales	Bacillaceae	Bacillus	Other	0.00130361
OTU_141054	Group A	1.30361e-05	Bacteria	Bacillota	Bacilli	Bacillales	Bacillaceae	Alkalihalobacillus	Other	0.00130361
OTU_144378	Group A	1.30361e-05	Bacteria	Bacillota	Clostridia	Lachnospirales	Lachnospiraceae	Lachnospira	Other	0.00130361
OTU_145141	Group A	1.30361e-05	Bacteria	Bacillota	Erysipelotrichia	Erysipelotrichales	Erysipelotrichaceae	Dielma	Other	0.00130361
OTU_14724	Group A	1.30361e-05	Bacteria	Bacillota	Bacilli	Lactobacillales	Enterococcaceae	Enterococcus	Other	0.00130361
OTU_155442	Group A	1.30361e-05	Bacteria	Pseudomonadota	Gammaproteobacteria	Thiohalomonadales	Thiohalomonadaceae	Thiohalomonas	Other	0.00130361
OTU_162348	Group A	1.30361e-05	Bacteria	Bacillota	Erysipelotrichia	Erysipelotrichales	Erysipelotrichaceae	Erysipelothrix	Other	0.00130361
OTU_166391	Group A	1.30361e-05	Bacteria	Bacillota	Clostridia	Eubacteriales	Oscillospiraceae	Faecalispora	Other	0.00130361
OTU_166509	Group A	1.30361e-05	Bacteria	Bacillota	Clostridia	Lachnospirales	Lachnospiraceae	Blautia	Other	0.00130361
OTU_166744	Group A	1.30361e-05	Bacteria	Bacillota	Erysipelotrichia	Erysipelotrichales	Erysipelotrichaceae	Breznakia	Other	0.00130361
OTU_167527	Group A	1.30361e-05	Bacteria	Bacillota	Clostridia	Lachnospirales	Lachnospiraceae	Frisingicoccus	Other	0.00130361
OTU_168065	Group A	1.30361e-05	Bacteria	Pseudomonadota	Gammaproteobacteria	Enterobacterales	Pectobacteriaceae	Musicola	Other	0.00130361
OTU_168501	Group A	1.30361e-05	Bacteria	Bacillota	Clostridia	Eubacteriales	Eubacteriaceae	Eubacterium	Other	0.00130361
OTU_170468	Group A	1.30361e-05	Bacteria	Bacillota	Bacilli	Bacillales	Paenibacillaceae	Paenibacillus	Other	0.00130361
OTU_170925	Group A	1.30361e-05	Bacteria	Bacillota	Bacilli	Lactobacillales	Lactobacillaceae	Lactobacillus	Other	0.00130361
OTU_172454	Group A	1.30361e-05	Bacteria	Bacillota	Bacilli	Lactobacillales	Lactobacillaceae	Amylolactobacillus	Other	0.00130361
OTU_172503	Group A	1.30361e-05	Bacteria	Bacillota	Bacilli	Lactobacillales	Lactobacillaceae	Limosilactobacillus	Other	0.00130361
OTU_20999	Group A	1.30361e-05	Bacteria	Bacillota	Clostridia	Eubacteriales	Clostridiaceae	Clostridium	Other	0.00130361
OTU_3558	Group A	1.30361e-05	Bacteria	Bacillota	Bacilli	Bacillales	Bacillaceae	Microaerobacter	Other	0.00130361
OTU_41693	Group A	1.30361e-05	Bacteria	Bacillota	Clostridia	Lachnospirales	Lachnospiraceae	Parasporobacterium	Other	0.00130361
OTU_4388	Group A	1.30361e-05	Bacteria	Bacillota	Bacilli	Bacillales	Paenibacillaceae	Paenibacillus	Other	0.00130361
OTU_47767	Group A	1.30361e-05	Bacteria	Bacillota	Tissierellia	Tissierellales	Peptoniphilaceae	Anaerococcus	Other	0.00130361
OTU_52384	Group A	1.30361e-05	Bacteria	Pseudomonadota	Gammaproteobacteria	Enterobacterales	Enterobacteriaceae	Mangrovibacter	Other	0.00130361
OTU_5257	Group A	1.30361e-05	Bacteria	Bacillota	Clostridia	Eubacteriales	Oscillospiraceae	Acetivibrio	Other	0.00130361
OTU_5693	Group A	1.30361e-05	Bacteria	Bacillota	Clostridia	Eubacteriales	Desulfotomaculaceae	Cryptanaerobacter	Other	0.00130361
OTU_57640	Group A	1.30361e-05	Bacteria	Bacillota	Clostridia	Eubacteriales	Clostridiaceae	Oceanirhabdus	Other	0.00130361
OTU_58318	Group A	1.30361e-05	Bacteria	Bacillota	Bacilli	Lactobacillales	Streptococcaceae	Streptococcus	Other	0.00130361
OTU_58539	Group A	1.30361e-05	Bacteria	Bacillota	Bacilli	Bacillales	Paenibacillaceae	Paenibacillus	Other	0.00130361
OTU_65242	Group A	1.30361e-05	Bacteria	Pseudomonadota	Gammaproteobacteria	Alteromonadales	Alteromonadaceae	Alishewanella	Other	0.00130361
OTU_67705	Group A	1.30361e-05	Bacteria	Pseudomonadota	Gammaproteobacteria	Alteromonadales	Idiomarinaceae	Idiomarina	Other	0.00130361
OTU_81727	Group A	1.30361e-05	Bacteria	Bacillota	Clostridia	Lachnospirales	Lachnospiraceae	Anaeropeptidivorans	Other	0.00130361
OTU_87418	Group A	1.30361e-05	Bacteria	Bacillota	Clostridia	Eubacteriales	Clostridiaceae	Clostridium	Other	0.00130361
OTU_10001	Group A	1.0829e-05	Bacteria	Bacillota	Clostridia	Eubacteriales	Eubacteriaceae	Eubacterium	Other	0.0010829
OTU_10016	Group A	1.0829e-05	Bacteria	Bacillota	Clostridia	Lachnospirales	Lachnospiraceae	Anaerosporobacter	Other	0.0010829
OTU_108337	Group A	1.0829e-05	Bacteria	Mycoplasmatota	Mollicutes	Entomoplasmatales	Spiroplasmataceae	Spiroplasma	Other	0.0010829
OTU_115909	Group A	1.0829e-05	Bacteria	Bacillota	Clostridia	Lachnospirales	Vallitaleaceae	Vallitalea	Other	0.0010829
OTU_129034	Group A	1.0829e-05	Bacteria	Bacillota	Clostridia	Eubacteriales	Clostridiaceae	Hathewaya	Other	0.0010829
OTU_137065	Group A	1.0829e-05	Bacteria	Bacillota	Erysipelotrichia	Erysipelotrichales	Erysipelotrichaceae	Amedibacterium	Other	0.0010829
OTU_13882	Group A	1.0829e-05	Bacteria	Bacillota	Bacilli	Bacillales	Bacillaceae	Ornithinibacillus	Other	0.0010829
OTU_141756	Group A	1.0829e-05	Bacteria	Bacillota	Erysipelotrichia	Erysipelotrichales	Coprobacillaceae	Thomasclavelia	Other	0.0010829
OTU_145132	Group A	1.0829e-05	Bacteria	Cyanobacteriota/Melainabacteria group	Cyanobacteriota	Cyanophyceae	Nostocales	Rivulariaceae	Other	0.0010829
OTU_148818	Group A	1.0829e-05	Bacteria	Pseudomonadota	Gammaproteobacteria	Enterobacterales	Yersiniaceae	Ewingella	Other	0.0010829
OTU_155367	Group A	1.0829e-05	Bacteria	Bacillota	Bacilli	Bacillales	Bacillaceae	Bacillus	Other	0.0010829
OTU_155370	Group A	1.0829e-05	Bacteria	Bacillota	Bacilli	Bacillales	Paenibacillaceae	Paenibacillus	Other	0.0010829
OTU_156453	Group A	1.0829e-05	Bacteria	Pseudomonadota	Gammaproteobacteria	Enterobacterales	Morganellaceae	Xenorhabdus	Other	0.0010829
OTU_160790	Group A	1.0829e-05	Bacteria	Bacillota	Clostridia	Lachnospirales	Lachnospiraceae	Herbinix	Other	0.0010829
OTU_163468	Group A	1.0829e-05	Bacteria	Cyanobacteriota/Melainabacteria group	Cyanobacteriota	Cyanophyceae	Nodosilineales	Nodosilineaceae	Other	0.0010829
OTU_1638	Group A	1.0829e-05	Bacteria	Bacillota	Bacilli	Bacillales	Paenibacillaceae	Paenibacillus	Other	0.0010829
OTU_164380	Group A	1.0829e-05	Bacteria	Bacillota	Bacilli	Lactobacillales	Lactobacillaceae	Lentilactobacillus	Other	0.0010829
OTU_1722	Group A	1.0829e-05	Bacteria	Mycoplasmatota	Mollicutes	Acholeplasmatales	Acholeplasmataceae	Paracholeplasma	Other	0.0010829
OTU_19879	Group A	1.0829e-05	Bacteria	Bacillota	Bacilli	Bacillales	Bacillaceae	Bacillus	Other	0.0010829
OTU_22960	Group A	1.0829e-05	Bacteria	Bacillota	Bacilli	Bacillales	Paenibacillaceae	Brevibacillus	Other	0.0010829
OTU_2832	Group A	1.0829e-05	Bacteria	Bacillota	Bacilli	Lactobacillales	Lactobacillaceae	Leuconostoc	Other	0.0010829
OTU_29478	Group A	1.0829e-05	Bacteria	Bacillota	Clostridia	Eubacteriales	Desulfitobacteriaceae	Dehalobacter	Other	0.0010829
OTU_30571	Group A	1.0829e-05	Bacteria	Bacillota	Clostridia	Eubacteriales	Oscillospiraceae	Acetanaerobacterium	Other	0.0010829
OTU_32839	Group A	1.0829e-05	Bacteria	Bacillota	Bacilli	Bacillales	Caryophanaceae	Planococcus	Other	0.0010829
OTU_36305	Group A	1.0829e-05	Bacteria	Bacillota	Bacilli	Bacillales	Thermoactinomycetaceae	Hazenella	Other	0.0010829
OTU_39557	Group A	1.0829e-05	Bacteria	Bacillota	Tissierellia	Tissierellales	Peptoniphilaceae	Peptoniphilus	Other	0.0010829
OTU_49875	Group A	1.0829e-05	Bacteria	Bacillota	Bacilli	Lactobacillales	Enterococcaceae	Vagococcus	Other	0.0010829
OTU_4991	Group A	1.0829e-05	Bacteria	Bacillota	Bacilli	Lactobacillales	Enterococcaceae	Enterococcus	Other	0.0010829
OTU_5523	Group A	1.0829e-05	Bacteria	Bacillota	Clostridia	Eubacteriales	Proteinivoraceae	Anaerobranca	Other	0.0010829
OTU_56285	Group A	1.0829e-05	Bacteria	Bacillota	Bacillota sensu stricto incertae sedis	Capillibacterium	Capillibacterium thermochitinicola	Unclassified	Other	0.0010829
OTU_56844	Group A	1.0829e-05	Bacteria	Bacillota	Bacilli	Bacillales	Bacillaceae	Halobacillus	Other	0.0010829
OTU_58772	Group A	1.0829e-05	Bacteria	Bacillota	Clostridia	Eubacteriales	Clostridiaceae	Clostridium	Other	0.0010829
OTU_59196	Group A	1.0829e-05	Bacteria	Bacillota	Bacilli	Bacillales	Paenibacillaceae	Paenibacillus	Other	0.0010829
OTU_60547	Group A	1.0829e-05	Bacteria	Bacillota	Bacilli	Lactobacillales	Lactobacillaceae	Secundilactobacillus	Other	0.0010829
OTU_62765	Group A	1.0829e-05	Bacteria	Mycoplasmatota	Mollicutes	Entomoplasmatales	Spiroplasmataceae	Spiroplasma	Other	0.0010829
OTU_66644	Group A	1.0829e-05	Bacteria	Pseudomonadota	Gammaproteobacteria	Gammaproteobacteria incertae sedis	Alkalimonas	Alkalimonas delamerensis	Other	0.0010829
OTU_90138	Group A	1.0829e-05	Bacteria	Bacillota	Clostridia	Lachnospirales	Lachnospiraceae	Anaerocolumna	Other	0.0010829
OTU_99050	Group A	1.0829e-05	Bacteria	Pseudomonadota	Gammaproteobacteria	Alteromonadales	Alteromonadaceae	Agarivorans	Other	0.0010829
OTU_105700	Group A	1.01076e-05	Bacteria	Bacillota	Tissierellia	Tissierellales	Thermohalobacteraceae	Brassicibacter	Other	0.00101076
OTU_106815	Group A	1.01076e-05	Bacteria	Bacillota	Bacilli	Bacillales	Bacillaceae	Cytobacillus	Other	0.00101076
OTU_10721	Group A	1.01076e-05	Bacteria	Bacillota	Bacilli	Lactobacillales	Lactobacillaceae	Bombilactobacillus	Other	0.00101076
OTU_11278	Group A	1.01076e-05	Bacteria	Pseudomonadota	Gammaproteobacteria	Enterobacterales	Pectobacteriaceae	Pectobacterium	Other	0.00101076
OTU_127942	Group A	1.01076e-05	Bacteria	Bacillota	Clostridia	Peptostreptococcales	Peptostreptococcaceae	Intestinibacter	Other	0.00101076
OTU_129323	Group A	1.01076e-05	Bacteria	Bacillota	Clostridia	Eubacteriales	Oscillospiraceae	Ruminococcus	Other	0.00101076
OTU_129899	Group A	1.01076e-05	Bacteria	Bacillota	Clostridia	Eubacteriales	Oscillospiraceae	Oscillospiraceae incertae sedis	Other	0.00101076
OTU_131685	Group A	1.01076e-05	Bacteria	Pseudomonadota	Gammaproteobacteria	Enterobacterales	Enterobacteriaceae	Klebsiella/Raoultella group	Other	0.00101076
OTU_133597	Group A	1.01076e-05	Bacteria	Bacillota	Clostridia	Lachnospirales	Lachnospiraceae	Pseudobutyrivibrio	Other	0.00101076
OTU_133634	Group A	1.01076e-05	Bacteria	Pseudomonadota	Gammaproteobacteria	Enterobacterales	Enterobacteriaceae	Salmonella	Other	0.00101076
OTU_136628	Group A	1.01076e-05	Bacteria	Bacillota	Erysipelotrichia	Erysipelotrichales	Erysipelotrichaceae	Amedibacterium	Other	0.00101076
OTU_148746	Group A	1.01076e-05	Bacteria	Bacillota	Bacilli	Bacillales	Bacillaceae	Heyndrickxia	Other	0.00101076
OTU_14899	Group A	1.01076e-05	Bacteria	Bacillota	Bacilli	Lactobacillales	Lactobacillaceae	Bombilactobacillus	Other	0.00101076
OTU_149904	Group A	1.01076e-05	Bacteria	Bacillota	Clostridia	Eubacteriales	Clostridiaceae	Fonticella	Other	0.00101076
OTU_150552	Group A	1.01076e-05	Bacteria	Bacillota	Clostridia	Eubacteriales	Clostridiaceae	Haloimpatiens	Other	0.00101076
OTU_153183	Group A	1.01076e-05	Bacteria	Bacillota	Clostridia	Lachnospirales	Lachnospiraceae	Suipraeoptans	Other	0.00101076
OTU_159471	Group A	1.01076e-05	Bacteria	Bacillota	Tissierellia	Tissierellales	Peptoniphilaceae	Aedoeadaptatus	Other	0.00101076
OTU_160107	Group A	1.01076e-05	Bacteria	Mycoplasmatota	Mollicutes	Entomoplasmatales	Spiroplasmataceae	Spiroplasma	Other	0.00101076
OTU_162427	Group A	1.01076e-05	Bacteria	Pseudomonadota	Gammaproteobacteria	Enterobacterales	Erwiniaceae	Mixta	Other	0.00101076
OTU_16552	Group A	1.01076e-05	Bacteria	Bacillota	Bacilli	Bacillales	Paenibacillaceae	Paenibacillus	Other	0.00101076
OTU_168843	Group A	1.01076e-05	Bacteria	Pseudomonadota	Gammaproteobacteria	Enterobacterales	Yersiniaceae	Serratia	Other	0.00101076
OTU_170670	Group A	1.01076e-05	Bacteria	Pseudomonadota	Gammaproteobacteria	Thiotrichales	Piscirickettsiaceae	Thiomicrorhabdus	Other	0.00101076
OTU_173239	Group A	1.01076e-05	Bacteria	Bacillota	Bacilli	Bacillales	Bacillaceae	Calculibacillus	Other	0.00101076
OTU_19172	Group A	1.01076e-05	Bacteria	Bacillota	Bacilli	Lactobacillales	Lactobacillaceae	Lactobacillus	Other	0.00101076
OTU_2964	Group A	1.01076e-05	Bacteria	Bacillota	Bacilli	Bacillales	Paenibacillaceae	Paenibacillus	Other	0.00101076
OTU_46326	Group A	1.01076e-05	Bacteria	Bacillota	Bacilli	Lactobacillales	Lactobacillaceae	Paucilactobacillus	Other	0.00101076
OTU_47262	Group A	1.01076e-05	Bacteria	Bacillota	Tissierellia	Tissierellales	Peptoniphilaceae	Parvimonas	Other	0.00101076
OTU_51292	Group A	1.01076e-05	Bacteria	Bacillota	Clostridia	Eubacteriales	Clostridiaceae	Clostridium	Other	0.00101076
OTU_54071	Group A	1.01076e-05	Bacteria	Bacillota	Bacilli	Bacillales	Bacillaceae	Caldifermentibacillus	Other	0.00101076
OTU_57434	Group A	1.01076e-05	Bacteria	Bacillota	Bacilli	Bacillales	Staphylococcaceae	Jeotgalicoccus	Other	0.00101076
OTU_58111	Group A	1.01076e-05	Bacteria	Bacillota	Bacilli	Bacillales	Paenibacillaceae	Fontibacillus	Other	0.00101076
OTU_61630	Group A	1.01076e-05	Bacteria	Pseudomonadota	Gammaproteobacteria	Vibrionales	Vibrionaceae	Vibrio	Other	0.00101076
OTU_62406	Group A	1.01076e-05	Bacteria	Pseudomonadota	Gammaproteobacteria	Alteromonadales	Pseudoalteromonadaceae	Algicola	Other	0.00101076
OTU_62407	Group A	1.01076e-05	Bacteria	Mycoplasmatota	Mollicutes	Entomoplasmatales	Spiroplasmataceae	Spiroplasma	Other	0.00101076
OTU_62837	Group A	1.01076e-05	Bacteria	Bacillota	Bacilli	Bacillales	Bacillaceae	Metabacillus	Other	0.00101076
OTU_63986	Group A	1.01076e-05	Bacteria	Mycoplasmatota	Mollicutes	Entomoplasmatales	Spiroplasmataceae	Spiroplasma	Other	0.00101076
OTU_65808	Group A	1.01076e-05	Bacteria	Pseudomonadota	Gammaproteobacteria	Enterobacterales	Enterobacteriaceae	Pseudenterobacter	Other	0.00101076
OTU_6706	Group A	1.01076e-05	Bacteria	Pseudomonadota	Gammaproteobacteria	Enterobacterales	Pectobacteriaceae	Dickeya	Other	0.00101076
OTU_68557	Group A	1.01076e-05	Bacteria	Bacillota	Clostridia	Peptostreptococcales	Peptostreptococcaceae	Faecalimicrobium	Other	0.00101076
OTU_8788	Group A	1.01076e-05	Bacteria	Bacillota	Tissierellia	Tissierellales	Tissierellaceae	Gudongella	Other	0.00101076
OTU_91274	Group A	1.01076e-05	Bacteria	Bacillota	Clostridia	Eubacteriales	Clostridiaceae	Clostridium	Other	0.00101076
OTU_10001	Group C	0	Bacteria	Bacillota	Clostridia	Eubacteriales	Eubacteriaceae	Eubacterium	Other	0
OTU_100113	Group A	0	Bacteria	Cyanobacteriota/Melainabacteria group	Cyanobacteriota	Cyanophyceae	Oscillatoriophycideae	Oscillatoriales	Other	0
OTU_100113	Group C	0	Bacteria	Cyanobacteriota/Melainabacteria group	Cyanobacteriota	Cyanophyceae	Oscillatoriophycideae	Oscillatoriales	Other	0
OTU_10016	Group B	0	Bacteria	Bacillota	Clostridia	Lachnospirales	Lachnospiraceae	Anaerosporobacter	Other	0
OTU_10016	Group C	0	Bacteria	Bacillota	Clostridia	Lachnospirales	Lachnospiraceae	Anaerosporobacter	Other	0
OTU_10140	Group C	0	Bacteria	Bacillota	Tissierellia	Tissierellales	Peptoniphilaceae	Peptoniphilus	Other	0
OTU_10140	Group B	0	Bacteria	Bacillota	Tissierellia	Tissierellales	Peptoniphilaceae	Peptoniphilus	Other	0
OTU_10165	Group C	0	Bacteria	FCB group	Bacteroidota/Chlorobiota group	Bacteroidota	Bacteroidia	Bacteroidales	Other	0
OTU_10225	Group A	0	Bacteria	Pseudomonadota	Gammaproteobacteria	Gammaproteobacteria incertae sedis	Celerinatantimonadaceae	Celerinatantimonas	Other	0
OTU_10231	Group A	0	Bacteria	Pseudomonadota	Gammaproteobacteria	Oceanospirillales	Oceanospirillaceae	Amphritea	Other	0
OTU_10231	Group C	0	Bacteria	Pseudomonadota	Gammaproteobacteria	Oceanospirillales	Oceanospirillaceae	Amphritea	Other	0
OTU_10249	Group A	0	Bacteria	Bacillota	Bacilli	Bacillales	Bacillaceae	Radiobacillus	Other	0
OTU_102894	Group B	0	Bacteria	Bacillota	Erysipelotrichia	Erysipelotrichales	Erysipelotrichaceae	Allocoprobacillus	Other	0
OTU_102894	Group A	0	Bacteria	Bacillota	Erysipelotrichia	Erysipelotrichales	Erysipelotrichaceae	Allocoprobacillus	Other	0
OTU_103920	Group C	0	Bacteria	Pseudomonadota	Gammaproteobacteria	Alteromonadales	Colwelliaceae	Colwellia	Other	0
OTU_103920	Group A	0	Bacteria	Pseudomonadota	Gammaproteobacteria	Alteromonadales	Colwelliaceae	Colwellia	Other	0
OTU_103920	Group B	0	Bacteria	Pseudomonadota	Gammaproteobacteria	Alteromonadales	Colwelliaceae	Colwellia	Other	0
OTU_103935	Group C	0	Bacteria	Bacillota	Tissierellia	Tissierellales	Tissierellaceae	Tissierella	Other	0
OTU_103935	Group B	0	Bacteria	Bacillota	Tissierellia	Tissierellales	Tissierellaceae	Tissierella	Other	0
OTU_103935	Group A	0	Bacteria	Bacillota	Tissierellia	Tissierellales	Tissierellaceae	Tissierella	Other	0
OTU_104847	Group C	0	Bacteria	Bacillota	Clostridia	Lachnospirales	Lachnospiraceae	Anaerobium	Other	0
OTU_104946	Group C	0	Bacteria	Pseudomonadota	Gammaproteobacteria	Enterobacterales	Erwiniaceae	Izhakiella	Other	0
OTU_104946	Group A	0	Bacteria	Pseudomonadota	Gammaproteobacteria	Enterobacterales	Erwiniaceae	Izhakiella	Other	0
OTU_106201	Group B	0	Bacteria	Bacillota	Bacilli	Lactobacillales	Lactobacillaceae	Lactobacillus	Other	0
OTU_106201	Group C	0	Bacteria	Bacillota	Bacilli	Lactobacillales	Lactobacillaceae	Lactobacillus	Other	0
OTU_106201	Group A	0	Bacteria	Bacillota	Bacilli	Lactobacillales	Lactobacillaceae	Lactobacillus	Other	0
OTU_10624	Group B	0	Bacteria	Bacillota	Bacilli	Lactobacillales	Aerococcaceae	Vaginisenegalia	Other	0
OTU_10624	Group C	0	Bacteria	Bacillota	Bacilli	Lactobacillales	Aerococcaceae	Vaginisenegalia	Other	0
OTU_106709	Group B	0	Bacteria	Bacillota	Clostridia	Eubacteriales	Oscillospiraceae	Ruminococcus	Other	0
OTU_106815	Group C	0	Bacteria	Bacillota	Bacilli	Bacillales	Bacillaceae	Cytobacillus	Other	0
OTU_107	Group A	0	Bacteria	Bacillota	Bacilli	Bacillales	Bacillaceae	Fermentibacillus	Other	0
OTU_107	Group C	0	Bacteria	Bacillota	Bacilli	Bacillales	Bacillaceae	Fermentibacillus	Other	0
OTU_107	Group B	0	Bacteria	Bacillota	Bacilli	Bacillales	Bacillaceae	Fermentibacillus	Other	0
OTU_107007	Group A	0	Bacteria	Pseudomonadota	Gammaproteobacteria	Enterobacterales	Enterobacteriaceae	Enterobacter	Other	0
OTU_10712	Group C	0	Bacteria	Bacillota	Clostridia	Christensenellales	Christensenellaceae	Christensenella	Other	0
OTU_10721	Group B	0	Bacteria	Bacillota	Bacilli	Lactobacillales	Lactobacillaceae	Bombilactobacillus	Other	0
OTU_10721	Group C	0	Bacteria	Bacillota	Bacilli	Lactobacillales	Lactobacillaceae	Bombilactobacillus	Other	0
OTU_10764	Group C	0	Bacteria	Pseudomonadota	Gammaproteobacteria	Alteromonadales	Idiomarinaceae	Pseudidiomarina	Other	0
OTU_10764	Group A	0	Bacteria	Pseudomonadota	Gammaproteobacteria	Alteromonadales	Idiomarinaceae	Pseudidiomarina	Other	0
OTU_107828	Group A	0	Bacteria	Pseudomonadota	Gammaproteobacteria	Chromatiales	Chromatiaceae	Arsukibacterium	Other	0
OTU_107828	Group C	0	Bacteria	Pseudomonadota	Gammaproteobacteria	Chromatiales	Chromatiaceae	Arsukibacterium	Other	0
OTU_107828	Group B	0	Bacteria	Pseudomonadota	Gammaproteobacteria	Chromatiales	Chromatiaceae	Arsukibacterium	Other	0
OTU_108217	Group A	0	Bacteria	Bacillota	Erysipelotrichia	Erysipelotrichales	Erysipelotrichaceae	Beduini	Other	0
OTU_108217	Group C	0	Bacteria	Bacillota	Erysipelotrichia	Erysipelotrichales	Erysipelotrichaceae	Beduini	Other	0
OTU_108217	Group B	0	Bacteria	Bacillota	Erysipelotrichia	Erysipelotrichales	Erysipelotrichaceae	Beduini	Other	0
OTU_108309	Group C	0	Bacteria	Bacillota	Clostridia	Peptostreptococcales	Anaerovoracaceae	Aminicella	Other	0
OTU_108309	Group B	0	Bacteria	Bacillota	Clostridia	Peptostreptococcales	Anaerovoracaceae	Aminicella	Other	0
OTU_108309	Group A	0	Bacteria	Bacillota	Clostridia	Peptostreptococcales	Anaerovoracaceae	Aminicella	Other	0
OTU_108341	Group A	0	Bacteria	Pseudomonadota	Gammaproteobacteria	Pseudomonadales	Pseudohongiellaceae	Pseudohongiella	Other	0
OTU_108341	Group C	0	Bacteria	Pseudomonadota	Gammaproteobacteria	Pseudomonadales	Pseudohongiellaceae	Pseudohongiella	Other	0
OTU_108373	Group C	0	Bacteria	Bacillota	Bacilli	Lactobacillales	Lactobacillaceae	Ligilactobacillus	Other	0
OTU_108373	Group B	0	Bacteria	Bacillota	Bacilli	Lactobacillales	Lactobacillaceae	Ligilactobacillus	Other	0
OTU_10880	Group C	0	Bacteria	Pseudomonadota	Gammaproteobacteria	Enterobacterales	Erwiniaceae	Rosenbergiella	Other	0
OTU_10880	Group A	0	Bacteria	Pseudomonadota	Gammaproteobacteria	Enterobacterales	Erwiniaceae	Rosenbergiella	Other	0
OTU_10880	Group B	0	Bacteria	Pseudomonadota	Gammaproteobacteria	Enterobacterales	Erwiniaceae	Rosenbergiella	Other	0
OTU_109075	Group B	0	Bacteria	Bacillota	Clostridia	Lachnospirales	Vallitaleaceae	Abyssivirga	Other	0
OTU_109486	Group A	0	Bacteria	Pseudomonadota	Gammaproteobacteria	Enterobacterales	Enterobacteriaceae	Kosakonia	Other	0
OTU_1102	Group B	0	Bacteria	Bacillota	Clostridia	Eubacteriales	Clostridiaceae	Oxobacter	Other	0
OTU_110350	Group B	0	Bacteria	Bacillota	Bacilli	Bacillales	Bacillaceae	Lysinibacillus	Other	0
OTU_110350	Group C	0	Bacteria	Bacillota	Bacilli	Bacillales	Bacillaceae	Lysinibacillus	Other	0
OTU_110350	Group A	0	Bacteria	Bacillota	Bacilli	Bacillales	Bacillaceae	Lysinibacillus	Other	0
OTU_110373	Group B	0	Bacteria	Bacillota	Bacilli	Bacillales	Caryophanaceae	Paenisporosarcina	Other	0
OTU_110373	Group A	0	Bacteria	Bacillota	Bacilli	Bacillales	Caryophanaceae	Paenisporosarcina	Other	0
OTU_110381	Group A	0	Bacteria	Bacillota	Bacilli	Lactobacillales	Enterococcaceae	Enterococcus	Other	0
OTU_110381	Group B	0	Bacteria	Bacillota	Bacilli	Lactobacillales	Enterococcaceae	Enterococcus	Other	0
OTU_110405	Group B	0	Bacteria	Bacillota	Clostridia	Eubacteriales	Eubacteriaceae	Alkalibaculum	Other	0
OTU_110405	Group A	0	Bacteria	Bacillota	Clostridia	Eubacteriales	Eubacteriaceae	Alkalibaculum	Other	0
OTU_110405	Group C	0	Bacteria	Bacillota	Clostridia	Eubacteriales	Eubacteriaceae	Alkalibaculum	Other	0
OTU_110408	Group B	0	Bacteria	Bacillota	Clostridia	Eubacteriales	Oscillospiraceae	Hydrogenoanaerobacterium	Other	0
OTU_11058	Group B	0	Bacteria	Bacillota	Clostridia	Eubacteriales	Clostridiaceae	Clostridium	Other	0
OTU_11058	Group C	0	Bacteria	Bacillota	Clostridia	Eubacteriales	Clostridiaceae	Clostridium	Other	0
OTU_11058	Group A	0	Bacteria	Bacillota	Clostridia	Eubacteriales	Clostridiaceae	Clostridium	Other	0
OTU_111364	Group B	0	Bacteria	Bacillota	Clostridia	Lachnospirales	Lachnospiraceae	Oribacterium	Other	0
OTU_112153	Group C	0	Bacteria	Bacillota	Clostridia	Eubacteriales	Eubacteriales incertae sedis	Eubacteriales Family XIII. Incertae Sedis	Other	0
OTU_112153	Group B	0	Bacteria	Bacillota	Clostridia	Eubacteriales	Eubacteriales incertae sedis	Eubacteriales Family XIII. Incertae Sedis	Other	0
OTU_112153	Group A	0	Bacteria	Bacillota	Clostridia	Eubacteriales	Eubacteriales incertae sedis	Eubacteriales Family XIII. Incertae Sedis	Other	0
OTU_112268	Group B	0	Bacteria	Bacillota	Bacilli	Bacillales	Caryophanaceae	Jeotgalibacillus	Other	0
OTU_112268	Group A	0	Bacteria	Bacillota	Bacilli	Bacillales	Caryophanaceae	Jeotgalibacillus	Other	0
OTU_112268	Group C	0	Bacteria	Bacillota	Bacilli	Bacillales	Caryophanaceae	Jeotgalibacillus	Other	0
OTU_11271	Group C	0	Bacteria	Bacillota	Clostridia	Eubacteriales	Eubacteriaceae	Rhabdanaerobium	Other	0
OTU_11271	Group B	0	Bacteria	Bacillota	Clostridia	Eubacteriales	Eubacteriaceae	Rhabdanaerobium	Other	0
OTU_11278	Group B	0	Bacteria	Pseudomonadota	Gammaproteobacteria	Enterobacterales	Pectobacteriaceae	Pectobacterium	Other	0
OTU_113252	Group A	0	Bacteria	Bacillota	Bacilli	Bacillales	Bacillaceae	Pueribacillus	Other	0
OTU_113252	Group B	0	Bacteria	Bacillota	Bacilli	Bacillales	Bacillaceae	Pueribacillus	Other	0
OTU_114071	Group C	0	Bacteria	Bacillota	Clostridia	Eubacteriales	Clostridiaceae	Haloimpatiens	Other	0
OTU_114071	Group B	0	Bacteria	Bacillota	Clostridia	Eubacteriales	Clostridiaceae	Haloimpatiens	Other	0
OTU_114071	Group A	0	Bacteria	Bacillota	Clostridia	Eubacteriales	Clostridiaceae	Haloimpatiens	Other	0
OTU_114106	Group B	0	Bacteria	Mycoplasmatota	Mollicutes	Mycoplasmatales	Mycoplasmataceae	Mycoplasma	Other	0
OTU_114106	Group A	0	Bacteria	Mycoplasmatota	Mollicutes	Mycoplasmatales	Mycoplasmataceae	Mycoplasma	Other	0
OTU_114106	Group C	0	Bacteria	Mycoplasmatota	Mollicutes	Mycoplasmatales	Mycoplasmataceae	Mycoplasma	Other	0
OTU_114120	Group A	0	Bacteria	Bacillota	Clostridia	Eubacteriales	Eubacteriaceae	Irregularibacter	Other	0
OTU_114120	Group C	0	Bacteria	Bacillota	Clostridia	Eubacteriales	Eubacteriaceae	Irregularibacter	Other	0
OTU_114120	Group B	0	Bacteria	Bacillota	Clostridia	Eubacteriales	Eubacteriaceae	Irregularibacter	Other	0
OTU_115909	Group B	0	Bacteria	Bacillota	Clostridia	Lachnospirales	Vallitaleaceae	Vallitalea	Other	0
OTU_116091	Group C	0	Bacteria	Bacillota	Bacilli	Lactobacillales	Lactobacillaceae	Lactiplantibacillus	Other	0
OTU_116091	Group B	0	Bacteria	Bacillota	Bacilli	Lactobacillales	Lactobacillaceae	Lactiplantibacillus	Other	0
OTU_116204	Group C	0	Bacteria	Bacillota	Clostridia	Lachnospirales	Lachnospiraceae	Shuttleworthella	Other	0
OTU_116204	Group B	0	Bacteria	Bacillota	Clostridia	Lachnospirales	Lachnospiraceae	Shuttleworthella	Other	0
OTU_116635	Group A	0	Bacteria	Cyanobacteriota/Melainabacteria group	Cyanobacteriota	Cyanophyceae	Leptolyngbyales	Leptolyngbyaceae	Other	0
OTU_116773	Group A	0	Bacteria	Bacillota	Clostridia	Eubacteriales	Clostridiaceae	Clostridium	Other	0
OTU_116773	Group B	0	Bacteria	Bacillota	Clostridia	Eubacteriales	Clostridiaceae	Clostridium	Other	0
OTU_117471	Group C	0	Bacteria	Pseudomonadota	Gammaproteobacteria	Pseudomonadales	Pseudomonadaceae	Stutzerimonas	Other	0
OTU_117471	Group A	0	Bacteria	Pseudomonadota	Gammaproteobacteria	Pseudomonadales	Pseudomonadaceae	Stutzerimonas	Other	0
OTU_117637	Group C	0	Bacteria	Bacillota	Clostridia	Peptostreptococcales	Peptostreptococcaceae	Clostridioides	Other	0
OTU_11806	Group B	0	Bacteria	Bacillota	Bacilli	Bacillales	Staphylococcaceae	Macrococcus	Other	0
OTU_11806	Group C	0	Bacteria	Bacillota	Bacilli	Bacillales	Staphylococcaceae	Macrococcus	Other	0
OTU_11830	Group B	0	Bacteria	Bacillota	Bacilli	Bacillales	Bacillaceae	Bacillus	Other	0
OTU_11830	Group C	0	Bacteria	Bacillota	Bacilli	Bacillales	Bacillaceae	Bacillus	Other	0
OTU_119070	Group C	0	Bacteria	Bacillota	Negativicutes	Veillonellales	Veillonellaceae	Megasphaera	Other	0
OTU_119070	Group A	0	Bacteria	Bacillota	Negativicutes	Veillonellales	Veillonellaceae	Megasphaera	Other	0
OTU_119101	Group B	0	Bacteria	Mycoplasmatota	Mollicutes	Entomoplasmatales	Spiroplasmataceae	Spiroplasma	Other	0
OTU_119367	Group B	0	Bacteria	Bacillota	Clostridia	Lachnospirales	Lachnospiraceae	Velocimicrobium	Other	0
OTU_119367	Group C	0	Bacteria	Bacillota	Clostridia	Lachnospirales	Lachnospiraceae	Velocimicrobium	Other	0
OTU_12018	Group A	0	Bacteria	Pseudomonadota	Gammaproteobacteria	Enterobacterales	Yersiniaceae	Serratia	Other	0
OTU_120534	Group B	0	Bacteria	Bacillota	Bacilli	Lactobacillales	Lactobacillaceae	Liquorilactobacillus	Other	0
OTU_120534	Group A	0	Bacteria	Bacillota	Bacilli	Lactobacillales	Lactobacillaceae	Liquorilactobacillus	Other	0
OTU_12056	Group A	0	Bacteria	Pseudomonadota	Gammaproteobacteria	Enterobacterales	Erwiniaceae	Mixta	Other	0
OTU_12081	Group B	0	Bacteria	Bacillota	Clostridia	Lachnospirales	Lachnospiraceae	Blautia	Other	0
OTU_12081	Group A	0	Bacteria	Bacillota	Clostridia	Lachnospirales	Lachnospiraceae	Blautia	Other	0
OTU_121118	Group B	0	Bacteria	Pseudomonadota	Gammaproteobacteria	Enterobacterales	Enterobacteriaceae	Atlantibacter	Other	0
OTU_121118	Group C	0	Bacteria	Pseudomonadota	Gammaproteobacteria	Enterobacterales	Enterobacteriaceae	Atlantibacter	Other	0
OTU_121118	Group A	0	Bacteria	Pseudomonadota	Gammaproteobacteria	Enterobacterales	Enterobacteriaceae	Atlantibacter	Other	0
OTU_121154	Group A	0	Bacteria	Bacillota	Bacilli	Lactobacillales	Lactobacillaceae	Lactobacillus	Other	0
OTU_121208	Group A	0	Bacteria	Bacillota	Clostridia	Lachnospirales	Lachnospiraceae	Sellimonas	Other	0
OTU_121390	Group B	0	Bacteria	Bacillota	Tissierellia	Tissierellales	Thermohalobacteraceae	Sporosalibacterium	Other	0
OTU_121390	Group A	0	Bacteria	Bacillota	Tissierellia	Tissierellales	Thermohalobacteraceae	Sporosalibacterium	Other	0
OTU_121961	Group A	0	Bacteria	Pseudomonadota	Gammaproteobacteria	Chromatiales	Ectothiorhodospiraceae	Acidihalobacter	Other	0
OTU_121961	Group C	0	Bacteria	Pseudomonadota	Gammaproteobacteria	Chromatiales	Ectothiorhodospiraceae	Acidihalobacter	Other	0
OTU_121961	Group B	0	Bacteria	Pseudomonadota	Gammaproteobacteria	Chromatiales	Ectothiorhodospiraceae	Acidihalobacter	Other	0
OTU_122136	Group C	0	Bacteria	Bacillota	Bacilli	Lactobacillales	Lactobacillaceae	Ligilactobacillus	Other	0
OTU_122136	Group B	0	Bacteria	Bacillota	Bacilli	Lactobacillales	Lactobacillaceae	Ligilactobacillus	Other	0
OTU_122341	Group C	0	Bacteria	Bacillota	Clostridia	Eubacteriales	Oscillospiraceae	Marasmitruncus	Other	0
OTU_122525	Group A	0	Bacteria	Bacillota	Bacilli	Bacillales	Bacillaceae	Virgibacillus	Other	0
OTU_122525	Group C	0	Bacteria	Bacillota	Bacilli	Bacillales	Bacillaceae	Virgibacillus	Other	0
OTU_122546	Group A	0	Bacteria	Pseudomonadota	Gammaproteobacteria	Orbales	Orbaceae	Utexia	Other	0
OTU_12290	Group C	0	Bacteria	Pseudomonadota	Gammaproteobacteria	Alteromonadales	Colwelliaceae	Thalassotalea	Other	0
OTU_12290	Group A	0	Bacteria	Pseudomonadota	Gammaproteobacteria	Alteromonadales	Colwelliaceae	Thalassotalea	Other	0
OTU_12290	Group B	0	Bacteria	Pseudomonadota	Gammaproteobacteria	Alteromonadales	Colwelliaceae	Thalassotalea	Other	0
OTU_123358	Group C	0	Bacteria	Bacillota	Clostridia	Eubacteriales	Clostridiaceae	Clostridium	Other	0
OTU_123358	Group A	0	Bacteria	Bacillota	Clostridia	Eubacteriales	Clostridiaceae	Clostridium	Other	0
OTU_123358	Group B	0	Bacteria	Bacillota	Clostridia	Eubacteriales	Clostridiaceae	Clostridium	Other	0
OTU_123398	Group C	0	Bacteria	Pseudomonadota	Gammaproteobacteria	Oceanospirillales	Oceanospirillaceae	Marinomonas	Other	0
OTU_123398	Group A	0	Bacteria	Pseudomonadota	Gammaproteobacteria	Oceanospirillales	Oceanospirillaceae	Marinomonas	Other	0
OTU_123398	Group B	0	Bacteria	Pseudomonadota	Gammaproteobacteria	Oceanospirillales	Oceanospirillaceae	Marinomonas	Other	0
OTU_124524	Group B	0	Bacteria	Bacillota	Bacilli	Bacillales	Paenibacillaceae	Paenibacillus	Other	0
OTU_124524	Group A	0	Bacteria	Bacillota	Bacilli	Bacillales	Paenibacillaceae	Paenibacillus	Other	0
OTU_125057	Group B	0	Bacteria	Bacillota	Bacilli	Lactobacillales	Lactobacillaceae	Holzapfeliella	Other	0
OTU_125057	Group A	0	Bacteria	Bacillota	Bacilli	Lactobacillales	Lactobacillaceae	Holzapfeliella	Other	0
OTU_12526	Group B	0	Bacteria	Pseudomonadota	Gammaproteobacteria	Enterobacterales	Pectobacteriaceae	Pectobacterium	Other	0
OTU_12526	Group C	0	Bacteria	Pseudomonadota	Gammaproteobacteria	Enterobacterales	Pectobacteriaceae	Pectobacterium	Other	0
OTU_125536	Group C	0	Bacteria	Bacillota	Bacilli	Bacillales	Bacillaceae	Halalkalibacillus	Other	0
OTU_125536	Group A	0	Bacteria	Bacillota	Bacilli	Bacillales	Bacillaceae	Halalkalibacillus	Other	0
OTU_125536	Group B	0	Bacteria	Bacillota	Bacilli	Bacillales	Bacillaceae	Halalkalibacillus	Other	0
OTU_125597	Group B	0	Bacteria	Pseudomonadota	Gammaproteobacteria	Enterobacterales	Enterobacteriaceae	Tenebrionibacter/Tenebrionicola group	Other	0
OTU_125597	Group C	0	Bacteria	Pseudomonadota	Gammaproteobacteria	Enterobacterales	Enterobacteriaceae	Tenebrionibacter/Tenebrionicola group	Other	0
OTU_125597	Group A	0	Bacteria	Pseudomonadota	Gammaproteobacteria	Enterobacterales	Enterobacteriaceae	Tenebrionibacter/Tenebrionicola group	Other	0
OTU_125637	Group B	0	Bacteria	Bacillota	Clostridia	Eubacteriales	Oscillospiraceae	Anaerofilum	Other	0
OTU_125754	Group C	0	Bacteria	Bacillota	Clostridia	Lachnospirales	Lachnospiraceae	Lachnobacterium	Other	0
OTU_125754	Group B	0	Bacteria	Bacillota	Clostridia	Lachnospirales	Lachnospiraceae	Lachnobacterium	Other	0
OTU_125993	Group A	0	Bacteria	Pseudomonadota	Gammaproteobacteria	Oceanospirillales	Alcanivoracaceae	Alloalcanivorax	Other	0
OTU_125993	Group C	0	Bacteria	Pseudomonadota	Gammaproteobacteria	Oceanospirillales	Alcanivoracaceae	Alloalcanivorax	Other	0
OTU_126470	Group B	0	Bacteria	Bacillota	Clostridia	Eubacteriales	Peptococcaceae	Acididesulfobacillus	Other	0
OTU_126470	Group A	0	Bacteria	Bacillota	Clostridia	Eubacteriales	Peptococcaceae	Acididesulfobacillus	Other	0
OTU_126470	Group C	0	Bacteria	Bacillota	Clostridia	Eubacteriales	Peptococcaceae	Acididesulfobacillus	Other	0
OTU_12671	Group A	0	Bacteria	Pseudomonadota	Gammaproteobacteria	Enterobacterales	Yersiniaceae	Serratia	Other	0
OTU_12671	Group C	0	Bacteria	Pseudomonadota	Gammaproteobacteria	Enterobacterales	Yersiniaceae	Serratia	Other	0
OTU_126801	Group A	0	Bacteria	Bacillota	Clostridia	Eubacteriales	Clostridiaceae	Clostridium	Other	0
OTU_12757	Group A	0	Bacteria	Pseudomonadota	Gammaproteobacteria	Chromatiales	Ectothiorhodospiraceae	Acidihalobacter	Other	0
OTU_12757	Group B	0	Bacteria	Pseudomonadota	Gammaproteobacteria	Chromatiales	Ectothiorhodospiraceae	Acidihalobacter	Other	0
OTU_12793	Group B	0	Bacteria	Pseudomonadota	Gammaproteobacteria	Enterobacterales	Enterobacteriaceae	Cronobacter	Other	0
OTU_12793	Group C	0	Bacteria	Pseudomonadota	Gammaproteobacteria	Enterobacterales	Enterobacteriaceae	Cronobacter	Other	0
OTU_12793	Group A	0	Bacteria	Pseudomonadota	Gammaproteobacteria	Enterobacterales	Enterobacteriaceae	Cronobacter	Other	0
OTU_127958	Group B	0	Bacteria	Bacillota	Bacilli	Bacillales	Bacillaceae	Bacillus	Other	0
OTU_127958	Group C	0	Bacteria	Bacillota	Bacilli	Bacillales	Bacillaceae	Bacillus	Other	0
OTU_127958	Group A	0	Bacteria	Bacillota	Bacilli	Bacillales	Bacillaceae	Bacillus	Other	0
OTU_128142	Group C	0	Bacteria	Bacillota	Bacilli	Bacillales	Bacillaceae	Ectobacillus	Other	0
OTU_128142	Group B	0	Bacteria	Bacillota	Bacilli	Bacillales	Bacillaceae	Ectobacillus	Other	0
OTU_128609	Group C	0	Bacteria	Bacillota	Bacilli	Bacillales	Bacillaceae	Bacillus	Other	0
OTU_128609	Group B	0	Bacteria	Bacillota	Bacilli	Bacillales	Bacillaceae	Bacillus	Other	0
OTU_128609	Group A	0	Bacteria	Bacillota	Bacilli	Bacillales	Bacillaceae	Bacillus	Other	0
OTU_128624	Group C	0	Bacteria	Bacillota	Bacilli	Lactobacillales	Lactobacillaceae	Limosilactobacillus	Other	0
OTU_128624	Group B	0	Bacteria	Bacillota	Bacilli	Lactobacillales	Lactobacillaceae	Limosilactobacillus	Other	0
OTU_129109	Group A	0	Bacteria	Bacillota	Erysipelotrichia	Erysipelotrichales	Erysipelotrichaceae	Erysipelotrichaceae incertae sedis	Other	0
OTU_129109	Group C	0	Bacteria	Bacillota	Erysipelotrichia	Erysipelotrichales	Erysipelotrichaceae	Erysipelotrichaceae incertae sedis	Other	0
OTU_129183	Group C	0	Bacteria	Bacillota	Clostridia	Lachnospirales	Lachnospiraceae	Anaeromicropila	Other	0
OTU_129323	Group B	0	Bacteria	Bacillota	Clostridia	Eubacteriales	Oscillospiraceae	Ruminococcus	Other	0
OTU_129616	Group C	0	Bacteria	Bacillota	Bacilli	Bacillales	Bacillaceae	Bacillus	Other	0
OTU_129616	Group A	0	Bacteria	Bacillota	Bacilli	Bacillales	Bacillaceae	Bacillus	Other	0
OTU_129616	Group B	0	Bacteria	Bacillota	Bacilli	Bacillales	Bacillaceae	Bacillus	Other	0
OTU_129660	Group A	0	Bacteria	Bacillota	Bacilli	Lactobacillales	Enterococcaceae	Enterococcus	Other	0
OTU_129660	Group B	0	Bacteria	Bacillota	Bacilli	Lactobacillales	Enterococcaceae	Enterococcus	Other	0
OTU_129899	Group C	0	Bacteria	Bacillota	Clostridia	Eubacteriales	Oscillospiraceae	Oscillospiraceae incertae sedis	Other	0
OTU_130117	Group A	0	Bacteria	Pseudomonadota	Gammaproteobacteria	Enterobacterales	Erwiniaceae	Erwinia	Other	0
OTU_130360	Group A	0	Bacteria	Bacillota	Clostridia	Peptostreptococcales	Peptostreptococcaceae	Asaccharospora	Other	0
OTU_130536	Group B	0	Bacteria	Bacillota	Clostridia	Eubacteriales	Clostridiaceae	Clostridium	Other	0
OTU_130536	Group C	0	Bacteria	Bacillota	Clostridia	Eubacteriales	Clostridiaceae	Clostridium	Other	0
OTU_130536	Group A	0	Bacteria	Bacillota	Clostridia	Eubacteriales	Clostridiaceae	Clostridium	Other	0
OTU_130563	Group A	0	Bacteria	Bacillota	Erysipelotrichia	Erysipelotrichales	Erysipelotrichaceae	Holdemanella	Other	0
OTU_130563	Group B	0	Bacteria	Bacillota	Erysipelotrichia	Erysipelotrichales	Erysipelotrichaceae	Holdemanella	Other	0
OTU_130563	Group C	0	Bacteria	Bacillota	Erysipelotrichia	Erysipelotrichales	Erysipelotrichaceae	Holdemanella	Other	0
OTU_130605	Group C	0	Bacteria	Bacillota	Clostridia	Lachnospirales	Lachnospiraceae	Hespellia	Other	0
OTU_130644	Group C	0	Bacteria	Bacillota	Bacilli	Bacillales	Paenibacillaceae	Paenibacillus	Other	0
OTU_130644	Group B	0	Bacteria	Bacillota	Bacilli	Bacillales	Paenibacillaceae	Paenibacillus	Other	0
OTU_130644	Group A	0	Bacteria	Bacillota	Bacilli	Bacillales	Paenibacillaceae	Paenibacillus	Other	0
OTU_130720	Group B	0	Bacteria	Bacillota	Clostridia	Lachnospirales	Lachnospiraceae	Lachnoclostridium	Other	0
OTU_130720	Group C	0	Bacteria	Bacillota	Clostridia	Lachnospirales	Lachnospiraceae	Lachnoclostridium	Other	0
OTU_130749	Group B	0	Bacteria	Bacillota	Clostridia	Eubacteriales	Clostridiaceae	Clostridium	Other	0
OTU_130749	Group C	0	Bacteria	Bacillota	Clostridia	Eubacteriales	Clostridiaceae	Clostridium	Other	0
OTU_131	Group B	0	Bacteria	Bacillota	Clostridia	Lachnospirales	Lachnospiraceae	Anaeromicropila	Other	0
OTU_13152	Group B	0	Bacteria	Bacillota	Clostridia	Lachnospirales	Lachnospiraceae	Butyrivibrio	Other	0
OTU_13152	Group C	0	Bacteria	Bacillota	Clostridia	Lachnospirales	Lachnospiraceae	Butyrivibrio	Other	0
OTU_131522	Group B	0	Bacteria	Bacillota	Erysipelotrichia	Erysipelotrichales	Erysipelotrichaceae	Holdemania	Other	0
OTU_131522	Group A	0	Bacteria	Bacillota	Erysipelotrichia	Erysipelotrichales	Erysipelotrichaceae	Holdemania	Other	0
OTU_131685	Group C	0	Bacteria	Pseudomonadota	Gammaproteobacteria	Enterobacterales	Enterobacteriaceae	Klebsiella/Raoultella group	Other	0
OTU_131939	Group A	0	Bacteria	Bacillota	Bacilli	Bacillales	Caryophanaceae	Chryseomicrobium	Other	0
OTU_131939	Group C	0	Bacteria	Bacillota	Bacilli	Bacillales	Caryophanaceae	Chryseomicrobium	Other	0
OTU_132141	Group C	0	Bacteria	Bacillota	Bacilli	Bacillales	Bacillaceae	Alkalihalophilus	Other	0
OTU_132141	Group A	0	Bacteria	Bacillota	Bacilli	Bacillales	Bacillaceae	Alkalihalophilus	Other	0
OTU_132141	Group B	0	Bacteria	Bacillota	Bacilli	Bacillales	Bacillaceae	Alkalihalophilus	Other	0
OTU_132276	Group B	0	Bacteria	Bacillota	Bacilli	Bacillales	Staphylococcaceae	Salinicoccus	Other	0
OTU_132276	Group C	0	Bacteria	Bacillota	Bacilli	Bacillales	Staphylococcaceae	Salinicoccus	Other	0
OTU_132276	Group A	0	Bacteria	Bacillota	Bacilli	Bacillales	Staphylococcaceae	Salinicoccus	Other	0
OTU_132315	Group A	0	Bacteria	Bacillota	Bacilli	Bacillales	Paenibacillaceae	Saccharibacillus	Other	0
OTU_132315	Group C	0	Bacteria	Bacillota	Bacilli	Bacillales	Paenibacillaceae	Saccharibacillus	Other	0
OTU_132380	Group A	0	Bacteria	Bacillota	Bacilli	Bacillales	Bacillaceae	Bacillus	Other	0
OTU_132380	Group B	0	Bacteria	Bacillota	Bacilli	Bacillales	Bacillaceae	Bacillus	Other	0
OTU_132380	Group C	0	Bacteria	Bacillota	Bacilli	Bacillales	Bacillaceae	Bacillus	Other	0
OTU_132669	Group A	0	Bacteria	Bacillota	Bacilli	Lactobacillales	Lactobacillaceae	Companilactobacillus	Other	0
OTU_132669	Group C	0	Bacteria	Bacillota	Bacilli	Lactobacillales	Lactobacillaceae	Companilactobacillus	Other	0
OTU_132872	Group A	0	Bacteria	Spirochaetota	Spirochaetia	Spirochaetales	Borreliaceae	Borreliella	Other	0
OTU_132872	Group C	0	Bacteria	Spirochaetota	Spirochaetia	Spirochaetales	Borreliaceae	Borreliella	Other	0
OTU_133221	Group B	0	Bacteria	Bacillota	Clostridia	Lachnospirales	Lachnospiraceae	Lachnoanaerobaculum	Other	0
OTU_133517	Group C	0	Bacteria	Bacillota	Clostridia	Eubacteriales	Clostridiaceae	Inconstantimicrobium	Other	0
OTU_133517	Group B	0	Bacteria	Bacillota	Clostridia	Eubacteriales	Clostridiaceae	Inconstantimicrobium	Other	0
OTU_133517	Group A	0	Bacteria	Bacillota	Clostridia	Eubacteriales	Clostridiaceae	Inconstantimicrobium	Other	0
OTU_133830	Group C	0	Bacteria	Bacillota	Bacilli	Lactobacillales	Enterococcaceae	Enterococcus	Other	0
OTU_133830	Group A	0	Bacteria	Bacillota	Bacilli	Lactobacillales	Enterococcaceae	Enterococcus	Other	0
OTU_134008	Group C	0	Bacteria	Bacillota	Clostridia	Lachnospirales	Lachnospiraceae	Claveliimonas	Other	0
OTU_134201	Group B	0	Bacteria	Bacillota	Clostridia	Lachnospirales	Lachnospiraceae	Lachnoanaerobaculum	Other	0
OTU_134201	Group C	0	Bacteria	Bacillota	Clostridia	Lachnospirales	Lachnospiraceae	Lachnoanaerobaculum	Other	0
OTU_134201	Group A	0	Bacteria	Bacillota	Clostridia	Lachnospirales	Lachnospiraceae	Lachnoanaerobaculum	Other	0
OTU_134289	Group C	0	Bacteria	Pseudomonadota	Gammaproteobacteria	Alteromonadales	Colwelliaceae	Thalassotalea	Other	0
OTU_134289	Group A	0	Bacteria	Pseudomonadota	Gammaproteobacteria	Alteromonadales	Colwelliaceae	Thalassotalea	Other	0
OTU_134289	Group B	0	Bacteria	Pseudomonadota	Gammaproteobacteria	Alteromonadales	Colwelliaceae	Thalassotalea	Other	0
OTU_134393	Group C	0	Bacteria	Bacillota	Bacilli	Bacillales	Paenibacillaceae	Brevibacillus	Other	0
OTU_134393	Group B	0	Bacteria	Bacillota	Bacilli	Bacillales	Paenibacillaceae	Brevibacillus	Other	0
OTU_134867	Group C	0	Bacteria	Bacillota	Clostridia	Lachnospirales	Lachnospiraceae	Lachnoclostridium	Other	0
OTU_135018	Group C	0	Bacteria	Bacillota	Clostridia	Thermoanaerobacterales	Thermoanaerobacteraceae	Thermoanaerobacterium	Other	0
OTU_135018	Group A	0	Bacteria	Bacillota	Clostridia	Thermoanaerobacterales	Thermoanaerobacteraceae	Thermoanaerobacterium	Other	0
OTU_135037	Group C	0	Bacteria	Bacillota	Clostridia	Eubacteriales	Eubacteriaceae	Eubacterium	Other	0
OTU_135037	Group A	0	Bacteria	Bacillota	Clostridia	Eubacteriales	Eubacteriaceae	Eubacterium	Other	0
OTU_13507	Group B	0	Bacteria	Bacillota	Clostridia	Lutisporales	Lutisporaceae	Lutispora	Other	0
OTU_135353	Group A	0	Bacteria	Bacillota	Bacilli	Bacillales	Paenibacillaceae	Paenibacillus	Other	0
OTU_135353	Group C	0	Bacteria	Bacillota	Bacilli	Bacillales	Paenibacillaceae	Paenibacillus	Other	0
OTU_135353	Group B	0	Bacteria	Bacillota	Bacilli	Bacillales	Paenibacillaceae	Paenibacillus	Other	0
OTU_135652	Group C	0	Bacteria	Bacillota	Clostridia	Eubacteriales	Oscillospiraceae	Anaerofilum	Other	0
OTU_136444	Group A	0	Bacteria	Bacillota	Erysipelotrichia	Erysipelotrichales	Erysipelotrichaceae	Amedibacillus	Other	0
OTU_136444	Group B	0	Bacteria	Bacillota	Erysipelotrichia	Erysipelotrichales	Erysipelotrichaceae	Amedibacillus	Other	0
OTU_13664	Group C	0	Bacteria	Bacillota	Clostridia	Eubacteriales	Clostridiaceae	Clostridium	Other	0
OTU_13664	Group B	0	Bacteria	Bacillota	Clostridia	Eubacteriales	Clostridiaceae	Clostridium	Other	0
OTU_13664	Group A	0	Bacteria	Bacillota	Clostridia	Eubacteriales	Clostridiaceae	Clostridium	Other	0
OTU_136674	Group B	0	Bacteria	Bacillota	Clostridia	Peptostreptococcales	Anaerovoracaceae	Emergencia	Other	0
OTU_137065	Group B	0	Bacteria	Bacillota	Erysipelotrichia	Erysipelotrichales	Erysipelotrichaceae	Amedibacterium	Other	0
OTU_137065	Group C	0	Bacteria	Bacillota	Erysipelotrichia	Erysipelotrichales	Erysipelotrichaceae	Amedibacterium	Other	0
OTU_137082	Group C	0	Bacteria	Bacillota	Bacilli	Bacillales	Bacillaceae	Bacillus	Other	0
OTU_137082	Group B	0	Bacteria	Bacillota	Bacilli	Bacillales	Bacillaceae	Bacillus	Other	0
OTU_137258	Group B	0	Bacteria	Bacillota	Bacilli	Lactobacillales	Lactobacillaceae	Dellaglioa	Other	0
OTU_137258	Group C	0	Bacteria	Bacillota	Bacilli	Lactobacillales	Lactobacillaceae	Dellaglioa	Other	0
OTU_137258	Group A	0	Bacteria	Bacillota	Bacilli	Lactobacillales	Lactobacillaceae	Dellaglioa	Other	0
OTU_137398	Group A	0	Bacteria	Bacillota	Clostridia	Eubacteriales	Heliobacteriaceae	Heliobacterium	Other	0
OTU_137398	Group B	0	Bacteria	Bacillota	Clostridia	Eubacteriales	Heliobacteriaceae	Heliobacterium	Other	0
OTU_137430	Group A	0	Bacteria	Bacillota	Clostridia	Lachnospirales	Lachnospiraceae	Blautia	Other	0
OTU_137430	Group B	0	Bacteria	Bacillota	Clostridia	Lachnospirales	Lachnospiraceae	Blautia	Other	0
OTU_137461	Group A	0	Bacteria	Pseudomonadota	Gammaproteobacteria	Enterobacterales	Yersiniaceae	Serratia	Other	0
OTU_137461	Group C	0	Bacteria	Pseudomonadota	Gammaproteobacteria	Enterobacterales	Yersiniaceae	Serratia	Other	0
OTU_137461	Group B	0	Bacteria	Pseudomonadota	Gammaproteobacteria	Enterobacterales	Yersiniaceae	Serratia	Other	0
OTU_137903	Group C	0	Bacteria	Pseudomonadota	Gammaproteobacteria	Enterobacterales	Yersiniaceae	Serratia	Other	0
OTU_137903	Group A	0	Bacteria	Pseudomonadota	Gammaproteobacteria	Enterobacterales	Yersiniaceae	Serratia	Other	0
OTU_138167	Group B	0	Bacteria	Bacillota	Bacilli	Lactobacillales	Lactobacillaceae	Limosilactobacillus	Other	0
OTU_138230	Group B	0	Bacteria	Cyanobacteriota/Melainabacteria group	Cyanobacteriota	Cyanophyceae	Leptolyngbyales	Neosynechococcaceae	Other	0
OTU_138230	Group C	0	Bacteria	Cyanobacteriota/Melainabacteria group	Cyanobacteriota	Cyanophyceae	Leptolyngbyales	Neosynechococcaceae	Other	0
OTU_138440	Group A	0	Bacteria	Bacillota	Clostridia	Lachnospirales	Lachnospiraceae	Blautia	Other	0
OTU_138440	Group C	0	Bacteria	Bacillota	Clostridia	Lachnospirales	Lachnospiraceae	Blautia	Other	0
OTU_138551	Group A	0	Bacteria	Bacillota	Clostridia	Eubacteriales	Eubacteriales incertae sedis	Eubacteriales Family XIII. Incertae Sedis	Other	0
OTU_13882	Group C	0	Bacteria	Bacillota	Bacilli	Bacillales	Bacillaceae	Ornithinibacillus	Other	0
OTU_13882	Group B	0	Bacteria	Bacillota	Bacilli	Bacillales	Bacillaceae	Ornithinibacillus	Other	0
OTU_139069	Group A	0	Bacteria	Bacillota	Clostridia	Lachnospirales	Lachnospiraceae	Faecalicatena	Other	0
OTU_139234	Group A	0	Bacteria	Pseudomonadota	Gammaproteobacteria	Methylococcales	Methylococcaceae	Methylococcus	Other	0
OTU_139234	Group B	0	Bacteria	Pseudomonadota	Gammaproteobacteria	Methylococcales	Methylococcaceae	Methylococcus	Other	0
OTU_139234	Group C	0	Bacteria	Pseudomonadota	Gammaproteobacteria	Methylococcales	Methylococcaceae	Methylococcus	Other	0
OTU_139323	Group A	0	Bacteria	Pseudomonadota	Gammaproteobacteria	Oceanospirillales	Oceanospirillaceae	Marinomonas	Other	0
OTU_139323	Group C	0	Bacteria	Pseudomonadota	Gammaproteobacteria	Oceanospirillales	Oceanospirillaceae	Marinomonas	Other	0
OTU_13944	Group B	0	Bacteria	Bacillota	Clostridia	Lachnospirales	Lachnospiraceae	Luxibacter	Other	0
OTU_13944	Group C	0	Bacteria	Bacillota	Clostridia	Lachnospirales	Lachnospiraceae	Luxibacter	Other	0
OTU_141054	Group B	0	Bacteria	Bacillota	Bacilli	Bacillales	Bacillaceae	Alkalihalobacillus	Other	0
OTU_141054	Group C	0	Bacteria	Bacillota	Bacilli	Bacillales	Bacillaceae	Alkalihalobacillus	Other	0
OTU_141350	Group B	0	Bacteria	Bacillota	Clostridia	Eubacteriales	Eubacteriales incertae sedis	Proteiniborus	Other	0
OTU_141350	Group A	0	Bacteria	Bacillota	Clostridia	Eubacteriales	Eubacteriales incertae sedis	Proteiniborus	Other	0
OTU_141961	Group C	0	Bacteria	Bacillota	Clostridia	Eubacteriales	Clostridiaceae	Clostridium	Other	0
OTU_141961	Group B	0	Bacteria	Bacillota	Clostridia	Eubacteriales	Clostridiaceae	Clostridium	Other	0
OTU_141961	Group A	0	Bacteria	Bacillota	Clostridia	Eubacteriales	Clostridiaceae	Clostridium	Other	0
OTU_142142	Group C	0	Bacteria	Bacillota	Clostridia	Peptostreptococcales	Anaerovoracaceae	Aminipila	Other	0
OTU_142142	Group B	0	Bacteria	Bacillota	Clostridia	Peptostreptococcales	Anaerovoracaceae	Aminipila	Other	0
OTU_142142	Group A	0	Bacteria	Bacillota	Clostridia	Peptostreptococcales	Anaerovoracaceae	Aminipila	Other	0
[truncated: 1,052 more rows]
