# Supplementary material for: Metagenomic Insight into Cecal Microbiota Shifts in Broiler Chicks Following Eimeria spp. Vaccination
Source: Microorganisms. 2025 Jun 24;13(7):1470. doi: 10.3390/microorganisms13071470 (PMC12300358; doi:10.3390/microorganisms13071470)
Supplement: Supplementary file 1 [file microorganisms-13-01470-s001.zip › Table S5_Venn Diagram of Taxonomic Distribution.xlsx]

## Sheet: Genus
Venn Diagram of Genus Level Taxonomic Distribution
Domain	Phylum	Class	Order	Family	Genus	Group
Bacteria	Bacillota	Clostridia	Eubacteriales	Oscillospiraceae	Anaerobacterium	A
Bacteria	Bacillota	Clostridia	Eubacteriales	Acutalibacteraceae	Anaeromassilibacillus	A
Bacteria	Bacillota	Clostridia	Eubacteriales	Oscillospiraceae	Anaerotruncus	A
Bacteria	Bacillota	Clostridia	Eubacteriales	Oscillospiraceae	Angelakisella	A
Bacteria	Bacillota	Clostridia	Eubacteriales	Acutalibacteraceae	Caproicibacter	A
Bacteria	Bacillota	Clostridia	Lachnospirales	Lachnospiraceae	Catenibacillus	A
Bacteria	Bacillota	Clostridia	Eubacteriales	Oscillospiraceae	Congzhengia	A
Bacteria	Bacillota	Clostridia	Eubacteriales	Eubacteriales incertae sedis	Evtepia	A
Bacteria	Bacillota	Clostridia	Eubacteriales	Clostridiaceae	Fervidicella	A
Bacteria	Bacillota	Clostridia	Lachnospirales	Lachnospiraceae	Hominisplanchenecus	A
Bacteria	Bacillota	Clostridia	Eubacteriales	Oscillospiraceae	Lawsonibacter	A
Bacteria	Bacillota	Clostridia	Eubacteriales	Oscillospiraceae	Massiliimalia	A
Bacteria	Bacillota	Clostridia	Eubacteriales	Oscillospiraceae	Provencibacterium	A
Bacteria	Bacillota	Clostridia	Lachnospirales	Lachnospiraceae	Roseburia	A
Bacteria	Bacillota	Clostridia	Caldicoprobacterales	Xylanivirgaceae	Xylanivirga	A
Bacteria	Bacillota	Clostridia	Eubacteriales	Eubacteriales incertae sedis	Colidextribacter	A&B
Bacteria	Bacillota	Clostridia	Lachnospirales	Lachnospiraceae	Faecalicatena	A&B
Bacteria	Bacillota	Clostridia	Lachnospirales	Lachnospiraceae	Fusicatenibacter	A&B
Bacteria	Bacillota	Clostridia	Eubacteriales	Oscillospiraceae	Acetivibrio	A&B&C
Bacteria	Bacillota	Clostridia	Eubacteriales	Butyricicoccaceae	Agathobaculum	A&B&C
Bacteria	Bacillota	Clostridia	Lachnospirales	Anaerotignaceae	Anaerotignum	A&B&C
Bacteria	Bacillota	Bacilli	Bacillales	Bacillaceae	Bacillus	A&B&C
Bacteria	Bacillota	Clostridia	Lachnospirales	Lachnospiraceae	Blautia	A&B&C
Bacteria	Bacillota	Clostridia	Eubacteriales	Butyricicoccaceae	Butyricicoccus	A&B&C
Bacteria	Bacillota	Clostridia	Eubacteriales	Clostridiaceae	Clostridium	A&B&C
Bacteria	Actinomycetota	Actinomycetes	Mycobacteriales	Corynebacteriaceae	Corynebacterium	A&B&C
Bacteria	Pseudomonadota	Gammaproteobacteria	Enterobacterales	Enterobacteriaceae	Escherichia	A&B&C
Bacteria	Bacillota	Clostridia	Eubacteriales	Oscillospiraceae	Faecalibacterium	A&B&C
Bacteria	Bacillota	Clostridia	Lachnospirales	Lachnospiraceae	Faecalimonas	A&B&C
Bacteria	Bacillota	Clostridia	Eubacteriales	Eubacteriales incertae sedis	Gemmiger	A&B&C
Bacteria	Bacillota	Clostridia	Christensenellales	Christensenellaceae	Guopingia	A&B&C
Bacteria	Bacillota	Clostridia	Eubacteriales	Eubacteriales incertae sedis	Intestinimonas	A&B&C
Bacteria	Bacillota	Clostridia	Lachnospirales	Lachnospiraceae	Lachnoclostridium	A&B&C
Bacteria	Bacillota	Clostridia	Lachnospirales	Lachnospiraceae	Lacrimispora	A&B&C
Bacteria	Bacillota	Bacilli	Lactobacillales	Lactobacillaceae	Lactobacillus	A&B&C
Bacteria	Bacillota	Clostridia	Christensenellales	Christensenellaceae	Luoshenia	A&B&C
Bacteria	Bacillota	Clostridia	Lachnospirales	Lachnospiraceae	Mediterraneibacter	A&B&C
Bacteria	Bacillota	Clostridia	Eubacteriales	Oscillospiraceae	Neglectibacter	A&B&C
Bacteria	Bacillota	Clostridia	Eubacteriales	Oscillospiraceae	Oscillibacter	A&B&C
Bacteria	Bacillota	Clostridia	Eubacteriales	Oscillospiraceae	Petroclostridium	A&B&C
Bacteria	Bacillota	Clostridia	Eubacteriales	Oscillospiraceae	Pseudoflavonifractor	A&B&C
Bacteria	Bacillota	Clostridia	Eubacteriales	Oscillospiraceae	Ruminococcus	A&B&C
Bacteria	Bacillota	Clostridia	Eubacteriales	Oscillospiraceae	Ruthenibacterium	A&B&C
Bacteria	Bacillota	Clostridia	Eubacteriales	Oscillospiraceae	Allofournierella	A&C
Bacteria	Bacillota	Clostridia	Lachnospirales	Lachnospiraceae	Anaerobutyricum	A&C
Bacteria	Bacillota	Clostridia	Eubacteriales	Aristaeellaceae	Aristaeella	A&C
Bacteria	Bacillota	Clostridia	Lachnospirales	Lachnospiraceae	Eisenbergiella	A&C
Bacteria	Bacillota	Clostridia	Lachnospirales	Lachnospiraceae	Merdimonas	A&C
Bacteria	Bacillota	Clostridia	Eubacteriales	Oscillospiraceae	Merdimmobilis	A&C
Bacteria	Bacillota	Clostridia	Eubacteriales	Oscillospiraceae	Ruminiclostridium	A&C
Bacteria	Bacillota	Clostridia	Eubacteriales	Oscillospiraceae	Ruminococcoides	A&C
Bacteria	Bacillota	Clostridia	Eubacteriales	Oscillospiraceae	Sporobacter	A&C
Bacteria	Bacillota	Clostridia	Eubacteriales	Oscillospiraceae	Subdoligranulum	A&C
Bacteria	Bacillota	Clostridia	Lachnospirales	Lachnospiraceae	Tyzzerella	A&C
Bacteria	Bacillota	Clostridia	Lachnospirales	Lachnospiraceae	Cuneatibacter	B
Bacteria	Bacillota	Clostridia	Eubacteriales	Oscillospiraceae	Marseillibacter	B
Bacteria	Bacillota	Clostridia	Peptostreptococcales	Peptostreptococcaceae	Romboutsia	B
Bacteria	Cyanobacteriota/Melainabacteria group	Candidatus Melainabacteria	Vampirovibriophyceae	Vampirovibrionales	Vampirovibrio	B
Bacteria	Bacillota	Clostridia	Eubacteriales	Oscillospiraceae	Drancourtella	B&C
Bacteria	Bacillota	Clostridia	Eubacteriales	Acutalibacteraceae	Hydrogeniiclostridium	B&C
Bacteria	Pseudomonadota	Gammaproteobacteria	Enterobacterales	Enterobacteriaceae	Shigella	B&C
Bacteria	Bacillota	Erysipelotrichia	Erysipelotrichales	Coprobacillaceae	Thomasclavelia	B&C
Bacteria	Bacillota	Clostridia	Lachnospirales	Lachnospiraceae	Eshraghiella	C
Bacteria	Bacillota	Clostridia	Eubacteriales	Oscillospiraceae	Saccharofermentans	C

## Sheet: Species
Venn Diagram of Species Level Taxonomic Distribution
Domain	Phylum	Class	Order	Family	Genus	Species	Group
Bacteria	Bacillota	Clostridia	Eubacteriales	Oscillospiraceae	Acetivibrio	Acetivibrio thermocellus	A
Bacteria	Bacillota	Clostridia	Eubacteriales	Oscillospiraceae	Acetivibrio	Acetivibrio aldrichii	A
Bacteria	Bacillota	Clostridia	Eubacteriales	Oscillospiraceae	Anaerobacterium	Anaerobacterium chartisolvens	A
Bacteria	Bacillota	Clostridia	Eubacteriales	Acutalibacteraceae	Anaeromassilibacillus	Anaeromassilibacillus senegalensis	A
Bacteria	Bacillota	Clostridia	Eubacteriales	Oscillospiraceae	Anaerotruncus	Anaerotruncus colihominis	A
Bacteria	Bacillota	Clostridia	Eubacteriales	Oscillospiraceae	Anaerotruncus	Anaerotruncus massiliensis	A
Bacteria	Bacillota	Clostridia	Eubacteriales	Oscillospiraceae	Anaerotruncus	Anaerotruncus rubiinfantis	A
Bacteria	Bacillota	Clostridia	Eubacteriales	Oscillospiraceae	Angelakisella	Angelakisella massiliensis	A
Bacteria	Bacillota	Clostridia	Lachnospirales	Lachnospiraceae	Blautia	Blautia glucerasea	A
Bacteria	Bacillota	Clostridia	Lachnospirales	Lachnospiraceae	Blautia	Blautia hydrogenotrophica	A
Bacteria	Bacillota	Clostridia	Lachnospirales	Lachnospiraceae	Blautia	Blautia marasmi	A
Bacteria	Bacillota	Clostridia	Eubacteriales	Acutalibacteraceae	Caproicibacter	Caproicibacter fermentans	A
Bacteria	Bacillota	Clostridia	Lachnospirales	Lachnospiraceae	Catenibacillus	Catenibacillus scindens	A
Bacteria	Bacillota	Clostridia	Eubacteriales	Oscillospiraceae	Congzhengia	Congzhengia minquanensis	A
Bacteria	Bacillota	Clostridia	Eubacteriales	Eubacteriales incertae sedis	Evtepia	Evtepia gabavorous	A
Bacteria	Bacillota	Clostridia	Eubacteriales	Oscillospiraceae	Faecalibacterium	Faecalibacterium prausnitzii	A
Bacteria	Bacillota	Clostridia	Lachnospirales	Lachnospiraceae	Hominisplanchenecus	Hominisplanchenecus faecis	A
Bacteria	Bacillota	Clostridia	Eubacteriales	Eubacteriales incertae sedis	Intestinimonas	Intestinimonas butyriciproducens	A
Bacteria	Bacillota	Clostridia	Eubacteriales	Eubacteriales incertae sedis	Intestinimonas	Intestinimonas massiliensis	A
Bacteria	Bacillota	Clostridia	Lachnospirales	Lachnospiraceae	Lacrimispora	Lacrimispora sphenoides	A
Bacteria	Bacillota	Clostridia	Eubacteriales	Oscillospiraceae	Lawsonibacter	Lawsonibacter asaccharolyticus	A
Bacteria	Bacillota	Clostridia	Monoglobales	Monoglobaceae	Monoglobus	Monoglobus pectinilyticus	A
Bacteria	Bacillota	Clostridia	Eubacteriales	Oscillospiraceae	Provencibacterium	Provencibacterium massiliense	A
Bacteria	Bacillota	Clostridia	Lachnospirales	Lachnospiraceae	Roseburia	Roseburia hominis	A
Bacteria	Bacillota	Clostridia	Eubacteriales	Oscillospiraceae	Ruminiclostridium	Ruminiclostridium cellobioparum	A
Bacteria	Bacillota	Clostridia	Eubacteriales	Oscillospiraceae	Ruminococcus	Ruminococcus albus	A
Bacteria	Bacillota	Clostridia	Lachnospirales	Anaerotignaceae	Anaerotignum	Anaerotignum faecicola	A&B
Bacteria	Bacillota	Clostridia	Lachnospirales	Lachnospiraceae	Blautia	Blautia pseudococcoides	A&B
Bacteria	Bacillota	Clostridia	Eubacteriales	Clostridiaceae	Clostridium	Clostridium perfringens	A&B
Bacteria	Bacillota	Clostridia	Eubacteriales	Eubacteriales incertae sedis	Colidextribacter	Colidextribacter massiliensis	A&B
Bacteria	Bacillota	Clostridia	Lachnospirales	Lachnospiraceae	Fusicatenibacter	Fusicatenibacter saccharivorans	A&B
Bacteria	Bacillota	Clostridia	Lachnospirales	Lachnospiraceae	Lachnoclostridium	Lachnoclostridium phocaeense	A&B
Bacteria	Bacillota	Clostridia	Lachnospirales	Lachnospiraceae	Lacrimispora	Lacrimispora saccharolytica	A&B
Bacteria	Bacillota	Clostridia	Lachnospirales	Lachnospiraceae	Mediterraneibacter	Mediterraneibacter massiliensis	A&B
Bacteria	Bacillota	Clostridia	Eubacteriales	Oscillospiraceae	Acetivibrio	Acetivibrio cellulolyticus	A&B&C
Bacteria	Bacillota	Clostridia	Eubacteriales	Butyricicoccaceae	Agathobaculum	Agathobaculum desmolans	A&B&C
Bacteria	Bacillota	Clostridia	Lachnospirales	Anaerotignaceae	Anaerotignum	Anaerotignum aminivorans	A&B&C
Bacteria	Bacillota	Clostridia	Lachnospirales	Anaerotignaceae	Anaerotignum	Anaerotignum lactatifermentans	A&B&C
Bacteria	Bacillota	Bacilli	Bacillales	Bacillaceae	Bacillus	Bacillus cereus group	A&B&C
Bacteria	Bacillota	Bacilli	Bacillales	Bacillaceae	Bacillus	Bacillus fungorum	A&B&C
Bacteria	Bacillota	Clostridia	Lachnospirales	Lachnospiraceae	Blautia	Blautia coccoides	A&B&C
Bacteria	Bacillota	Clostridia	Eubacteriales	Clostridiaceae	Clostridium	Clostridium phoceensis	A&B&C
Bacteria	Bacillota	Clostridia	Eubacteriales	Clostridiaceae	Clostridium	Clostridium thermosuccinogenes	A&B&C
Bacteria	Actinomycetota	Actinomycetes	Mycobacteriales	Corynebacteriaceae	Corynebacterium	Corynebacterium dentalis	A&B&C
Bacteria	Pseudomonadota	Gammaproteobacteria	Enterobacterales	Enterobacteriaceae	Escherichia	Escherichia fergusonii	A&B&C
Bacteria	Pseudomonadota	Gammaproteobacteria	Enterobacterales	Enterobacteriaceae	Escherichia	Escherichia marmotae	A&B&C
Bacteria	Bacillota	Clostridia	Eubacteriales	Oscillospiraceae	Faecalibacterium	Faecalibacterium duncaniae	A&B&C
Bacteria	Bacillota	Clostridia	Eubacteriales	Oscillospiraceae	Faecalibacterium	Faecalibacterium gallinarum	A&B&C
Bacteria	Bacillota	Clostridia	Eubacteriales	Oscillospiraceae	Faecalibacterium	Faecalibacterium hattorii	A&B&C
Bacteria	Bacillota	Clostridia	Lachnospirales	Lachnospiraceae	Faecalimonas	Faecalimonas umbilicata	A&B&C
Bacteria	Bacillota	Clostridia	Eubacteriales	Oscillospiraceae	Fumia	Fumia xinanensis	A&B&C
Bacteria	Bacillota	Clostridia	Eubacteriales	Eubacteriales incertae sedis	Gemmiger	Gemmiger formicilis	A&B&C
Bacteria	Bacillota	Clostridia	Eubacteriales	Eubacteriales incertae sedis	Gemmiger	Gemmiger gallinarum	A&B&C
Bacteria	Bacillota	Clostridia	Christensenellales	Christensenellaceae	Guopingia	Guopingia tenuis	A&B&C
Bacteria	Bacillota	Clostridia	Eubacteriales	Eubacteriales incertae sedis	Intestinimonas	Intestinimonas gabonensis	A&B&C
Bacteria	Bacillota	Clostridia	Eubacteriales	Eubacteriales incertae sedis	Intestinimonas	Intestinimonas timonensis	A&B&C
Bacteria	Bacillota	Clostridia	Lachnospirales	Lachnospiraceae	Lachnoclostridium	Lachnoclostridium urinimassiliense	A&B&C
Bacteria	Bacillota	Clostridia	Lachnospirales	Lachnospiraceae	Lacrimispora	Lacrimispora amygdalina	A&B&C
Bacteria	Bacillota	Bacilli	Lactobacillales	Lactobacillaceae	Lactobacillus	Lactobacillus crispatus	A&B&C
Bacteria	Bacillota	Clostridia	Christensenellales	Christensenellaceae	Luoshenia	Luoshenia tenuis	A&B&C
Bacteria	Bacillota	Clostridia	Lachnospirales	Lachnospiraceae	Mediterraneibacter	Mediterraneibacter glycyrrhizinilyticus	A&B&C
Bacteria	Bacillota	Clostridia	Eubacteriales	Oscillospiraceae	Neglectibacter	Neglectibacter timonensis	A&B&C
Bacteria	Bacillota	Clostridia	Eubacteriales	Oscillospiraceae	Petroclostridium	Petroclostridium xylanilyticum	A&B&C
Bacteria	Bacillota	Clostridia	Eubacteriales	Oscillospiraceae	Pseudoflavonifractor	Pseudoflavonifractor capillosus	A&B&C
Bacteria	Bacillota	Clostridia	Eubacteriales	Oscillospiraceae	Pseudoflavonifractor	Pseudoflavonifractor phocaeensis	A&B&C
Bacteria	Bacillota	Clostridia	Eubacteriales	Oscillospiraceae	Ruminococcus	Ruminococcus gauvreauii	A&B&C
Bacteria	Bacillota	Clostridia	Eubacteriales	Oscillospiraceae	Ruthenibacterium	Ruthenibacterium lactatiformans	A&B&C
Bacteria	Bacillota	Clostridia	Eubacteriales	Oscillospiraceae	Acetivibrio	Acetivibrio alkalicellulosi	A&C
Bacteria	Bacillota	Clostridia	Eubacteriales	Oscillospiraceae	Allofournierella	Allofournierella massiliensis	A&C
Bacteria	Bacillota	Clostridia	Lachnospirales	Lachnospiraceae	Anaerobutyricum	Anaerobutyricum hallii	A&C
Bacteria	Bacillota	Clostridia	Eubacteriales	Aristaeellaceae	Aristaeella	Aristaeella lactis	A&C
Bacteria	Bacillota	Clostridia	Lachnospirales	Lachnospiraceae	Blautia	Blautia schinkii	A&C
Bacteria	Bacillota	Clostridia	Eubacteriales	Clostridiaceae	Clostridium	Clostridium colinum	A&C
Bacteria	Bacillota	Clostridia	Lachnospirales	Lachnospiraceae	Eisenbergiella	Eisenbergiella massiliensis	A&C
Bacteria	Bacillota	Clostridia	Lachnospirales	Lachnospiraceae	Lachnoclostridium	Lachnoclostridium edouardi	A&C
Bacteria	Bacillota	Clostridia	Lachnospirales	Lachnospiraceae	Lacrimispora	Lacrimispora indolis	A&C
Bacteria	Bacillota	Clostridia	Lachnospirales	Lachnospiraceae	Merdimonas	Merdimonas faecis	A&C
Bacteria	Bacillota	Clostridia	Eubacteriales	Oscillospiraceae	Merdimmobilis	Merdimmobilis hominis	A&C
Bacteria	Bacillota	Clostridia	Eubacteriales	Oscillospiraceae	Ruminiclostridium	Ruminiclostridium cellulolyticum	A&C
Bacteria	Bacillota	Clostridia	Eubacteriales	Oscillospiraceae	Ruminiclostridium	Ruminiclostridium sufflavum	A&C
Bacteria	Bacillota	Clostridia	Eubacteriales	Oscillospiraceae	Ruminococcoides	Ruminococcoides bili	A&C
Bacteria	Bacillota	Clostridia	Eubacteriales	Oscillospiraceae	Sporobacter	Sporobacter termitidis	A&C
Bacteria	Bacillota	Clostridia	Eubacteriales	Oscillospiraceae	Subdoligranulum	Subdoligranulum variabile	A&C
Bacteria	Bacillota	Clostridia	Eubacteriales	Clostridiaceae	Clostridium	Clostridium porci	B
Bacteria	Bacillota	Clostridia	Eubacteriales	Oscillospiraceae	Marseillibacter	Marseillibacter massiliensis	B
Bacteria	Bacillota	Clostridia	Peptostreptococcales	Peptostreptococcaceae	Romboutsia	Romboutsia ilealis	B
Bacteria	Pseudomonadota	Gammaproteobacteria	Enterobacterales	Enterobacteriaceae	Shigella	Shigella sonnei	B
Bacteria	Cyanobacteriota/Melainabacteria group	Candidatus Melainabacteria	Vampirovibriophyceae	Vampirovibrionales	Vampirovibrio	Vampirovibrio chlorellavorus	B
Bacteria	Bacillota	Clostridia	Eubacteriales	Oscillospiraceae	Drancourtella	Drancourtella massiliensis	B&C
Bacteria	Bacillota	Clostridia	Eubacteriales	Acutalibacteraceae	Hydrogeniiclostridium	Hydrogeniiclostridium mannosilyticum	B&C
Bacteria	Bacillota	Bacilli	Lactobacillales	Lactobacillaceae	Lactobacillus	Lactobacillus johnsonii	B&C
Bacteria	Pseudomonadota	Gammaproteobacteria	Enterobacterales	Enterobacteriaceae	Shigella	Shigella dysenteriae	B&C
Bacteria	Pseudomonadota	Gammaproteobacteria	Enterobacterales	Enterobacteriaceae	Shigella	Shigella flexneri	B&C
Bacteria	Bacillota	Erysipelotrichia	Erysipelotrichales	Coprobacillaceae	Thomasclavelia	Thomasclavelia spiroformis	B&C
Bacteria	Bacillota	Clostridia	Eubacteriales	Clostridiaceae	Clostridium	Clostridium polysaccharolyticum	C
Bacteria	Bacillota	Clostridia	Lachnospirales	Lachnospiraceae	Lacrimispora	Lacrimispora algidixylanolytica	C
Bacteria	Bacillota	Clostridia	Lachnospirales	Lachnospiraceae	Lacrimispora	Lacrimispora xylanisolvens	C
Bacteria	Bacillota	Clostridia	Eubacteriales	Oscillospiraceae	Saccharofermentans	Saccharofermentans acetigenes	C
