# Supplementary material for: Metagenomic Insight into Cecal Microbiota Shifts in Broiler Chicks Following Eimeria spp. Vaccination
Source: Microorganisms. 2025 Jun 24;13(7):1470. doi: 10.3390/microorganisms13071470 (PMC12300358; doi:10.3390/microorganisms13071470)
Supplement: Supplementary file 1 [file microorganisms-13-01470-s001.zip › Table S6_Differential Abundance Analysis of MetaCyc Metabolic Pathways between groups.xlsx]

## Sheet: Group A vs Group B
Differential Abundance Analysis of MetaCyc Metabolic Pathways between Group A and B
feature	method	group1	group2	p_values	adj_method	p_adjust	description
PWY0-1533	DESeq2	Group A	Group B	0.00010182	BH	0.000177125	methylphosphonate degradation I
PWY-801	DESeq2	Group A	Group B	0.000106081	BH	0.000183899	L-homocysteine and L-cysteine interconversion
PWY0-1241	DESeq2	Group A	Group B	0.000110087	BH	0.000190185	ADP-L-glycero-&beta;-D-manno-heptose biosynthesis
PWY-3801	DESeq2	Group A	Group B	0.000112883	BH	0.000194344	sucrose degradation II (sucrose synthase)
PWY66-389	DESeq2	Group A	Group B	0.000121661	BH	0.000208739	phytol degradation
PWY-7807	DESeq2	Group A	Group B	0.000123282	BH	0.000208862	NA
PWY-5189	DESeq2	Group A	Group B	0.000123284	BH	0.000208862	tetrapyrrole biosynthesis II (from glycine)
URSIN-PWY	DESeq2	Group A	Group B	0.000123384	BH	0.000208862	ureide biosynthesis
P125-PWY	DESeq2	Group A	Group B	0.0001234	BH	0.000208862	superpathway of (R,R)-butanediol biosynthesis
PWY-5464	DESeq2	Group A	Group B	0.000126762	BH	0.000213831	superpathway of cytosolic glycolysis (plants), pyruvate dehydrogenase and TCA cycle
PWY-6093	DESeq2	Group A	Group B	0.000141209	BH	0.000237402	4,5-dichlorocatechol degradation
PWY-7805	DESeq2	Group A	Group B	0.000148434	BH	0.000248714	NA
PWY-6107	DESeq2	Group A	Group B	0.000156557	BH	0.000261451	chlorosalicylate degradation
PWY-7862	DESeq2	Group A	Group B	0.00018903	BH	0.000314631	NA
PWY-7396	DESeq2	Group A	Group B	0.000204085	BH	0.000338566	butanol and isobutanol biosynthesis (engineered)
PWY-7399	DESeq2	Group A	Group B	0.000224383	BH	0.000371009	methylphosphonate degradation II
DTDPRHAMSYN-PWY	DESeq2	Group A	Group B	0.000227602	BH	0.000375095	dTDP-L-rhamnose biosynthesis I
PWY-7392	DESeq2	Group A	Group B	0.000240577	BH	0.000394962	taxadiene biosynthesis (engineered)
SO4ASSIM-PWY	DESeq2	Group A	Group B	0.000241234	BH	0.000394962	sulfate reduction I (assimilatory)
PWY-7316	DESeq2	Group A	Group B	0.00030718	BH	0.000501293	dTDP-N-acetylviosamine biosynthesis
POLYAMSYN-PWY	DESeq2	Group A	Group B	0.000311706	BH	0.000507029	superpathway of polyamine biosynthesis I
PWY-5180	DESeq2	Group A	Group B	0.000371805	BH	0.000602829	toluene degradation I (aerobic) (via o-cresol)
PWY-8020	DESeq2	Group A	Group B	0.000432163	BH	0.000698431	NA
TYRFUMCAT-PWY	DESeq2	Group A	Group B	0.000558865	BH	0.000900293	L-tyrosine degradation I
PWY-5654	DESeq2	Group A	Group B	0.000608597	BH	0.000977266	2-amino-3-carboxymuconate semialdehyde degradation to 2-oxopentenoate
P122-PWY	DESeq2	Group A	Group B	0.000744758	BH	0.00119209	heterolactic fermentation
PWY-7789	DESeq2	Group A	Group B	0.000912581	BH	0.00145606	NA
PWY-5647	DESeq2	Group A	Group B	0.00102013	BH	0.0016225	2-nitrobenzoate degradation I
PWY-6313	DESeq2	Group A	Group B	0.00112523	BH	0.00178399	serotonin degradation
PWY-1361	DESeq2	Group A	Group B	0.00117289	BH	0.00184823	benzoyl-CoA degradation I (aerobic)
FUCCAT-PWY	DESeq2	Group A	Group B	0.00117313	BH	0.00184823	fucose degradation
PWY-7783	DESeq2	Group A	Group B	0.00118485	BH	0.00186084	NA
PWY66-399	DESeq2	Group A	Group B	0.00122732	BH	0.00192152	gluconeogenesis III
PWY-5531	DESeq2	Group A	Group B	0.00144006	BH	0.00224758	chlorophyllide a biosynthesis II (anaerobic)
PWY-7013	DESeq2	Group A	Group B	0.0015925	BH	0.00247777	L-1,2-propanediol degradation
PWY-6596	DESeq2	Group A	Group B	0.00167263	BH	0.0025944	adenosine nucleotides degradation I
PWY-7315	DESeq2	Group A	Group B	0.00176422	BH	0.00272801	dTDP-N-acetylthomosamine biosynthesis
FOLSYN-PWY	DESeq2	Group A	Group B	0.00178485	BH	0.00275142	superpathway of tetrahydrofolate biosynthesis and salvage
PWY-1541	DESeq2	Group A	Group B	0.00197432	BH	0.00303094	superpathway of taurine degradation
PWY-5419	DESeq2	Group A	Group B	0.00197828	BH	0.00303094	catechol degradation to 2-oxopent-4-enoate II
FUC-RHAMCAT-PWY	DESeq2	Group A	Group B	0.002163	BH	0.00330386	superpathway of fucose and rhamnose degradation
PWY-1622	DESeq2	Group A	Group B	0.00240916	BH	0.00366866	formaldehyde assimilation I (serine pathway)
TRPSYN-PWY	DESeq2	Group A	Group B	0.00242309	BH	0.0036787	L-tryptophan biosynthesis
NADSYN-PWY	DESeq2	Group A	Group B	0.00250389	BH	0.00378987	NAD biosynthesis II (from tryptophan)
PWY-6168	DESeq2	Group A	Group B	0.0025757	BH	0.00388682	flavin biosynthesis III (fungi)
MET-SAM-PWY	DESeq2	Group A	Group B	0.00274013	BH	0.00412254	superpathway of S-adenosyl-L-methionine biosynthesis
GLYCOLYSIS-E-D	DESeq2	Group A	Group B	0.00294535	BH	0.00441803	superpathway of glycolysis and Entner-Doudoroff
PWY-5088	DESeq2	Group A	Group B	0.00317797	BH	0.00475273	L-glutamate degradation VIII (to propanoate)
PWY-7220	DESeq2	Group A	Group B	0.00341012	BH	0.00506964	adenosine deoxyribonucleotides de novo biosynthesis II
PWY-7222	DESeq2	Group A	Group B	0.00341012	BH	0.00506964	guanosine deoxyribonucleotides de novo biosynthesis II
PWY-8055	DESeq2	Group A	Group B	0.00346408	BH	0.00513463	NA
PWY-8085	DESeq2	Group A	Group B	0.00360976	BH	0.00533478	NA
PWY-722	DESeq2	Group A	Group B	0.00414934	BH	0.00611417	nicotinate degradation I
PWY-3481	DESeq2	Group A	Group B	0.00416336	BH	0.00611684	superpathway of L-phenylalanine and L-tyrosine biosynthesis
PWY-5265	DESeq2	Group A	Group B	0.00425558	BH	0.00623406	peptidoglycan biosynthesis II (staphylococci)
PWY-7480	DESeq2	Group A	Group B	0.00428892	BH	0.00626458	2,3-dihydroxybenzoate degradation
DARABCATK12-PWY	DESeq2	Group A	Group B	0.00437296	BH	0.00636876	D-arabinose degradation I
PWY-6270	DESeq2	Group A	Group B	0.00461978	BH	0.00670873	isoprene biosynthesis I
P101-PWY	DESeq2	Group A	Group B	0.00479137	BH	0.00693779	ectoine biosynthesis
HOMOSER-METSYN-PWY	DESeq2	Group A	Group B	0.00564495	BH	0.00815021	L-methionine biosynthesis I
PWY-6607	DESeq2	Group A	Group B	0.00601898	BH	0.00866526	guanosine nucleotides degradation I
PWY-7431	DESeq2	Group A	Group B	0.00623527	BH	0.00895091	aromatic biogenic amine degradation (bacteria)
PWY-6901	DESeq2	Group A	Group B	0.00697312	BH	0.00998153	superpathway of glucose and xylose degradation
PWY-5651	DESeq2	Group A	Group B	0.0085766	BH	0.0122418	L-tryptophan degradation to 2-amino-3-carboxymuconate semialdehyde
PWY-8011	DESeq2	Group A	Group B	0.00871364	BH	0.0124021	NA
PWY-6612	DESeq2	Group A	Group B	0.0116054	BH	0.0164711	superpathway of tetrahydrofolate biosynthesis
PWY0-321	DESeq2	Group A	Group B	0.0116762	BH	0.0165248	phenylacetate degradation I (aerobic)
PWY-8190	DESeq2	Group A	Group B	0.0126002	BH	0.0177823	NA
CRNFORCAT-PWY	DESeq2	Group A	Group B	0.0155057	BH	0.0218212	creatinine degradation I
PWY-7446	DESeq2	Group A	Group B	0.0155999	BH	0.0218922	sulfoglycolysis
PROPFERM-PWY	DESeq2	Group A	Group B	0.0159188	BH	0.0221482	L-alanine fermentation to propanoate and acetate
PWY-8188	DESeq2	Group A	Group B	0.0159188	BH	0.0221482	NA
PWY-8189	DESeq2	Group A	Group B	0.0159188	BH	0.0221482	NA
PWY-5178	DESeq2	Group A	Group B	0.0159591	BH	0.0221482	toluene degradation IV (aerobic) (via catechol)
GLUCARDEG-PWY	DESeq2	Group A	Group B	0.0162364	BH	0.0224708	D-glucarate degradation I
GALLATE-DEGRADATION-II-PWY	DESeq2	Group A	Group B	0.017727	BH	0.0244662	gallate degradation I
CODH-PWY	DESeq2	Group A	Group B	0.0204585	BH	0.0281586	reductive acetyl coenzyme A pathway
PENTOSE-P-PWY	DESeq2	Group A	Group B	0.0208962	BH	0.0286821	pentose phosphate pathway
SULFATE-CYS-PWY	DESeq2	Group A	Group B	0.0233582	BH	0.0319739	superpathway of sulfate assimilation and cysteine biosynthesis
THREOCAT-PWY	DESeq2	Group A	Group B	0.0240646	BH	0.0328511	superpathway of L-threonine metabolism
PWY-5430	DESeq2	Group A	Group B	0.0280144	BH	0.0381391	meta cleavage pathway of aromatic compounds
GALLATE-DEGRADATION-I-PWY	DESeq2	Group A	Group B	0.0301612	BH	0.0408423	gallate degradation II
METH-ACETATE-PWY	DESeq2	Group A	Group B	0.030163	BH	0.0408423	methanogenesis from acetate
3-HYDROXYPHENYLACETATE-DEGRADATION-PWY	DESeq2	Group A	Group B	0.0320118	BH	0.0432289	4-hydroxyphenylacetate degradation
RHAMCAT-PWY	DESeq2	Group A	Group B	0.0342262	BH	0.046095	L-rhamnose degradation I
PWY-5497	DESeq2	Group A	Group B	0.0384	BH	0.0515775	purine nucleobases degradation II (anaerobic)
METSYN-PWY	DESeq2	Group A	Group B	0.0393639	BH	0.0527308	NA
PWY-7270	DESeq2	Group A	Group B	0.0444291	BH	0.0593573	L-methionine salvage cycle II (plants)
PWY-5005	DESeq2	Group A	Group B	0.0454087	BH	0.0605046	biotin biosynthesis II
PWY-6595	DESeq2	Group A	Group B	0.0471082	BH	0.0626027	superpathway of guanosine nucleotides degradation (plants)
PWY-7456	DESeq2	Group A	Group B	0.0494733	BH	0.0655718	mannan degradation

## Sheet: Group A vs Group C
Differential Abundance Analysis of MetaCyc Metabolic Pathways between Group A and C
feature	method	group1	group2	p_values	adj_method	p_adjust	description
PWY0-1277	DESeq2	Group A	Group C	0.000117403	BH	0.000220629	3-phenylpropanoate and 3-(3-hydroxyphenyl)propanoate degradation
PWY-2941	DESeq2	Group A	Group C	0.000121281	BH	0.00022706	L-lysine biosynthesis II
PWY-5723	DESeq2	Group A	Group C	0.00014523	BH	0.000270878	Rubisco shunt
HCAMHPDEG-PWY	DESeq2	Group A	Group C	0.000148469	BH	0.00027486	3-phenylpropanoate and 3-(3-hydroxyphenyl)propanoate degradation to 2-oxopent-4-enoate
PWY-6690	DESeq2	Group A	Group C	0.000148469	BH	0.00027486	cinnamate and 3-hydroxycinnamate degradation to 2-oxopent-4-enoate
PWY-7376	DESeq2	Group A	Group C	0.000162259	BH	0.000299277	cob(II)yrinate a,c-diamide biosynthesis II (late cobalt incorporation)
PWY-5188	DESeq2	Group A	Group C	0.000173216	BH	0.000318309	tetrapyrrole biosynthesis I (from glutamate)
PWY-5464	DESeq2	Group A	Group C	0.000184042	BH	0.00033696	superpathway of cytosolic glycolysis (plants), pyruvate dehydrogenase and TCA cycle
PWY-5189	DESeq2	Group A	Group C	0.000187821	BH	0.000342618	tetrapyrrole biosynthesis II (from glycine)
PWY-3502	DESeq2	Group A	Group C	0.000205976	BH	0.000374365	superpathway of NAD biosynthesis in eukaryotes
PWY0-1061	DESeq2	Group A	Group C	0.000229348	BH	0.000415328	superpathway of L-alanine biosynthesis
P125-PWY	DESeq2	Group A	Group C	0.000278933	BH	0.000503292	superpathway of (R,R)-butanediol biosynthesis
P562-PWY	DESeq2	Group A	Group C	0.000287791	BH	0.0005174	myo-inositol degradation I
PWY-4221	DESeq2	Group A	Group C	0.000299543	BH	0.000536591	pantothenate and coenzyme A biosynthesis II (plants)
P185-PWY	DESeq2	Group A	Group C	0.000313976	BH	0.000560431	formaldehyde assimilation III (dihydroxyacetone cycle)
PWY-5647	DESeq2	Group A	Group C	0.000315951	BH	0.000561942	2-nitrobenzoate degradation I
GALLATE-DEGRADATION-I-PWY	DESeq2	Group A	Group C	0.000319538	BH	0.000566299	gallate degradation II
PWY-6270	DESeq2	Group A	Group C	0.000350736	BH	0.000619386	isoprene biosynthesis I
NAD-BIOSYNTHESIS-II	DESeq2	Group A	Group C	0.000361355	BH	0.000635883	NAD salvage pathway II
PWY-6629	DESeq2	Group A	Group C	0.000363496	BH	0.000637397	superpathway of L-tryptophan biosynthesis
PWY-2221	DESeq2	Group A	Group C	0.000374161	BH	0.000653798	Entner-Doudoroff pathway III (semi-phosphorylative)
PWY-7009	DESeq2	Group A	Group C	0.000383408	BH	0.000667612	2,2'-dihydroxybiphenyl degradation
PWY-6961	DESeq2	Group A	Group C	0.000472835	BH	0.000820459	L-ascorbate degradation II (bacterial, aerobic)
PWY-6713	DESeq2	Group A	Group C	0.000494632	BH	0.000855301	L-rhamnose degradation II
PWY-6383	DESeq2	Group A	Group C	0.000531815	BH	0.000916415	mono-trans, poly-cis decaprenyl phosphate biosynthesis
PWY-2942	DESeq2	Group A	Group C	0.000572587	BH	0.00098327	L-lysine biosynthesis III
P161-PWY	DESeq2	Group A	Group C	0.00060594	BH	0.00103342	acetylene degradation
PWY0-1477	DESeq2	Group A	Group C	0.00060594	BH	0.00103342	ethanolamine utilization
PWY-7991	DESeq2	Group A	Group C	0.000666647	BH	0.00113307	NA
PWY-8004	DESeq2	Group A	Group C	0.000676822	BH	0.00114645	NA
PWY-7115	DESeq2	Group A	Group C	0.000691887	BH	0.001168	C4 photosynthetic carbon assimilation cycle, NAD-ME type
PWY-5028	DESeq2	Group A	Group C	0.00069547	BH	0.00117008	L-histidine degradation II
PWY3DJ-35471	DESeq2	Group A	Group C	0.000706396	BH	0.00118446	L-ascorbate biosynthesis IV
ARG+POLYAMINE-SYN	DESeq2	Group A	Group C	0.000809209	BH	0.0013523	superpathway of arginine and polyamine biosynthesis
PWY-6962	DESeq2	Group A	Group C	0.000960692	BH	0.00160008	superpathway of trimethylamine degradation
GALLATE-DEGRADATION-II-PWY	DESeq2	Group A	Group C	0.000970611	BH	0.00161121	gallate degradation I
PWY-7316	DESeq2	Group A	Group C	0.0011748	BH	0.00194369	dTDP-N-acetylviosamine biosynthesis
PWY-7295	DESeq2	Group A	Group C	0.00120464	BH	0.00198645	L-arabinose degradation IV
TRYPTOPHAN-DEGRADATION-1	DESeq2	Group A	Group C	0.00133253	BH	0.0021901	L-tryptophan degradation III (eukaryotic)
PWY-6714	DESeq2	Group A	Group C	0.0015019	BH	0.00246036	L-rhamnose degradation III
PWY-6210	DESeq2	Group A	Group C	0.00172414	BH	0.00281516	2-aminophenol degradation
PWY-3941	DESeq2	Group A	Group C	0.00188655	BH	0.00307026	&beta;-alanine biosynthesis II
PWY-3801	DESeq2	Group A	Group C	0.00195378	BH	0.00316932	sucrose degradation II (sucrose synthase)
PWY66-389	DESeq2	Group A	Group C	0.00198243	BH	0.00320536	phytol degradation
PWY-7237	DESeq2	Group A	Group C	0.00251644	BH	0.00405563	myo-, chiro- and scillo-inositol degradation
PWY0-301	DESeq2	Group A	Group C	0.00261345	BH	0.00419838	L-ascorbate degradation I (bacterial, anaerobic)
PWY-6182	DESeq2	Group A	Group C	0.0027065	BH	0.00433388	superpathway of salicylate degradation
PWY-7805	DESeq2	Group A	Group C	0.00273662	BH	0.00436806	NA
TYRFUMCAT-PWY	DESeq2	Group A	Group C	0.00314592	BH	0.00500533	L-tyrosine degradation I
PWY-5178	DESeq2	Group A	Group C	0.00334313	BH	0.00530216	toluene degradation IV (aerobic) (via catechol)
GLYCOLYSIS-E-D	DESeq2	Group A	Group C	0.003381	BH	0.0053452	superpathway of glycolysis and Entner-Doudoroff
PWY-7294	DESeq2	Group A	Group C	0.00349846	BH	0.00551339	xylose degradation IV
PWY-6992	DESeq2	Group A	Group C	0.00372387	BH	0.00585012	1,5-anhydrofructose degradation
PWY-7396	DESeq2	Group A	Group C	0.00414948	BH	0.00649824	butanol and isobutanol biosynthesis (engineered)
SULFATE-CYS-PWY	DESeq2	Group A	Group C	0.00417315	BH	0.00651483	superpathway of sulfate assimilation and cysteine biosynthesis
PWY0-1241	DESeq2	Group A	Group C	0.00476421	BH	0.0074143	ADP-L-glycero-&beta;-D-manno-heptose biosynthesis
DTDPRHAMSYN-PWY	DESeq2	Group A	Group C	0.00480827	BH	0.00745956	dTDP-L-rhamnose biosynthesis I
PWY-7862	DESeq2	Group A	Group C	0.00530152	BH	0.00819925	NA
PWY-6596	DESeq2	Group A	Group C	0.00642092	BH	0.00989974	adenosine nucleotides degradation I
PWY-6060	DESeq2	Group A	Group C	0.00672103	BH	0.0103305	malonate degradation II (biotin-dependent)
LEU-DEG2-PWY	DESeq2	Group A	Group C	0.00693629	BH	0.0106285	L-leucine degradation I
FUC-RHAMCAT-PWY	DESeq2	Group A	Group C	0.00715718	BH	0.0109334	superpathway of fucose and rhamnose degradation
PWY-5417	DESeq2	Group A	Group C	0.00738595	BH	0.011214	catechol degradation III (ortho-cleavage pathway)
PWY-5431	DESeq2	Group A	Group C	0.00738595	BH	0.011214	aromatic compounds degradation via &beta;-ketoadipate
PWY-7789	DESeq2	Group A	Group C	0.00743841	BH	0.0112594	NA
PWY-1622	DESeq2	Group A	Group C	0.00821601	BH	0.0123987	formaldehyde assimilation I (serine pathway)
PWY-7345	DESeq2	Group A	Group C	0.00935072	BH	0.0140685	superpathway of anaerobic sucrose degradation
PWY-5430	DESeq2	Group A	Group C	0.00997639	BH	0.0149646	meta cleavage pathway of aromatic compounds
PWY-6901	DESeq2	Group A	Group C	0.0104282	BH	0.0155953	superpathway of glucose and xylose degradation
PWY-6906	DESeq2	Group A	Group C	0.0106977	BH	0.0159504	chitin derivatives degradation
FOLSYN-PWY	DESeq2	Group A	Group C	0.0109752	BH	0.0162878	superpathway of tetrahydrofolate biosynthesis and salvage
P441-PWY	DESeq2	Group A	Group C	0.0109894	BH	0.0162878	superpathway of N-acetylneuraminate degradation
PWY-7013	DESeq2	Group A	Group C	0.0116934	BH	0.0172455	L-1,2-propanediol degradation
PWY-5655	DESeq2	Group A	Group C	0.0117048	BH	0.0172455	L-tryptophan degradation IX
PWY-6505	DESeq2	Group A	Group C	0.0123713	BH	0.0181738	L-tryptophan degradation XII (Geobacillus)
PWY-6607	DESeq2	Group A	Group C	0.0142574	BH	0.020835	guanosine nucleotides degradation I
TRPSYN-PWY	DESeq2	Group A	Group C	0.0142665	BH	0.020835	L-tryptophan biosynthesis
PWY-8011	DESeq2	Group A	Group C	0.0151736	BH	0.022095	NA
FUCCAT-PWY	DESeq2	Group A	Group C	0.0158509	BH	0.0230138	fucose degradation
PWY-6313	DESeq2	Group A	Group C	0.0181004	BH	0.0262035	serotonin degradation
MET-SAM-PWY	DESeq2	Group A	Group C	0.0201704	BH	0.0291155	superpathway of S-adenosyl-L-methionine biosynthesis
PWY-7315	DESeq2	Group A	Group C	0.022289	BH	0.0320807	dTDP-N-acetylthomosamine biosynthesis
PWY-8055	DESeq2	Group A	Group C	0.0225425	BH	0.0323521	NA
GOLPDLCAT-PWY	DESeq2	Group A	Group C	0.0235566	BH	0.0337103	superpathway of glycerol degradation to 1,3-propanediol
THREOCAT-PWY	DESeq2	Group A	Group C	0.024383	BH	0.034793	superpathway of L-threonine metabolism
PWY66-399	DESeq2	Group A	Group C	0.0249966	BH	0.0355666	gluconeogenesis III
PWY-7090	DESeq2	Group A	Group C	0.028139	BH	0.0399237	UDP-2,3-diacetamido-2,3-dideoxy-&alpha;-D-mannuronate biosynthesis
RHAMCAT-PWY	DESeq2	Group A	Group C	0.0295049	BH	0.0417427	L-rhamnose degradation I
CODH-PWY	DESeq2	Group A	Group C	0.0313451	BH	0.0442206	reductive acetyl coenzyme A pathway
PWY-6612	DESeq2	Group A	Group C	0.036069	BH	0.0507411	superpathway of tetrahydrofolate biosynthesis
PWY-5088	DESeq2	Group A	Group C	0.0376893	BH	0.0528712	L-glutamate degradation VIII (to propanoate)
P42-PWY	DESeq2	Group A	Group C	0.0401407	BH	0.0561518	incomplete reductive TCA cycle
DARABCATK12-PWY	DESeq2	Group A	Group C	0.0431155	BH	0.0601443	D-arabinose degradation I
METH-ACETATE-PWY	DESeq2	Group A	Group C	0.0437153	BH	0.0608107	methanogenesis from acetate
HOMOSER-METSYN-PWY	DESeq2	Group A	Group C	0.0442553	BH	0.0613903	L-methionine biosynthesis I
PWY-7431	DESeq2	Group A	Group C	0.0476286	BH	0.0658863	aromatic biogenic amine degradation (bacteria)
